# Supplementary material for: Proteins Marking the Sequence of Genotoxic Signaling from Irradiated Mesenchymal Stromal Cells to CD34+ Cells
Source: Int J Mol Sci. 2021 May 29;22(11):5844. doi: 10.3390/ijms22115844 (PMC8197937; doi:10.3390/ijms22115844)
Supplement: Supplementary file 1 [file ijms-22-05844-s001.zip]

Archive with 4 entries (3 files):
- ijms-1163287-SI/
- ijms-1163287-SI/Table S1_ProteomeAnalysis_MesenchymalStromalCells.xlsx
- ijms-1163287-SI/Table S2_ProteomeAnalysis_CellCultureSupernatant.xlsx
- ijms-1163287-SI/Table S3_ProteomeAnalysis_CD34PositiveCells.xlsx
