# Supplementary material for: Proteins Marking the Sequence of Genotoxic Signaling from Irradiated Mesenchymal Stromal Cells to CD34+ Cells
Source: Int J Mol Sci. 2021 May 29;22(11):5844. doi: 10.3390/ijms22115844 (PMC8197937; doi:10.3390/ijms22115844)
Supplement: Supplementary file 1 [file ijms-22-05844-s001.zip › ijms-1163287-SI/Table S1_ProteomeAnalysis_MesenchymalStromalCells.xlsx]

## Sheet: Proteins
Checked	Protein FDR Confidence: Combined	Master	Accession	Description	Exp. q-value: Combined	Sum PEP Score	Coverage [%]	# Peptides	# PSMs	# Unique Peptides	# AAs	MW [kDa]	calc. pI	Score Sequest HT: Sequest HT	Biological Process	Cellular Component	Molecular Function	KEGG Pathways	Reactome Pathways	# Protein Pathway Groups	Abundance Ratio: (Radiated) / (Untreated)	Abundance Ratio P-Value: (Radiated) / (Untreated)	Abundance Ratio Variability [%]: (Radiated) / (Untreated)	Abundance Ratios (by Bio. Rep.): (Radiated,1) / (Untreated,1)	Abundance Ratios (by Bio. Rep.): (Radiated,2) / (Untreated,2)	Abundance Ratios (by Bio. Rep.): (Radiated,3) / (Untreated,3)	Abundance Ratios (by Bio. Rep.): (Radiated,4) / (Untreated,4)	Abundance Ratios (by Bio. Rep.): (Radiated,5) / (Untreated,5)	Abundances (Grouped): Radiated	Abundances (Grouped): Untreated	# Protein Groups	Modifications	Fraction
FALSE	High	Master Protein	A0A0B4J2D5	Glutamine amidotransferase-like class 1 domain-containing protein 3B, mitochondrial OS=Homo sapiens OX=9606 GN=GATD3B PE=1 SV=1	0	7.093	19	2	2	2	268	28.1	8.27	6.73		mitochondrion				1	100	1e-17	0	100	100	100	100	100	25443.4		1		Bottom
FALSE	High	Master Protein	A0FGR8	Extended synaptotagmin-2 OS=Homo sapiens OX=9606 GN=ESYT2 PE=1 SV=1	0	19.227	5	4	6	4	921	102.3	9.26	17.49	metabolic process;transport	endoplasmic reticulum;membrane	metal ion binding;protein binding		Glycosphingolipid metabolism	4	1.3	0.648862	45.39	1.3	2.026	1.132	2.16	0.902	110700	89561.9	1		Top
FALSE	High	Master Protein	A1L0T0	Acetolactate synthase-like protein OS=Homo sapiens OX=9606 GN=ILVBL PE=1 SV=2	0	37.494	9	3	35	3	632	67.8	8.15	101.68		membrane	catalytic activity;metal ion binding;protein binding			0	1.64	0.170901	29.58	0.916	1.967	2.494	1.64	1.584	144196	89125.7	1		Top
FALSE	High	Master Protein	A1L0T0	Acetolactate synthase-like protein OS=Homo sapiens OX=9606 GN=ILVBL PE=1 SV=2	0	23.387	4	1	17	1	632	67.8	8.15	49.48		membrane	catalytic activity;metal ion binding;protein binding			0	0.997	0.647844	31.84	0.779	1.269	0.997	0.844	1.384	91675.1	67777.2	1		Middle
FALSE	High	Master Protein	A2RRP1	Neuroblastoma-amplified sequence OS=Homo sapiens OX=9606 GN=NBAS PE=1 SV=2	0	17.762	3	4	12	4	2371	268.4	5.96	18.65	metabolic process;regulation of biological process;transport	cytoplasm;cytosol;endoplasmic reticulum;membrane	protein binding		COPI-dependent Golgi-to-ER retrograde traffic	5	1.422	0.419478	29.88	1.422	1.737	1.353	1.742	1.135	45600.3	33451	1		Top
FALSE	High	None	A5A3E0	POTE ankyrin domain family member F OS=Homo sapiens OX=9606 GN=POTEF PE=1 SV=2	0	23.72	5	6	46	1	1075	121.4	6.2	104.34		cytoplasm	protein binding			0	2.287	0.00730322	21.59	2.287	1.293	2.294	2.62	0.924	167034	129177	1		Top
FALSE	High	None	A5A3E0	POTE ankyrin domain family member F OS=Homo sapiens OX=9606 GN=POTEF PE=1 SV=2	0	66.157	7	10	255	0	1075	121.4	6.2	549.98		cytoplasm	protein binding			0											3		Middle
FALSE	High	None	A5A3E0	POTE ankyrin domain family member F OS=Homo sapiens OX=9606 GN=POTEF PE=1 SV=2	0	16.2	3	3	30	0	1075	121.4	6.2	65.29		cytoplasm	protein binding			0											2		Bottom
FALSE	High	None	A6NCN2	Putative keratin-87 protein OS=Homo sapiens OX=9606 GN=KRT87P PE=5 SV=4	0	14.946	20	5	5	0	255	29.1	5.8	14.34			structural molecule activity			0											1		Top
FALSE	High	None	A6NHL2	Tubulin alpha chain-like 3 OS=Homo sapiens OX=9606 GN=TUBAL3 PE=1 SV=2	0	28.725	6	4	28	0	446	49.9	6.05	76.14	cell organization and biogenesis	cytoplasm;cytoskeleton	catalytic activity;nucleotide binding;structural molecule activity	Pathogenic Escherichia coli infection; Gap junction; Phagosome; Apoptosis	COPI-independent Golgi-to-ER retrograde traffic; COPI-dependent Golgi-to-ER retrograde traffic; Carboxyterminal post-translational modifications of tubulin; Cilium Assembly; Recruitment of NuMA to mitotic centrosomes; Translocation of GLUT4 to the plasma membrane; Microtubule-dependent trafficking of connexons from Golgi to the plasma membrane; Separation of Sister Chromatids; COPI-mediated anter…	62											2		Middle
FALSE	Medium	Master Protein	A6NHT5	Homeobox protein HMX3 OS=Homo sapiens OX=9606 GN=HMX3 PE=1 SV=1	0.03	1.801	6	1	1	1	357	37.8	8.12	0	cell differentiation;development;metabolic process;regulation of biological process	nucleus	DNA binding			0											1		Top
FALSE	High	None	A6NIZ1	Ras-related protein Rap-1b-like protein OS=Homo sapiens OX=9606 PE=2 SV=1	0	4.712	7	1	9	1	184	20.9	5.48	22.96	regulation of biological process;response to stimulus	cytoplasm;cytosol;membrane	catalytic activity;nucleotide binding			0											1		Bottom
FALSE	Medium	Master Protein	A6NKF1	SAC3 domain-containing protein 1 OS=Homo sapiens OX=9606 GN=SAC3D1 PE=1 SV=2	0.01	1.754	9	1	1	1	404	43.5	8.69	0	cell division	cytoplasm;cytoskeleton	protein binding			0	0.774	0.203512	41.96	0.774	0.444	0.604	1.481	0.803	26409	32877.8	1		Bottom
FALSE	High	None	A6NMY6	Putative annexin A2-like protein OS=Homo sapiens OX=9606 GN=ANXA2P2 PE=5 SV=2	0	10.078	9	2	9	2	339	38.6	6.95	31.83	regulation of biological process	extracellular	enzyme regulator activity;metal ion binding;protein binding			0	100	1e-17	0	100	100	100	100	100	56050.4		1		Top
FALSE	High	None	A6NMY6	Putative annexin A2-like protein OS=Homo sapiens OX=9606 GN=ANXA2P2 PE=5 SV=2	0	287.509	62	37	429	37	339	38.6	6.95	1329.25	regulation of biological process	extracellular	enzyme regulator activity;metal ion binding;protein binding			0	1.109	0.97924	23.13	0.936	1.329	1.109	1.07	1.327	5.05226e+06	4.48005e+06	1		Middle
FALSE	High	None	A6NMY6	Putative annexin A2-like protein OS=Homo sapiens OX=9606 GN=ANXA2P2 PE=5 SV=2	0	27.659	22	6	14	6	339	38.6	6.95	34.81	regulation of biological process	extracellular	enzyme regulator activity;metal ion binding;protein binding			0	1.114	0.865374	51.89	1.144	2.273	0.431	1.114	0.724	56480.9	58489.8	1		Bottom
FALSE	High	None	A6NNZ2	Tubulin beta-8 chain-like protein LOC260334 OS=Homo sapiens OX=9606 PE=1 SV=1	0	69.226	21	8	94	0	444	49.5	4.86	257.34	cell organization and biogenesis	cytoplasm;cytoskeleton	catalytic activity;nucleotide binding;structural molecule activity		COPI-independent Golgi-to-ER retrograde traffic; COPI-dependent Golgi-to-ER retrograde traffic; Carboxyterminal post-translational modifications of tubulin; Cilium Assembly; Recruitment of NuMA to mitotic centrosomes; Translocation of GLUT4 to the plasma membrane; Microtubule-dependent trafficking of connexons from Golgi to the plasma membrane; Separation of Sister Chromatids; COPI-mediated anter…	51											2		Middle
FALSE	High	None	A8MTJ3	Guanine nucleotide-binding protein G(t) subunit alpha-3 OS=Homo sapiens OX=9606 GN=GNAT3 PE=2 SV=2	0	10.266	5	2	15	0	354	40.3	6.01	44.36	metabolic process;regulation of biological process;response to stimulus	cytoplasm;membrane	catalytic activity;metal ion binding;nucleotide binding;protein binding;signal transducer activity	Taste transduction; Carbohydrate digestion and absorption	G alpha (z) signalling events; Cooperation of PDCL (PhLP1) and TRiC/CCT in G-protein beta folding; G alpha (s) signalling events; PLC beta mediated events; ADP signalling through P2Y purinoceptor 12; Synthesis, secretion, and inactivation of Glucagon-like Peptide-1 (GLP-1); Adenylate cyclase inhibitory pathway; G-protein activation	31											2		Middle
FALSE	Medium	Master Protein	B2RC85	Radial spoke head 10 homolog B2 OS=Homo sapiens OX=9606 GN=RSPH10B2 PE=2 SV=2	0.018	2.049	1	1	2	1	870	100.5	7.49	3.95						0	4.389	1.49617e-07	102.33	1.36	4.389	5.327	11.264	1.154	96739.1	18159.1	1		Top
FALSE	High	None	B2RPK0	Putative high mobility group protein B1-like 1 OS=Homo sapiens OX=9606 GN=HMGB1P1 PE=5 SV=1	0	15.925	11	2	19	2	211	24.2	6.21	43.22	cell organization and biogenesis;metabolic process;regulation of biological process	chromosome;cytoplasm;nucleus	DNA binding;metal ion binding;protein binding			0	1.012	0.645438	19.66	2.759	0.73	1.147	1.012	0.947	122953	86105.7	1		Bottom
FALSE	High	None	B2RXH8	Heterogeneous nuclear ribonucleoprotein C-like 2 OS=Homo sapiens OX=9606 GN=HNRNPCL2 PE=1 SV=1	0	12.04	12	3	16	3	293	32.1	5.44	40.69		nucleus	RNA binding			0	1.007	0.678691	18.15	0.795	1.164	1.063	0.884	1.007	400937	395371	1		Middle
FALSE	High	Master Protein	B5ME19	Eukaryotic translation initiation factor 3 subunit C-like protein OS=Homo sapiens OX=9606 GN=EIF3CL PE=3 SV=1	0	24.383	11	7	14	7	914	105.4	5.64	28.11	metabolic process	cytoplasm	protein binding;RNA binding	RNA transport		1	1.478	0.33674	4.13	1.439	1.644	1.313	1.478	1.519	353832	94310.4	1		Top
FALSE	High	None	B7ZW38	Heterogeneous nuclear ribonucleoprotein C-like 3 OS=Homo sapiens OX=9606 GN=HNRNPCL3 PE=2 SV=1	0	12.04	12	3	16	3	293	32	5.68	40.69		nucleus	RNA binding			0	1.007	0.678691	18.15	0.795	1.164	1.063	0.884	1.007	400937	395371	1		Middle
FALSE	Medium	Master Protein	E5RQL4	Formiminotransferase N-terminal subdomain-containing protein OS=Homo sapiens OX=9606 GN=FTCDNL1 PE=2 SV=1	0.025	1.938	4	1	1	1	147	16.3	9.01	1.68	metabolic process		catalytic activity			0	0.01	1e-17	0	0.01	0.01	0.01	0.01	0.01		34432.6	1		Top
FALSE	High	Master Protein	O00116	Alkyldihydroxyacetonephosphate synthase, peroxisomal OS=Homo sapiens OX=9606 GN=AGPS PE=1 SV=1	0	17.183	11	4	9	4	658	72.9	7.34	23.86	metabolic process	membrane;mitochondrion;organelle lumen	catalytic activity;nucleotide binding;protein binding	Peroxisome; Ether lipid metabolism; Metabolic pathways	Plasmalogen biosynthesis	7	1.057	0.825418	17.11	0.954	1.359	0.935	1.633	1.057	100947	98896.3	1		Middle
FALSE	High	None	O00148	ATP-dependent RNA helicase DDX39A OS=Homo sapiens OX=9606 GN=DDX39A PE=1 SV=2	0	12.632	13	3	15	3	427	49.1	5.68	40.19	metabolic process;regulation of biological process;response to stimulus;transport	cytoplasm;membrane;nucleus;spliceosomal complex	catalytic activity;nucleotide binding;protein binding;RNA binding		Cleavage of Growing Transcript in the Termination Region ; Transport of Mature mRNA derived from an Intron-Containing Transcript; mRNA 3'-end processing	9	1.004	0.670135	10.81	1.575	1.078	0.957	0.88	1.004	263229	241091	1		Middle
FALSE	High	Master Protein	O00159	Unconventional myosin-Ic OS=Homo sapiens OX=9606 GN=MYO1C PE=1 SV=4	0	130.997	34	29	154	29	1063	121.6	9.41	396.97	cell organization and biogenesis;regulation of biological process;response to stimulus;transport	cytoplasm;cytosol;membrane;nucleus	catalytic activity;motor activity;nucleotide binding;protein binding		Translocation of GLUT4 to the plasma membrane; Regulation of actin dynamics for phagocytic cup formation	8	0.979	0.507566	8.04	1.036	0.803	1.357	0.979	0.953	295991	279610	1		Top
FALSE	High	Master Protein	O00161	Synaptosomal-associated protein 23 OS=Homo sapiens OX=9606 GN=SNAP23 PE=1 SV=1	0	11.205	19	3	13	3	211	23.3	5.01	20.42	cell organization and biogenesis;metabolic process;transport	cytoplasm;extracellular;membrane;vacuole	catalytic activity;metal ion binding;protein binding	SNARE interactions in vesicular transport; Platelet activation	Translocation of GLUT4 to the plasma membrane; Clathrin derived vesicle budding; ER-Phagosome pathway; Neutrophil degranulation	15	0.858	0.336447	62	0.564	1.475	0.481	1.374	0.858	45738.6	37204.9	1	Acetyl [N-Term]	Bottom
FALSE	High	Master Protein	O00186	Syntaxin-binding protein 3 OS=Homo sapiens OX=9606 GN=STXBP3 PE=1 SV=2	0	3.876	3	1	1	1	592	67.7	7.8	3.38	cell organization and biogenesis;regulation of biological process;response to stimulus;transport	cytoplasm;cytosol;membrane	protein binding		Translocation of GLUT4 to the plasma membrane; Disinhibition of SNARE formation	8	100	1e-17	0	100	100	100	100	100	10170.5		1		Middle
FALSE	High	Master Protein	O00193	Small acidic protein OS=Homo sapiens OX=9606 GN=SMAP PE=1 SV=1	0	4.317	13	1	1	1	183	20.3	4.72	2.12						0											1		Bottom
FALSE	High	Master Protein	O00217	NADH dehydrogenase [ubiquinone] iron-sulfur protein 8, mitochondrial OS=Homo sapiens OX=9606 GN=NDUFS8 PE=1 SV=1	0	3.545	9	1	2	1	210	23.7	6.34	4.1	cell organization and biogenesis;metabolic process;response to stimulus;transport	membrane;mitochondrion;organelle lumen	catalytic activity;metal ion binding	Huntington's disease; Parkinson's disease; Alzheimer's disease; Oxidative phosphorylation; Non-alcoholic fatty liver disease (NAFLD); Metabolic pathways	Complex I biogenesis	13											1		Bottom
FALSE	High	Master Protein	O00231	26S proteasome non-ATPase regulatory subunit 11 OS=Homo sapiens OX=9606 GN=PSMD11 PE=1 SV=3	0	4.12	3	1	1	1	422	47.4	6.48	2.54	cell differentiation;cell organization and biogenesis;metabolic process;regulation of biological process;response to stimulus;transport	cytoplasm;cytosol;extracellular;membrane;nucleus;organelle lumen;proteasome	catalytic activity;protein binding;structural molecule activity	Epstein-Barr virus infection; Proteasome	Regulation of RAS by GAPs; CDT1 association with the CDC6:ORC:origin complex; Downstream TCR signaling; UCH proteinases; NIK-->noncanonical NF-kB signaling; Hh mutants that don't undergo autocatalytic processing are degraded by ERAD; SCF-beta-TrCP mediated degradation of Emi1; Neutrophil degranulation; Cross-presentation of soluble exogenous antigens (endosomes); Separation of Sister Chromatids; …	153	1.117	0.999115	12.87	1.117	1.214	0.727	1.05	2.53	149606	133945	1		Middle
FALSE	High	Master Protein	O00232	26S proteasome non-ATPase regulatory subunit 12 OS=Homo sapiens OX=9606 GN=PSMD12 PE=1 SV=3	0	8.965	5	1	5	1	456	52.9	7.65	8.1	metabolic process;regulation of biological process;response to stimulus;transport	cytoplasm;cytosol;extracellular;membrane;organelle lumen;proteasome	catalytic activity;protein binding	Epstein-Barr virus infection; Proteasome	Regulation of RAS by GAPs; CDT1 association with the CDC6:ORC:origin complex; Downstream TCR signaling; UCH proteinases; NIK-->noncanonical NF-kB signaling; Hh mutants that don't undergo autocatalytic processing are degraded by ERAD; SCF-beta-TrCP mediated degradation of Emi1; Neutrophil degranulation; Cross-presentation of soluble exogenous antigens (endosomes); Separation of Sister Chromatids; …	153	100	1e-17	0	100	100	100	100	100	16009.6		1		Middle
FALSE	High	Master Protein	O00233	26S proteasome non-ATPase regulatory subunit 9 OS=Homo sapiens OX=9606 GN=PSMD9 PE=1 SV=3	0.001	2.668	5	1	1	1	223	24.7	6.95	1.75	cell organization and biogenesis;metabolic process;regulation of biological process;response to stimulus;transport	cytoplasm;cytosol;nucleus	protein binding		Regulation of RAS by GAPs; CDT1 association with the CDC6:ORC:origin complex; Downstream TCR signaling; UCH proteinases; NIK-->noncanonical NF-kB signaling; Hh mutants that don't undergo autocatalytic processing are degraded by ERAD; SCF-beta-TrCP mediated degradation of Emi1; Cross-presentation of soluble exogenous antigens (endosomes); Separation of Sister Chromatids; Vpu mediated degradation o…	150											1		Bottom
FALSE	High	Master Protein	O00264	Membrane-associated progesterone receptor component 1 OS=Homo sapiens OX=9606 GN=PGRMC1 PE=1 SV=3	0	58.514	41	10	76	10	195	21.7	4.7	198.03	transport	endoplasmic reticulum;membrane	protein binding		Neutrophil degranulation	3	0.969	0.552871	11.09	0.969	1.499	0.841	0.901	1.007	266061	309660	1		Bottom
FALSE	High	Master Protein	O00267	Transcription elongation factor SPT5 OS=Homo sapiens OX=9606 GN=SUPT5H PE=1 SV=1	0.006	2.922	3	1	1	1	1087	120.9	5.06	2.67	cell organization and biogenesis;development;metabolic process;regulation of biological process;response to stimulus	nucleus	DNA binding;protein binding;RNA binding		RNA polymerase II transcribes snRNA genes; Abortive elongation of HIV-1 transcript in the absence of Tat; Tat-mediated HIV elongation arrest and recovery; Pausing and recovery of HIV elongation; Formation of HIV-1 elongation complex containing HIV-1 Tat; HIV elongation arrest and recovery; RNA Pol II CTD phosphorylation and interaction with CE; Formation of the HIV-1 Early Elongation Complex; TP5…	32											1		Top
FALSE	High	Master Protein	O00291	Huntingtin-interacting protein 1 OS=Homo sapiens OX=9606 GN=HIP1 PE=1 SV=5	0	3.242	2	1	1	1	1037	116.1	5.3	2.6	cell death;cell differentiation;cell organization and biogenesis;cellular component movement;metabolic process;regulation of biological process;response to stimulus;transport	cytoplasm;cytoskeleton;cytosol;Golgi;membrane;nucleus	catalytic activity;motor activity;protein binding;structural molecule activity	Huntington's disease	Clathrin-mediated endocytosis	4	1.85	0.0650426	50.54	0.519	2.48	0.915	1.85	2.038	46257.5	34470	1		Top
FALSE	High	Master Protein	O00299	Chloride intracellular channel protein 1 OS=Homo sapiens OX=9606 GN=CLIC1 PE=1 SV=4	0	35.48	51	10	24	9	241	26.9	5.17	43.91	metabolic process;regulation of biological process;response to stimulus;transport	cytoplasm;membrane;mitochondrion;nucleus	catalytic activity;protein binding;transporter activity			0	1.278	0.806445	86.81	2.026	1.278	0.493	5.062	0.865	75178.7	25203.4	1		Bottom
TRUE	High	Master Protein	O00303	Eukaryotic translation initiation factor 3 subunit F OS=Homo sapiens OX=9606 GN=EIF3F PE=1 SV=1	0	23.573	13	3	11	3	357	37.5	5.45	30.32	metabolic process	cytoplasm;cytosol;membrane	catalytic activity;protein binding;RNA binding	RNA transport	Formation of the ternary complex, and subsequently, the 43S complex; L13a-mediated translational silencing of Ceruloplasmin expression; Translation initiation complex formation; GTP hydrolysis and joining of the 60S ribosomal subunit; Formation of a pool of free 40S subunits; Ribosomal scanning and start codon recognition	13	4.206	9.94192e-08	52.36	6.456	2.721	3.862	6.224	4.206	92888	44393.6	1		Middle
FALSE	High	Master Protein	O00391	Sulfhydryl oxidase 1 OS=Homo sapiens OX=9606 GN=QSOX1 PE=1 SV=3	0.008	2.421	3	1	1	1	747	82.5	8.92	0	cellular homeostasis;metabolic process;regulation of biological process;transport	extracellular;Golgi;membrane;organelle lumen	catalytic activity		Platelet degranulation ; Post-translational protein phosphorylation; Regulation of Insulin-like Growth Factor (IGF) transport and uptake by Insulin-like Growth Factor Binding Proteins (IGFBPs); Neutrophil degranulation	11	1.094	0.820645	30.81	1.014	1.955	0.817	1.094	1.321	56035	51222.3	1		Top
FALSE	High	Master Protein	O00410	Importin-5 OS=Homo sapiens OX=9606 GN=IPO5 PE=1 SV=4	0	89.047	23	16	60	14	1097	123.6	4.94	140.86	regulation of biological process;response to stimulus;transport	cytoplasm;membrane;nucleus	enzyme regulator activity;protein binding;RNA binding;transporter activity		vRNP Assembly	6	1.823	0.0738803	32.56	1.823	2.498	1.611	2.223	1.285	267565	157125	1		Top
FALSE	High	Master Protein	O00429	Dynamin-1-like protein OS=Homo sapiens OX=9606 GN=DNM1L PE=1 SV=2	0	5.902	3	1	3	1	736	81.8	6.81	7.68	cell death;cell organization and biogenesis;regulation of biological process;response to stimulus;transport	cytoplasm;cytoskeleton;cytosol;endoplasmic reticulum;Golgi;membrane;mitochondrion	catalytic activity;enzyme regulator activity;nucleotide binding;protein binding	TNF signaling pathway; NOD-like receptor signaling pathway	Apoptotic execution phase	6	1.247	0.771883	19.9	1.381	1.484	1.247	1.08	0.754	24350.8	19731.9	1		Top
FALSE	High	Master Protein	O00461	Golgi integral membrane protein 4 OS=Homo sapiens OX=9606 GN=GOLIM4 PE=1 SV=1	0	20.714	12	6	13	6	696	81.8	4.77	31.39	transport	endosome;Golgi;membrane;organelle lumen			Intra-Golgi traffic	4	1.127	0.913068	12.33	1.033	1.06	1.371	1.33	1.127	1.43738e+06	1.25684e+06	1		Top
FALSE	High	Master Protein	O00469	Procollagen-lysine,2-oxoglutarate 5-dioxygenase 2 OS=Homo sapiens OX=9606 GN=PLOD2 PE=1 SV=2	0	225.115	47	37	318	37	737	84.6	6.71	793.07	metabolic process;response to stimulus	endoplasmic reticulum;membrane	catalytic activity;metal ion binding	Lysine degradation	Collagen biosynthesis and modifying enzymes	4	1.007	0.57924	16.25	0.703	1.012	1.007	1.13	0.896	2.23025e+06	2.47337e+06	1		Top
FALSE	High	Master Protein	O00487	26S proteasome non-ATPase regulatory subunit 14 OS=Homo sapiens OX=9606 GN=PSMD14 PE=1 SV=1	0.002	2.874	4	1	2	1	310	34.6	6.52	1.64	metabolic process;regulation of biological process;response to stimulus;transport	cytoplasm;cytosol;extracellular;nucleus;organelle lumen;proteasome	catalytic activity;enzyme regulator activity;metal ion binding;nucleotide binding;protein binding	Epstein-Barr virus infection; Proteasome	Regulation of RAS by GAPs; CDT1 association with the CDC6:ORC:origin complex; Downstream TCR signaling; UCH proteinases; NIK-->noncanonical NF-kB signaling; Hh mutants that don't undergo autocatalytic processing are degraded by ERAD; SCF-beta-TrCP mediated degradation of Emi1; Neutrophil degranulation; Cross-presentation of soluble exogenous antigens (endosomes); Separation of Sister Chromatids; …	153	1.683	0.281005	44.85	2.233	1.468	2.192	1.683	1.02	18939.5	9886.05	1		Bottom
FALSE	High	Master Protein	O00566	U3 small nucleolar ribonucleoprotein protein MPP10 OS=Homo sapiens OX=9606 GN=MPHOSPH10 PE=1 SV=2	0	4.021	5	1	3	1	681	78.8	4.86	5.48	metabolic process;regulation of biological process	chromosome;nucleus	protein binding;RNA binding	Ribosome biogenesis in eukaryotes	Major pathway of rRNA processing in the nucleolus and cytosol; rRNA modification in the nucleus and cytosol	6	1.499	0.309777	36.03	1.534	1.499	2.338	0.793	1.135	45627.7	36484.3	1		Top
FALSE	High	Master Protein	O00567	Nucleolar protein 56 OS=Homo sapiens OX=9606 GN=NOP56 PE=1 SV=4	0	11.975	8	3	6	3	594	66	9.19	14.97	metabolic process	cytoplasm;membrane;nucleus	protein binding;RNA binding	Ribosome biogenesis in eukaryotes	Major pathway of rRNA processing in the nucleolus and cytosol; Association of TriC/CCT with target proteins during biosynthesis; rRNA modification in the nucleus and cytosol	10	0.944	0.500625	44.2	0.572	0.933	1.431	1.345	0.944	99063.7	110983	1		Middle
FALSE	High	Master Protein	O00571	ATP-dependent RNA helicase DDX3X OS=Homo sapiens OX=9606 GN=DDX3X PE=1 SV=3	0	20.689	9	5	19	5	662	73.2	7.18	54.5	cell death;cell organization and biogenesis;defense response;metabolic process;regulation of biological process;response to stimulus;transport	cytoplasm;cytosol;extracellular;membrane;mitochondrion;nucleus;organelle lumen	catalytic activity;DNA binding;enzyme regulator activity;nucleotide binding;protein binding;RNA binding	Viral carcinogenesis; Hepatitis B; RIG-I-like receptor signaling pathway	Neutrophil degranulation	7	1.057	0.82543	28.22	1.057	1.258	1.323	0.94	0.764	146834	102415	1		Middle
FALSE	High	Master Protein	O00629	Importin subunit alpha-3 OS=Homo sapiens OX=9606 GN=KPNA4 PE=1 SV=1	0	4.984	6	1	1	1	521	57.9	4.96	0	regulation of biological process;response to stimulus;transport	cytoplasm;cytosol;nucleus	protein binding;transporter activity		NS1 Mediated Effects on Host Pathways; ISG15 antiviral mechanism	11											1		Middle
FALSE	High	Master Protein	O00764	Pyridoxal kinase OS=Homo sapiens OX=9606 GN=PDXK PE=1 SV=1	0	6.736	7	1	11	1	312	35.1	6.13	25.47	cell proliferation;metabolic process;transport	cytoplasm;cytosol;extracellular;nucleus;organelle lumen	catalytic activity;metal ion binding;nucleotide binding;protein binding	Vitamin B6 metabolism; Metabolic pathways	Vitamins B6 activation to pyridoxal phosphate; Neutrophil degranulation	9	2.283	0.00407233	101.64	6.288	0.718	2.283	2.495	0.532	117692	58494.4	1		Middle
FALSE	High	Master Protein	O14617	AP-3 complex subunit delta-1 OS=Homo sapiens OX=9606 GN=AP3D1 PE=1 SV=1	0	6.572	2	1	9	1	1153	130.1	8.48	22.52	cell organization and biogenesis;cellular component movement;metabolic process;regulation of biological process;transport	cytoplasm;Golgi;membrane	transporter activity	Lysosome		1	1.778	0.0910595	13.95	3.721	1.778	1.611	1.803	0.701	60647.8	31960.6	1		Top
FALSE	High	Master Protein	O14617	AP-3 complex subunit delta-1 OS=Homo sapiens OX=9606 GN=AP3D1 PE=1 SV=1	0	3.713	2	1	5	1	1153	130.1	8.48	9.76	cell organization and biogenesis;cellular component movement;metabolic process;regulation of biological process;transport	cytoplasm;Golgi;membrane	transporter activity	Lysosome		1	1.619	0.135611	51.14	2.119	1.061	2.494	1.619	0.779	19948.5	15558.5	1		Middle
FALSE	High	None	O14715	RANBP2-like and GRIP domain-containing protein 8 OS=Homo sapiens OX=9606 GN=RGPD8 PE=1 SV=2	0	4.74	1	1	2	1	1765	198.9	6.49	0	transport		protein binding	RNA transport		1											1		Top
FALSE	High	Master Protein	O14773	Tripeptidyl-peptidase 1 OS=Homo sapiens OX=9606 GN=TPP1 PE=1 SV=2	0	27.067	14	4	23	4	563	61.2	6.48	52.23	cell differentiation;cell organization and biogenesis;metabolic process	mitochondrion;organelle lumen;vacuole	catalytic activity;metal ion binding;protein binding	Lysosome	XBP1(S) activates chaperone genes	5	0.832	0.237877	13.97	0.919	0.704	0.697	0.889	0.832	174195	174737	1		Middle
FALSE	High	Master Protein	O14787	Transportin-2 OS=Homo sapiens OX=9606 GN=TNPO2 PE=1 SV=3	0	5.057	3	2	4	1	897	101.3	5.01	4.45	transport	cytoplasm;membrane;nucleus	protein binding;transporter activity			0	100	1e-17	0	100	100	100	100	100	6387.66		1	Acetyl [N-Term]	Top
FALSE	High	Master Protein	O14818	Proteasome subunit alpha type-7 OS=Homo sapiens OX=9606 GN=PSMA7 PE=1 SV=1	0	10.364	10	2	7	2	248	27.9	8.46	16.56	metabolic process;regulation of biological process;response to stimulus;transport	cytoplasm;cytosol;nucleus;proteasome	catalytic activity;nucleotide binding;protein binding	Proteasome	Regulation of RAS by GAPs; CDT1 association with the CDC6:ORC:origin complex; Downstream TCR signaling; UCH proteinases; NIK-->noncanonical NF-kB signaling; Hh mutants that don't undergo autocatalytic processing are degraded by ERAD; SCF-beta-TrCP mediated degradation of Emi1; Cross-presentation of soluble exogenous antigens (endosomes); Separation of Sister Chromatids; Vpu mediated degradation o…	150	1.864	0.164952	40.24	1.864	2.917	1.605	3.633	1.358	47417	21292.4	1		Bottom
FALSE	High	Master Protein	O14828	Secretory carrier-associated membrane protein 3 OS=Homo sapiens OX=9606 GN=SCAMP3 PE=1 SV=3	0	11.046	10	2	7	2	347	38.3	7.64	15.17	transport	membrane	protein binding			0	1.026	0.674987	12.13	1.026	0.942	1.31	0.907	1.05	34598	39487.8	1		Bottom
FALSE	High	Master Protein	O14950	Myosin regulatory light chain 12B OS=Homo sapiens OX=9606 GN=MYL12B PE=1 SV=2	0	8.819	10	3	17	3	172	19.8	4.84	35.68	regulation of biological process;response to stimulus	cytosol	metal ion binding;protein binding	Tight junction; Focal adhesion; Regulation of actin cytoskeleton; Leukocyte transendothelial migration; Platelet activation	RHO GTPases activate PAKs; EPHA-mediated growth cone collapse; RHO GTPases Activate ROCKs; Sema4D induced cell migration and growth-cone collapse; Smooth Muscle Contraction; RHO GTPases activate CIT; RHO GTPases activate PKNs	22	2.239	0.0519906	38.52	2.239	1.424	2.573	2.821	1.078	158822	75854.3	1		Bottom
FALSE	High	Master Protein	O14974	Protein phosphatase 1 regulatory subunit 12A OS=Homo sapiens OX=9606 GN=PPP1R12A PE=1 SV=1	0	12.848	3	2	6	2	1030	115.2	5.4	16.61	cell organization and biogenesis;metabolic process;regulation of biological process;response to stimulus	chromosome;cytoplasm;cytoskeleton;cytosol	enzyme regulator activity;protein binding;signal transducer activity	Vascular smooth muscle contraction; cGMP-PKG signaling pathway; Oxytocin signaling pathway; Focal adhesion; Proteoglycans in cancer; Regulation of actin cytoskeleton; cAMP signaling pathway; Platelet activation	RHO GTPases activate PAKs; RHO GTPases Activate ROCKs; Regulation of PLK1 Activity at G2/M Transition; RHO GTPases activate PKNs; RHO GTPases activate CIT	22									12462.3	4563.1	1		Top
FALSE	High	Master Protein	O14979	Heterogeneous nuclear ribonucleoprotein D-like OS=Homo sapiens OX=9606 GN=HNRNPDL PE=1 SV=3	0	33.26	13	5	27	4	420	46.4	9.57	81.77	metabolic process;regulation of biological process;response to stimulus	cytoplasm;cytosol;nucleus;spliceosomal complex	DNA binding;protein binding;RNA binding		Gene and protein expression by JAK-STAT signaling after Interleukin-12 stimulation; Interleukin-12 family signaling	5											1		Middle
TRUE	High	Master Protein	O14980	Exportin-1 OS=Homo sapiens OX=9606 GN=XPO1 PE=1 SV=1	0	15.312	5	3	11	3	1071	123.3	6.06	18.34	cell organization and biogenesis;regulation of biological process;response to stimulus;transport	chromosome;cytoplasm;cytosol;membrane;nucleus	protein binding;RNA binding;transporter activity	Epstein-Barr virus infection; Ribosome biogenesis in eukaryotes; HTLV-I infection; RNA transport; Influenza A	Rev-mediated nuclear export of HIV RNA; Downregulation of TGF-beta receptor signaling; NEP/NS2 Interacts with the Cellular Export Machinery; Cyclin A/B1/B2 associated events during G2/M transition; Amplification of signal from unattached kinetochores via a MAD2 inhibitory signal; Deactivation of the beta-catenin transactivating complex; Separation of Sister Chromatids; Resolution of Sister Chroma…	49	5.069	5.8267e-09	37.31	7.423	6.345	5.069	4.419	1.502	42642.3	20111.6	1		Top
FALSE	High	None	O14983	Sarcoplasmic/endoplasmic reticulum calcium ATPase 1 OS=Homo sapiens OX=9606 GN=ATP2A1 PE=1 SV=1	0	54.866	10	7	68	7	1001	110.2	5.16	212.52	cell organization and biogenesis;cellular homeostasis;regulation of biological process;response to stimulus;transport	endoplasmic reticulum;membrane;mitochondrion	catalytic activity;metal ion binding;nucleotide binding;protein binding;transporter activity	cGMP-PKG signaling pathway; Pancreatic secretion; Alzheimer's disease; Calcium signaling pathway	Ion homeostasis; Pre-NOTCH Processing in Golgi; Ion transport by P-type ATPases; Reduction of cytosolic Ca++ levels	19	1.25	0.764616	16.28	1.113	1.25	1.282	1.392	1.008	330453	259603	1		Top
FALSE	High	None	O15020	Spectrin beta chain, non-erythrocytic 2 OS=Homo sapiens OX=9606 GN=SPTBN2 PE=1 SV=3	0	18.698	3	6	14	6	2390	271.2	6.11	24.75	cell organization and biogenesis;cellular component movement;metabolic process;regulation of biological process;response to stimulus;transport	cytoplasm;cytoskeleton;cytosol;membrane	protein binding;structural molecule activity		Interaction between L1 and Ankyrins; COPI-mediated anterograde transport; MHC class II antigen presentation; RAF/MAP kinase cascade; NCAM signaling for neurite out-growth; Interleukin-20 family signaling	23	1.014	0.597541	13.64	0.889	1.054	0.92	1.126	1.014	158963	157077	1		Top
FALSE	High	Master Protein	O15031	Plexin-B2 OS=Homo sapiens OX=9606 GN=PLXNB2 PE=1 SV=3	0	6.791	1	1	2	1	1838	205	6.24	5.34	cell proliferation;development;regulation of biological process;response to stimulus	cell surface;membrane	protein binding;receptor activity;signal transducer activity	Axon guidance		1											1		Top
FALSE	High	Master Protein	O15042	U2 snRNP-associated SURP motif-containing protein OS=Homo sapiens OX=9606 GN=U2SURP PE=1 SV=2	0	4.72	1	1	7	1	1029	118.2	8.47	18.16	metabolic process	nucleus	protein binding;RNA binding	Spliceosome	mRNA Splicing - Major Pathway	5	1.874	0.0579623	25.61	0.75	2.091	1.55	2.449	1.874	40616.1	19423.3	1		Top
FALSE	High	Master Protein	O15127	Secretory carrier-associated membrane protein 2 OS=Homo sapiens OX=9606 GN=SCAMP2 PE=1 SV=2	0	10.437	14	3	9	3	329	36.6	6.1	12.59	transport	endosome;Golgi;membrane	protein binding			2	0.96	0.533659	15.84	1.906	0.96	0.867	0.928	1.35	42492.5	32985.5	1		Bottom
FALSE	High	None	O15131	Importin subunit alpha-6 OS=Homo sapiens OX=9606 GN=KPNA5 PE=1 SV=2	0	4.571	6	1	1	1	536	60.3	5.16	2.98	regulation of biological process;transport	cytoplasm;cytosol;nucleus	protein binding;transporter activity		NS1 Mediated Effects on Host Pathways; ISG15 antiviral mechanism	10											1		Middle
FALSE	High	Master Protein	O15143	Actin-related protein 2/3 complex subunit 1B OS=Homo sapiens OX=9606 GN=ARPC1B PE=1 SV=3	0	20.719	20	5	19	5	372	40.9	8.35	49.2	cell organization and biogenesis;cellular component movement;regulation of biological process;response to stimulus	cytoplasm;cytoskeleton;cytosol	protein binding;structural molecule activity	Endocytosis; Pathogenic Escherichia coli infection; Salmonella infection; Regulation of actin cytoskeleton; Bacterial invasion of epithelial cells; Fc gamma R-mediated phagocytosis; Shigellosis	Regulation of actin dynamics for phagocytic cup formation; EPHB-mediated forward signaling; RHO GTPases Activate WASPs and WAVEs	21	1.459	0.362998	25.85	1.544	1.205	1.459	1.96	0.936	259309	183633	1		Top
FALSE	High	Master Protein	O15144	Actin-related protein 2/3 complex subunit 2 OS=Homo sapiens OX=9606 GN=ARPC2 PE=1 SV=1	0.006	2.323	3	1	1	1	300	34.3	7.36	2.64	cell organization and biogenesis;cellular component movement;regulation of biological process;response to stimulus	cytoplasm;cytoskeleton;cytosol;endosome;membrane	protein binding;structural molecule activity	Endocytosis; Pathogenic Escherichia coli infection; Salmonella infection; Regulation of actin cytoskeleton; Bacterial invasion of epithelial cells; Fc gamma R-mediated phagocytosis; Shigellosis	EPHB-mediated forward signaling; Clathrin-mediated endocytosis; RHO GTPases Activate WASPs and WAVEs; Regulation of actin dynamics for phagocytic cup formation	23											1		Bottom
FALSE	High	Master Protein	O15145	Actin-related protein 2/3 complex subunit 3 OS=Homo sapiens OX=9606 GN=ARPC3 PE=1 SV=3	0	6.126	11	2	10	2	178	20.5	8.59	12.6	cell organization and biogenesis;cellular component movement;regulation of biological process;response to stimulus	cytoplasm;cytoskeleton;cytosol;membrane	protein binding;structural molecule activity	Endocytosis; Pathogenic Escherichia coli infection; Salmonella infection; Regulation of actin cytoskeleton; Bacterial invasion of epithelial cells; Fc gamma R-mediated phagocytosis; Shigellosis	EPHB-mediated forward signaling; Clathrin-mediated endocytosis; RHO GTPases Activate WASPs and WAVEs; Regulation of actin dynamics for phagocytic cup formation	23	1.071	0.771275	54.01	6.451	1.267	0.595	1.071	0.681	57732.1	43221.1	1		Bottom
FALSE	High	Master Protein	O15160	DNA-directed RNA polymerases I and III subunit RPAC1 OS=Homo sapiens OX=9606 GN=POLR1C PE=1 SV=1	0	3.35	6	1	1	1	346	39.2	5.5	2.76	metabolic process;regulation of biological process	cytosol;nucleus	catalytic activity;DNA binding;protein binding	Epstein-Barr virus infection; Purine metabolism; Cytosolic DNA-sensing pathway; RNA polymerase; Metabolic pathways; Pyrimidine metabolism	RNA Polymerase III Abortive And Retractive Initiation; RNA Polymerase III Transcription Termination; RNA Polymerase I Transcription Termination; RNA Polymerase I Chain Elongation; NoRC negatively regulates rRNA expression; RNA Polymerase III Transcription Initiation From Type 1 Promoter; RNA Polymerase III Transcription Initiation From Type 3 Promoter; RNA Polymerase I Promoter Escape; B-WICH com…	29	1.23	0.698315	24.14	1.704	1.43	1.23	1.079	0.713	36324	27986	1		Middle
FALSE	High	Master Protein	O15173	Membrane-associated progesterone receptor component 2 OS=Homo sapiens OX=9606 GN=PGRMC2 PE=1 SV=1	0	40.322	25	7	53	7	223	23.8	4.88	132.39	regulation of biological process;response to stimulus	membrane	protein binding;receptor activity;signal transducer activity			0	1.455	0.523124	18.68	0.767	1.377	2.407	1.455	1.639	216844	173028	1		Bottom
FALSE	Medium	None	O15247	Chloride intracellular channel protein 2 OS=Homo sapiens OX=9606 GN=CLIC2 PE=1 SV=3	0.013	1.64	2	1	3	0	247	28.3	5.59	1.71	metabolic process;regulation of biological process;response to stimulus;transport	cytoplasm;membrane;nucleus	antioxidant activity;catalytic activity;protein binding;transporter activity		Ion homeostasis; Stimuli-sensing channels	6											2		Bottom
FALSE	High	Master Protein	O15258	Protein RER1 OS=Homo sapiens OX=9606 GN=RER1 PE=1 SV=1	0.006	3.007	9	2	3	2	196	22.9	9.54	3.65	cell organization and biogenesis;regulation of biological process;transport	cell surface;Golgi;membrane	protein binding			0	1.148	0.970521	19.76	0.955	0.995	1.392	1.281	1.148	368891	314660	1		Top
FALSE	High	Master Protein	O15260	Surfeit locus protein 4 OS=Homo sapiens OX=9606 GN=SURF4 PE=1 SV=3	0	32.074	21	5	61	5	269	30.4	7.78	132.91	cell organization and biogenesis;regulation of biological process;transport	endoplasmic reticulum;Golgi;membrane	protein binding		COPI-dependent Golgi-to-ER retrograde traffic; Neutrophil degranulation	8	1.145	0.963521	36.05	0.843	1.424	1.554	1.145	0.997	581618	508041	1		Top
FALSE	High	Master Protein	O15269	Serine palmitoyltransferase 1 OS=Homo sapiens OX=9606 GN=SPTLC1 PE=1 SV=1	0	6.814	7	1	3	1	473	52.7	6.01	8.11	metabolic process	endoplasmic reticulum;membrane	catalytic activity;protein binding	Sphingolipid metabolism; Sphingolipid signaling pathway; Metabolic pathways	Sphingolipid de novo biosynthesis	8											1		Middle
FALSE	High	Master Protein	O15270	Serine palmitoyltransferase 2 OS=Homo sapiens OX=9606 GN=SPTLC2 PE=1 SV=1	0	12.65	10	3	5	3	562	62.9	7.78	12.4	metabolic process	endoplasmic reticulum;membrane;mitochondrion	catalytic activity	Sphingolipid metabolism; Sphingolipid signaling pathway; Metabolic pathways	Sphingolipid de novo biosynthesis	8	1.75	0.0712288	7.94	1.75	1.843	0.945	1.815	0.972	36777.4	46527.8	1		Middle
FALSE	Medium	Master Protein	O15344	E3 ubiquitin-protein ligase Midline-1 OS=Homo sapiens OX=9606 GN=MID1 PE=1 SV=1	0.028	1.838	1	1	1	1	667	75.2	6.8	1.86	cell organization and biogenesis;regulation of biological process;response to stimulus	cytoplasm;cytoskeleton;cytosol	catalytic activity;metal ion binding;protein binding	Ubiquitin mediated proteolysis	Interferon gamma signaling	5											1		Top
FALSE	High	Master Protein	O15371	Eukaryotic translation initiation factor 3 subunit D OS=Homo sapiens OX=9606 GN=EIF3D PE=1 SV=1	0.001	2.807	3	1	1	1	548	63.9	6.05	2.97	cell organization and biogenesis;metabolic process;regulation of biological process	cytoplasm;cytosol;membrane	protein binding;RNA binding	RNA transport	Formation of the ternary complex, and subsequently, the 43S complex; L13a-mediated translational silencing of Ceruloplasmin expression; Translation initiation complex formation; GTP hydrolysis and joining of the 60S ribosomal subunit; Formation of a pool of free 40S subunits; Ribosomal scanning and start codon recognition	13	1.411	0.346522	37	1.028	1.576	1.411	0.541	1.764	71751.8	79741.2	1		Middle
FALSE	High	Master Protein	O15372	Eukaryotic translation initiation factor 3 subunit H OS=Homo sapiens OX=9606 GN=EIF3H PE=1 SV=1	0	9.629	13	2	5	2	352	39.9	6.54	16.56	cell organization and biogenesis;metabolic process;regulation of biological process	cytoplasm;cytosol;membrane	protein binding;RNA binding	RNA transport; Measles	Formation of the ternary complex, and subsequently, the 43S complex; L13a-mediated translational silencing of Ceruloplasmin expression; Translation initiation complex formation; GTP hydrolysis and joining of the 60S ribosomal subunit; Formation of a pool of free 40S subunits; Ribosomal scanning and start codon recognition	14	1.323	0.496033	15.55	1.323	1.258	1.184	1.821	1.702	161962	113847	1		Middle
FALSE	High	Master Protein	O15400	Syntaxin-7 OS=Homo sapiens OX=9606 GN=STX7 PE=1 SV=4	0	17.999	25	5	26	5	261	29.8	5.55	49.83	cell organization and biogenesis;regulation of biological process;transport	endosome;membrane;vacuole	protein binding	Phagosome; SNARE interactions in vesicular transport		2	1.185	0.987197	19.69	1.185	1.044	0.843	2.078	1.342	53417.7	42729.4	1		Bottom
FALSE	High	Master Protein	O15427	Monocarboxylate transporter 4 OS=Homo sapiens OX=9606 GN=SLC16A3 PE=1 SV=1	0	8.472	4	2	9	2	465	49.4	7.96	12.59	cellular component movement;metabolic process;transport	membrane	protein binding;RNA binding;transporter activity	Central carbon metabolism in cancer	Proton-coupled monocarboxylate transport; Basigin interactions; Pyruvate metabolism	12	1.574	0.227311	44.75	0.997	1.574	1.991	2.226	1.099	153489	123575	1		Top
FALSE	High	Master Protein	O15438	Canalicular multispecific organic anion transporter 2 OS=Homo sapiens OX=9606 GN=ABCC3 PE=1 SV=3	0	3.367	1	1	2	1	1527	169.2	7.2	1.88	transport	membrane	catalytic activity;nucleotide binding;transporter activity	Bile secretion; Antifolate resistance; ABC transporters	ABC-family proteins mediated transport; Recycling of bile acids and salts	17											1		Top
FALSE	High	Master Protein	O15460	Prolyl 4-hydroxylase subunit alpha-2 OS=Homo sapiens OX=9606 GN=P4HA2 PE=1 SV=1	0	147.523	54	22	140	22	535	60.9	5.71	430.36	metabolic process	cytosol;endoplasmic reticulum;organelle lumen	catalytic activity;metal ion binding;protein binding	Metabolic pathways; Arginine and proline metabolism	Collagen biosynthesis and modifying enzymes	6	1.193	0.790576	17.29	0.838	1.332	1.205	1.193	0.984	683011	765351	1		Middle
FALSE	High	None	O15523	ATP-dependent RNA helicase DDX3Y OS=Homo sapiens OX=9606 GN=DDX3Y PE=1 SV=2	0	10.28	6	4	7	4	660	73.1	7.55	12.21	metabolic process;regulation of biological process	cytoplasm;cytosol;membrane;nucleus	catalytic activity;DNA binding;nucleotide binding;RNA binding			1	1.157	0.886746	8.45	0.938	1.157	1.223	0.689	1.189	87075.1	82473.9	1		Middle
FALSE	Low	Master Protein	O15530	3-phosphoinositide-dependent protein kinase 1 OS=Homo sapiens OX=9606 GN=PDPK1 PE=1 SV=1	0.06	1.362	2	1	1	1	556	63.1	7.36	0	cell organization and biogenesis;cellular component movement;metabolic process;regulation of biological process;response to stimulus	cytoplasm;cytosol;membrane;nucleus	catalytic activity;enzyme regulator activity;nucleotide binding;protein binding	T cell receptor signaling pathway; Insulin signaling pathway; FoxO signaling pathway; PPAR signaling pathway; Neurotrophin signaling pathway; Non-small cell lung cancer; Endometrial cancer; Prostate cancer; Thyroid hormone signaling pathway; Toxoplasmosis; Apoptosis; Focal adhesion; Proteoglycans in cancer; Choline metabolism in cancer; AMPK signaling pathway; mTOR signaling pathway; Aldosterone-…	Downstream TCR signaling; Activation of AKT2; CTLA4 inhibitory signaling; G beta:gamma signalling through PI3Kgamma; Regulation of TP53 Degradation; Integrin alphaIIb beta3 signaling; FCERI mediated NF-kB activation; Constitutive Signaling by AKT1 E17K in Cancer; PIP3 activates AKT signaling; GPVI-mediated activation cascade; CD28 dependent PI3K/Akt signaling; VEGFR2 mediated vascular permeabilit…	101	2.331	0.00583225	32.02	2.834	1.361	2.393	2.331	1.412	249589	119683	1		Top
FALSE	High	Master Protein	O43143	Pre-mRNA-splicing factor ATP-dependent RNA helicase DHX15 OS=Homo sapiens OX=9606 GN=DHX15 PE=1 SV=2	0	12.164	4	3	11	3	795	90.9	7.46	27.42	metabolic process;response to stimulus	cytoplasm;nucleus;spliceosomal complex	catalytic activity;nucleotide binding;protein binding;RNA binding	Spliceosome	mRNA Splicing - Major Pathway	6	1.524	0.279215	20.91	1.739	1.343	2.661	1.007	1.524	125840	72452.3	1		Top
FALSE	High	Master Protein	O43166	Signal-induced proliferation-associated 1-like protein 1 OS=Homo sapiens OX=9606 GN=SIPA1L1 PE=1 SV=4	0	8.793	2	2	8	2	1804	199.9	8.19	11.61	cell organization and biogenesis;regulation of biological process;response to stimulus	cytoplasm;cytoskeleton;membrane	enzyme regulator activity;protein binding	Rap1 signaling pathway	Neurexins and neuroligins	4	1.316	0.61456	49.87	1.922	0.874	1.316	0.663	1.551	42704.4	31417.5	1		Top
FALSE	High	Master Protein	O43175	D-3-phosphoglycerate dehydrogenase OS=Homo sapiens OX=9606 GN=PHGDH PE=1 SV=4	0	54.12	28	10	33	10	533	56.6	6.71	87.85	metabolic process	cytosol	catalytic activity;nucleotide binding	Carbon metabolism; Glycine, serine and threonine metabolism; Biosynthesis of amino acids; Metabolic pathways	Serine biosynthesis	9	1.205	0.758917	20.38	1.909	1.371	1.135	1.205	0.668	211420	154429	1		Middle
FALSE	Low	Master Protein	O43196	MutS protein homolog 5 OS=Homo sapiens OX=9606 GN=MSH5 PE=1 SV=1	0.069	1.255	1	1	3	1	834	92.8	6.37	0	cell organization and biogenesis;metabolic process;response to stimulus		catalytic activity;DNA binding;nucleotide binding;protein binding		Meiotic recombination	5	0.599	0.00917585	48.37	0.248	0.451	0.714	0.599	1.264	117341	276242	1		Top
FALSE	High	Master Protein	O43237	Cytoplasmic dynein 1 light intermediate chain 2 OS=Homo sapiens OX=9606 GN=DYNC1LI2 PE=1 SV=1	0	4.144	7	1	1	1	492	54.1	6.38	3.25	cell organization and biogenesis;cellular component movement;response to stimulus;transport	chromosome;cytoplasm;cytoskeleton;cytosol;endosome;membrane;vacuole	catalytic activity;motor activity;nucleotide binding;protein binding	Phagosome; Salmonella infection; Vasopressin-regulated water reabsorption	COPI-independent Golgi-to-ER retrograde traffic; Amplification of signal from unattached kinetochores via a MAD2 inhibitory signal; Separation of Sister Chromatids; Resolution of Sister Chromatid Cohesion; RHO GTPases Activate Formins; COPI-mediated anterograde transport; MHC class II antigen presentation; HSP90 chaperone cycle for steroid hormone receptors (SHR)	36											1		Middle
FALSE	High	Master Protein	O43242	26S proteasome non-ATPase regulatory subunit 3 OS=Homo sapiens OX=9606 GN=PSMD3 PE=1 SV=2	0	6.633	4	1	4	1	534	60.9	8.44	16.23	metabolic process;regulation of biological process;response to stimulus;transport	cytosol;extracellular;membrane;nucleus;organelle lumen;proteasome	catalytic activity;enzyme regulator activity;protein binding	Epstein-Barr virus infection; Proteasome	Regulation of RAS by GAPs; CDT1 association with the CDC6:ORC:origin complex; Downstream TCR signaling; UCH proteinases; NIK-->noncanonical NF-kB signaling; Hh mutants that don't undergo autocatalytic processing are degraded by ERAD; SCF-beta-TrCP mediated degradation of Emi1; Neutrophil degranulation; Cross-presentation of soluble exogenous antigens (endosomes); Separation of Sister Chromatids; …	153	1.036	0.762741	32.21	0.778	1.261	1.036	1.23	0.442	55889.3	47353.5	1		Middle
FALSE	High	Master Protein	O43252	Bifunctional 3'-phosphoadenosine 5'-phosphosulfate synthase 1 OS=Homo sapiens OX=9606 GN=PAPSS1 PE=1 SV=2	0	6.486	3	1	1	1	624	70.8	6.86	3.51	metabolic process	cytosol	catalytic activity;nucleotide binding;protein binding	Purine metabolism; Selenocompound metabolism; Sulfur metabolism; Metabolic pathways	Transport and synthesis of PAPS; Signaling by BRAF and RAF fusions; Metabolism of ingested H2SeO4 and H2SeO3 into H2Se	19											1		Middle
FALSE	High	Master Protein	O43264	Centromere/kinetochore protein zw10 homolog OS=Homo sapiens OX=9606 GN=ZW10 PE=1 SV=3	0	20.759	7	4	18	4	779	88.8	6.27	41.82	cell division;cell organization and biogenesis;regulation of biological process;transport	chromosome;cytoplasm;cytoskeleton;cytosol;endoplasmic reticulum;membrane;nucleus	DNA binding;protein binding		COPI-dependent Golgi-to-ER retrograde traffic; Amplification of signal from unattached kinetochores via a MAD2 inhibitory signal; Separation of Sister Chromatids; Resolution of Sister Chromatid Cohesion; RHO GTPases Activate Formins	21	1.628	0.179857	49.12	0.951	2.167	1.628	2.465	1.225	97546.9	64184.6	1		Top
FALSE	High	Master Protein	O43294	Transforming growth factor beta-1-induced transcript 1 protein OS=Homo sapiens OX=9606 GN=TGFB1I1 PE=1 SV=2	0	13.3	8	2	13	2	461	49.8	7.03	33.58	cell differentiation;metabolic process;regulation of biological process;response to stimulus	cytoplasm;cytoskeleton;nucleus	metal ion binding;protein binding			4	1.749	0.0715215	97.31	1.749	1.14	4.437	3.67	0.601	38797.6	24910.7	1	Acetyl [N-Term]	Middle
FALSE	Medium	Master Protein	O43307	Rho guanine nucleotide exchange factor 9 OS=Homo sapiens OX=9606 GN=ARHGEF9 PE=1 SV=3	0.037	1.355	1	1	1	1	516	60.9	5.72	2.03	regulation of biological process;response to stimulus	cytoplasm;cytosol	protein binding		G alpha (12/13) signalling events; NRAGE signals death through JNK; Rho GTPase cycle; Signalling by NGF; GABA A receptor activation	17	1.533	0.202699	33.2	2.308	2.035	1.19	1.533	1.406	208573	136031	1		Middle
FALSE	High	Master Protein	O43390	Heterogeneous nuclear ribonucleoprotein R OS=Homo sapiens OX=9606 GN=HNRNPR PE=1 SV=1	0	45.619	18	11	58	7	633	70.9	8.13	119.23	metabolic process;regulation of biological process	cytoplasm;endoplasmic reticulum;nucleus;spliceosomal complex	protein binding;RNA binding		mRNA Splicing - Major Pathway	5	1.09	0.922124	36.89	0.863	0.819	1.661	1.09	1.376	292976	363146	1		Middle
FALSE	High	Master Protein	O43399	Tumor protein D54 OS=Homo sapiens OX=9606 GN=TPD52L2 PE=1 SV=2	0	12.276	18	3	11	3	206	22.2	5.36	21.6	regulation of biological process	cytoplasm	protein binding;RNA binding			0	0.995	0.60789	37.41	1.736	1.331	0.891	0.995	0.52	42091.9	58041.2	1		Bottom
FALSE	High	Master Protein	O43402	ER membrane protein complex subunit 8 OS=Homo sapiens OX=9606 GN=EMC8 PE=1 SV=1	0.002	2.913	4	1	3	1	210	23.8	6.4	4.52		cytoplasm;cytosol;membrane;mitochondrion;nucleus	protein binding			0	1	0.619291	15.24	0.839	1.103	0.993	1.158	1	34994.6	36095.5	1		Bottom
FALSE	Medium	None	O43447	Peptidyl-prolyl cis-trans isomerase H OS=Homo sapiens OX=9606 GN=PPIH PE=1 SV=1	0.02	1.486	3	1	4	0	177	19.2	8.07	8.43	cell organization and biogenesis;metabolic process;regulation of biological process	cytoplasm;nucleus;spliceosomal complex	catalytic activity;protein binding	Spliceosome	mRNA Splicing - Major Pathway	5											3		Bottom
FALSE	High	Master Protein	O43488	Aflatoxin B1 aldehyde reductase member 2 OS=Homo sapiens OX=9606 GN=AKR7A2 PE=1 SV=3	0	8.081	7	2	6	2	359	39.6	7.17	8.86	metabolic process	cytoplasm;cytosol;Golgi	catalytic activity;protein binding	Metabolism of xenobiotics by cytochrome P450	Aflatoxin activation and detoxification	6	100	1e-17	0	100	100	100	100	100	9894.36		1		Bottom
FALSE	High	Master Protein	O43491	Band 4.1-like protein 2 OS=Homo sapiens OX=9606 GN=EPB41L2 PE=1 SV=1	0	31.687	13	9	23	9	1005	112.5	5.44	36.49	cell division;cell organization and biogenesis;transport	cytoplasm;cytoskeleton;cytosol;membrane;nucleus	protein binding;structural molecule activity	Tight junction	Neurexins and neuroligins	4	0.879	0.276321	16.64	0.99	0.86	1.425	0.879	0.748	112107	121185	1		Top
FALSE	High	Master Protein	O43556	Epsilon-sarcoglycan OS=Homo sapiens OX=9606 GN=SGCE PE=1 SV=6	0	4.934	5	1	1	1	437	49.8	6.55	2.92	cell organization and biogenesis	cytoplasm;cytoskeleton;Golgi;membrane				0											1		Middle
FALSE	High	Master Protein	O43615	Mitochondrial import inner membrane translocase subunit TIM44 OS=Homo sapiens OX=9606 GN=TIMM44 PE=1 SV=2	0	9.997	7	3	10	3	452	51.3	8.32	19.19	transport	membrane;mitochondrion;organelle lumen	nucleotide binding;protein binding		Mitochondrial protein import; Metabolism of proteins	2	1.212	0.742371	27.23	0.792	1.212	1.434	1.392	0.904	87906.2	72987	1		Middle
FALSE	High	Master Protein	O43678	NADH dehydrogenase [ubiquinone] 1 alpha subcomplex subunit 2 OS=Homo sapiens OX=9606 GN=NDUFA2 PE=1 SV=3	0	7.178	31	2	3	2	99	10.9	9.57	6.99	cell organization and biogenesis;metabolic process;transport	membrane;mitochondrion	catalytic activity	Huntington's disease; Parkinson's disease; Alzheimer's disease; Oxidative phosphorylation; Non-alcoholic fatty liver disease (NAFLD); Metabolic pathways	Complex I biogenesis	13	1.707	0.261994	19.36	1.707	1.519	1.349	1.93	2.293	28920	23421.6	1		Bottom
FALSE	High	Master Protein	O43707	Alpha-actinin-4 OS=Homo sapiens OX=9606 GN=ACTN4 PE=1 SV=2	0	533.745	74	70	693	46	911	104.8	5.44	1975.85	cell organization and biogenesis;cellular component movement;regulation of biological process;response to stimulus;transport	cytoplasm;cytoskeleton;cytosol;extracellular;nucleus;organelle lumen	DNA binding;metal ion binding;protein binding;RNA binding	Viral carcinogenesis; Amoebiasis; Arrhythmogenic right ventricular cardiomyopathy (ARVC); Tight junction; Focal adhesion; Adherens junction; Regulation of actin cytoskeleton; Leukocyte transendothelial migration; Systemic lupus erythematosus	Platelet degranulation ; Nephrin family interactions	18	1.457	0.365782	26.57	0.826	1.457	1.718	1.567	0.973	1.89886e+06	1.34115e+06	1		Top
FALSE	High	Master Protein	O43747	AP-1 complex subunit gamma-1 OS=Homo sapiens OX=9606 GN=AP1G1 PE=1 SV=5	0	9.699	6	2	5	2	822	91.3	6.8	9.08	cell organization and biogenesis;regulation of biological process;transport	cytoplasm;cytosol;endosome;Golgi;membrane	protein binding;transporter activity	Lysosome	Nef mediated downregulation of MHC class I complex cell surface expression; MHC class II antigen presentation; Golgi Associated Vesicle Biogenesis; Lysosome Vesicle Biogenesis	17	100	1e-17	0	100	100	100	100	100	47841.3		1		Top
FALSE	High	Master Protein	O43776	Asparagine--tRNA ligase, cytoplasmic OS=Homo sapiens OX=9606 GN=NARS PE=1 SV=1	0	5.321	2	1	3	1	548	62.9	6.25	7.02	metabolic process	cytoplasm;cytosol;mitochondrion	catalytic activity;nucleotide binding	Aminoacyl-tRNA biosynthesis	Cytosolic tRNA aminoacylation	6	1.09	0.922577	23.03	1.125	1.71	0.921	1.09	0.662	130087	134017	1		Middle
FALSE	High	Master Protein	O43795	Unconventional myosin-Ib OS=Homo sapiens OX=9606 GN=MYO1B PE=1 SV=3	0	117.515	24	23	121	23	1136	131.9	9.38	310.99	cell organization and biogenesis;cellular component movement;transport	cytoplasm;endosome;membrane	catalytic activity;motor activity;nucleotide binding;protein binding			0	0.945	0.421214	21.95	0.945	0.849	1.174	1.178	0.823	287395	368836	1		Top
FALSE	Low	Master Protein	O43819	Protein SCO2 homolog, mitochondrial OS=Homo sapiens OX=9606 GN=SCO2 PE=1 SV=3	0.073	1.211	3	1	1	1	266	29.8	8.85	0	cell organization and biogenesis;cellular homeostasis;metabolic process;regulation of biological process;transport	membrane;mitochondrion;organelle lumen	antioxidant activity;catalytic activity;metal ion binding;protein binding	Central carbon metabolism in cancer	TP53 Regulates Metabolic Genes; Respiratory electron transport	11	0.766	0.102907	40.3	0.766	0.585	1.052	0.115	0.892	393706	540150	1		Top
FALSE	Low	Master Protein	O43829	Zinc finger and BTB domain-containing protein 14 OS=Homo sapiens OX=9606 GN=ZBTB14 PE=1 SV=2	0.065	1.32	4	1	1	1	449	50.9	6.04	2.7	metabolic process;regulation of biological process	cytosol;nucleus	DNA binding;metal ion binding;protein binding			0	0.474	0.000417781	95.41	1.523	0.474	0.222	0.412	1.329	674184	1.31314e+06	1		Top
FALSE	High	Master Protein	O43837	Isocitrate dehydrogenase [NAD] subunit beta, mitochondrial OS=Homo sapiens OX=9606 GN=IDH3B PE=1 SV=2	0	6.937	4	1	1	1	385	42.2	8.46	4.87	metabolic process	mitochondrion;nucleus;organelle lumen	catalytic activity;metal ion binding;nucleotide binding	Citrate cycle (TCA cycle); Carbon metabolism; Biosynthesis of amino acids; 2-Oxocarboxylic acid metabolism; Metabolic pathways	Citric acid cycle (TCA cycle)	10	100	1e-17	0	100	100	100	100	100	59690.8		1		Middle
FALSE	High	Master Protein	O43852	Calumenin OS=Homo sapiens OX=9606 GN=CALU PE=1 SV=2	0	47.43	34	7	46	7	315	37.1	4.64	164.78	metabolic process	endoplasmic reticulum;extracellular;Golgi;membrane;organelle lumen	metal ion binding;protein binding		Platelet degranulation ; Post-translational protein phosphorylation; Regulation of Insulin-like Growth Factor (IGF) transport and uptake by Insulin-like Growth Factor Binding Proteins (IGFBPs)	9	1.071	0.867824	29.99	0.855	0.938	1.56	1.394	1.071	580102	679595	1		Middle
FALSE	High	Master Protein	O60313	Dynamin-like 120 kDa protein, mitochondrial OS=Homo sapiens OX=9606 GN=OPA1 PE=1 SV=3	0	4.746	3	2	3	2	960	111.6	7.87	6.73	cell death;cell organization and biogenesis;cellular component movement;cellular homeostasis;metabolic process;regulation of biological process;response to stimulus;transport	cytosol;membrane;mitochondrion	catalytic activity;metal ion binding;nucleotide binding;protein binding		Regulation of Apoptosis	3	0.777	0.114635	16.28	0.853	0.585	0.777	0.7	0.95	63662.5	83692.8	1		Top
FALSE	High	None	O60361	Putative nucleoside diphosphate kinase OS=Homo sapiens OX=9606 GN=NME2P1 PE=5 SV=1	0	9.416	26	3	16	3	137	15.5	8.57	34.47	metabolic process;regulation of biological process	cytosol;nucleus	catalytic activity;metal ion binding;nucleotide binding		Interconversion of nucleotide di- and triphosphates	3	1.126	0.891031	60.67	1.817	1.126	0.607	1.587	1.117	155441	90120.2	1		Bottom
FALSE	Low	Master Protein	O60443	Gasdermin-E OS=Homo sapiens OX=9606 GN=GSDME PE=1 SV=2	0.062	1.352	4	1	1	1	496	54.5	5.17	0	cell death;cell differentiation;regulation of biological process	cytoplasm;cytosol;membrane				0	1.169	0.970903	31.49	1.632	1.05	0.767	1.169	1.418	372923	317387	1		Top
FALSE	High	None	O60488	Long-chain-fatty-acid--CoA ligase 4 OS=Homo sapiens OX=9606 GN=ACSL4 PE=1 SV=2	0	7.946	3	1	10	1	711	79.1	8.38	29.47	cell differentiation;metabolic process;regulation of biological process;response to stimulus;transport	cytoplasm;endoplasmic reticulum;membrane;mitochondrion	catalytic activity;nucleotide binding	Peroxisome; Fatty acid degradation; PPAR signaling pathway; Fatty acid biosynthesis; Metabolic pathways; Adipocytokine signaling pathway; Fatty acid metabolism	Synthesis of very long-chain fatty acyl-CoAs	16	0.716	0.0578904	53.74	0.606	1.124	0.485	1.467	0.716	281299	345332	1		Top
FALSE	High	None	O60488	Long-chain-fatty-acid--CoA ligase 4 OS=Homo sapiens OX=9606 GN=ACSL4 PE=1 SV=2	0	7.115	3	1	10	1	711	79.1	8.38	30.68	cell differentiation;metabolic process;regulation of biological process;response to stimulus;transport	cytoplasm;endoplasmic reticulum;membrane;mitochondrion	catalytic activity;nucleotide binding	Peroxisome; Fatty acid degradation; PPAR signaling pathway; Fatty acid biosynthesis; Metabolic pathways; Adipocytokine signaling pathway; Fatty acid metabolism	Synthesis of very long-chain fatty acyl-CoAs	16	0.882	0.342808	31.32	1.118	0.882	1.43	0.754	0.656	4.4987e+06	4.88856e+06	1		Middle
FALSE	High	Master Protein	O60499	Syntaxin-10 OS=Homo sapiens OX=9606 GN=STX10 PE=1 SV=1	0	4.578	6	1	4	1	249	28.1	4.89	7.49	cell organization and biogenesis;regulation of biological process;transport	cytosol;Golgi;membrane	protein binding	SNARE interactions in vesicular transport	Retrograde transport at the Trans-Golgi-Network	5	0.875	0.366756	21.42	0.875	1.023	0.383	0.767	1.389	25392.3	23596.3	1		Bottom
FALSE	High	Master Protein	O60502	Protein O-GlcNAcase OS=Homo sapiens OX=9606 GN=OGA PE=1 SV=2	0	3.53	2	1	3	1	916	102.8	4.91	4.98	metabolic process	cytoplasm;cytosol;membrane;nucleus	catalytic activity	Insulin resistance		1	1.432	0.402812	30.3	1.432	2.119	2.007	1.156	1.14	22299.4	16911.6	1		Top
FALSE	High	Master Protein	O60506	Heterogeneous nuclear ribonucleoprotein Q OS=Homo sapiens OX=9606 GN=SYNCRIP PE=1 SV=2	0	5.973	2	1	6	1	623	69.6	8.59	12.38	cell differentiation;metabolic process;regulation of biological process;response to stimulus	cytoplasm;endoplasmic reticulum;membrane;nucleus;spliceosomal complex	protein binding;RNA binding			0	0.825	0.17976	25.86	0.794	1.048	0.691	0.999	0.825	21294.1	22390.1	1		Top
FALSE	High	Master Protein	O60506	Heterogeneous nuclear ribonucleoprotein Q OS=Homo sapiens OX=9606 GN=SYNCRIP PE=1 SV=2	0	78.075	33	16	79	12	623	69.6	8.59	201.18	cell differentiation;metabolic process;regulation of biological process;response to stimulus	cytoplasm;endoplasmic reticulum;membrane;nucleus;spliceosomal complex	protein binding;RNA binding			0	1.326	0.490243	10.08	0.841	1.326	1.416	1.381	0.726	643313	514456	1		Middle
FALSE	High	Master Protein	O60506	Heterogeneous nuclear ribonucleoprotein Q OS=Homo sapiens OX=9606 GN=SYNCRIP PE=1 SV=2	0	6.054	2	1	9	1	623	69.6	8.59	8.22	cell differentiation;metabolic process;regulation of biological process;response to stimulus	cytoplasm;endoplasmic reticulum;membrane;nucleus;spliceosomal complex	protein binding;RNA binding			0	0.442	0.00297325	62.56	0.498	0.278	0.442	0.285	0.764	6295.6	13522.5	1		Bottom
FALSE	High	Master Protein	O60518	Ran-binding protein 6 OS=Homo sapiens OX=9606 GN=RANBP6 PE=1 SV=2	0	10.618	4	3	9	1	1105	124.6	5.01	17.24	transport	cytoplasm;membrane;nucleus	protein binding;transporter activity			0	1.291	0.668733	27.09	1.527	1.291	1.44	0.892	0.838	10587.1	11178.5	1		Top
FALSE	High	Master Protein	O60568	Multifunctional procollagen lysine hydroxylase and glycosyltransferase LH3 OS=Homo sapiens OX=9606 GN=PLOD3 PE=1 SV=1	0	30.163	14	8	23	8	738	84.7	6.05	58.5	cell organization and biogenesis;metabolic process;response to stimulus	endoplasmic reticulum;Golgi;membrane	catalytic activity;metal ion binding;protein binding	Lysine degradation; Other types of O-glycan biosynthesis	Collagen biosynthesis and modifying enzymes	5	0.815	0.165067	27.03	0.57	0.997	0.815	0.947	0.548	115097	144199	1		Top
FALSE	High	Master Protein	O60568	Multifunctional procollagen lysine hydroxylase and glycosyltransferase LH3 OS=Homo sapiens OX=9606 GN=PLOD3 PE=1 SV=1	0	13.446	6	3	12	3	738	84.7	6.05	31.62	cell organization and biogenesis;metabolic process;response to stimulus	endoplasmic reticulum;Golgi;membrane	catalytic activity;metal ion binding;protein binding	Lysine degradation; Other types of O-glycan biosynthesis	Collagen biosynthesis and modifying enzymes	5	0.708	0.0668547	51.07	0.503	1.079	0.708	1.327	0.698	108764	135206	1		Middle
FALSE	High	Master Protein	O60664	Perilipin-3 OS=Homo sapiens OX=9606 GN=PLIN3 PE=1 SV=3	0	80.877	51	15	48	15	434	47	5.44	171.36	transport	cytoplasm;cytosol;endosome;Golgi;membrane	protein binding		Triglyceride catabolism; Retrograde transport at the Trans-Golgi-Network	8	1.527	0.208675	17.28	1.737	1.527	1.393	1.224	1.705	345365	237619	1		Middle
FALSE	High	Master Protein	O60684	Importin subunit alpha-7 OS=Homo sapiens OX=9606 GN=KPNA6 PE=1 SV=1	0	12.459	10	2	5	2	536	60	4.98	13.65	regulation of biological process;transport	cytoplasm;cytosol;membrane;nucleus	protein binding;transporter activity			0											1		Middle
FALSE	High	Master Protein	O60701	UDP-glucose 6-dehydrogenase OS=Homo sapiens OX=9606 GN=UGDH PE=1 SV=1	0	20.128	18	5	17	5	494	55	7.12	38.48	metabolic process	cytosol;nucleus	catalytic activity;nucleotide binding	Ascorbate and aldarate metabolism; Amino sugar and nucleotide sugar metabolism; Pentose and glucuronate interconversions; Metabolic pathways	Formation of the active cofactor, UDP-glucuronate	10	1.483	0.253902	17	2.074	1.483	0.96	1.408	1.653	298018	147704	1		Middle
FALSE	High	Master Protein	O60716	Catenin delta-1 OS=Homo sapiens OX=9606 GN=CTNND1 PE=1 SV=1	0	40.11	19	12	33	12	968	108.1	6.23	86.36	cell organization and biogenesis;metabolic process;regulation of biological process;response to stimulus	cytoplasm;cytosol;membrane;nucleus	protein binding	Rap1 signaling pathway; Adherens junction; Leukocyte transendothelial migration	VEGFR2 mediated vascular permeability; Adherens junctions interactions; InlA-mediated entry of Listeria monocytogenes into host cells	18	1.008	0.582758	12.12	1.09	1.134	1.008	0.988	0.877	193459	210332	1	Acetyl [N-Term]	Top
FALSE	High	Master Protein	O60762	Dolichol-phosphate mannosyltransferase subunit 1 OS=Homo sapiens OX=9606 GN=DPM1 PE=1 SV=1	0	4.587	4	1	3	1	260	29.6	9.57	7.3	metabolic process	endoplasmic reticulum;membrane;nucleus	catalytic activity;protein binding	N-Glycan biosynthesis; Metabolic pathways	Defective DPM1 causes DPM1-CDG (CDG-1e); Synthesis of dolichyl-phosphate mannose	13	1.162	0.96572	15.95	1.287	1.075	1.162	2.816	0.649	21489.1	18494	1		Bottom
FALSE	High	Master Protein	O60763	General vesicular transport factor p115 OS=Homo sapiens OX=9606 GN=USO1 PE=1 SV=2	0	70.806	23	16	44	16	962	107.8	4.91	113.39	cell organization and biogenesis;metabolic process;transport	cytoplasm;cytosol;endoplasmic reticulum;Golgi;membrane	protein binding;RNA binding;transporter activity		COPII (Coat Protein 2) Mediated Vesicle Transport; COPI-mediated anterograde transport; Golgi Cisternae Pericentriolar Stack Reorganization	14	1.201	0.888515	12.8	1.323	1.201	1.097	1.262	1.025	205850	182761	1		Top
FALSE	High	Master Protein	O60783	28S ribosomal protein S14, mitochondrial OS=Homo sapiens OX=9606 GN=MRPS14 PE=1 SV=1	0	6.094	12	1	6	1	128	15.1	11.41	12.5	cell organization and biogenesis;metabolic process	membrane;mitochondrion;ribosome	RNA binding;structural molecule activity	Ribosome	Mitochondrial translation initiation; Mitochondrial translation elongation; Mitochondrial translation termination	7	1.815	0.191232	26.99	1.815	1.484	4.173	9.195	1.789	48658	13496.9	1		Bottom
FALSE	High	None	O60812	Heterogeneous nuclear ribonucleoprotein C-like 1 OS=Homo sapiens OX=9606 GN=HNRNPCL1 PE=1 SV=1	0	12.04	12	3	16	3	293	32.1	5.06	40.69		nucleus	RNA binding			0	1.007	0.678691	18.15	0.795	1.164	1.063	0.884	1.007	400937	395371	1		Middle
FALSE	Medium	Master Protein Candidate	O60814	Histone H2B type 1-K OS=Homo sapiens OX=9606 GN=HIST1H2BK PE=1 SV=3	0.043	1.534	7	1	1	1	126	13.9	10.32	1.82	cell organization and biogenesis;defense response;metabolic process;response to stimulus	chromosome;cytosol;nucleus	DNA binding;protein binding	Viral carcinogenesis; Systemic lupus erythematosus; Alcoholism	SIRT1 negatively regulates rRNA expression; Nonhomologous End-Joining (NHEJ); Activation of anterior HOX genes in hindbrain development during early embryogenesis; NoRC negatively regulates rRNA expression; Meiotic synapsis; Transcriptional regulation by small RNAs; Meiotic recombination; PRC2 methylates histones and DNA; Recruitment and ATM-mediated phosphorylation of repair and signaling protei…	77	0.756	0.0916641	4.3	0.756	0.605	0.778	0.734	1.471	106551	141029	1		Top
FALSE	High	None	O60814	Histone H2B type 1-K OS=Homo sapiens OX=9606 GN=HIST1H2BK PE=1 SV=3	0	67.855	50	9	138	3	126	13.9	10.32	314.26	cell organization and biogenesis;defense response;metabolic process;response to stimulus	chromosome;cytosol;nucleus	DNA binding;protein binding	Viral carcinogenesis; Systemic lupus erythematosus; Alcoholism	SIRT1 negatively regulates rRNA expression; Nonhomologous End-Joining (NHEJ); Activation of anterior HOX genes in hindbrain development during early embryogenesis; NoRC negatively regulates rRNA expression; Meiotic synapsis; Transcriptional regulation by small RNAs; Meiotic recombination; PRC2 methylates histones and DNA; Recruitment and ATM-mediated phosphorylation of repair and signaling protei…	77	1.179	1	25.89	1.784	1.339	0.973	0.41	1.179	369836	263761	1		Bottom
FALSE	High	Master Protein	O60831	PRA1 family protein 2 OS=Homo sapiens OX=9606 GN=PRAF2 PE=1 SV=1	0	3.745	10	1	4	1	178	19.2	9.19	5.02	transport	endosome;membrane				0	1.584	0.217082	5.47	1.182	1.584	1.643	1.59	1.011	32484.5	22008.7	1		Top
FALSE	High	Master Protein	O60831	PRA1 family protein 2 OS=Homo sapiens OX=9606 GN=PRAF2 PE=1 SV=1	0	10.563	16	2	23	2	178	19.2	9.19	55.91	transport	endosome;membrane				0	0.957	0.52741	18.88	0.848	0.776	1.311	1.049	0.957	423278	461838	1		Bottom
FALSE	High	Master Protein	O60841	Eukaryotic translation initiation factor 5B OS=Homo sapiens OX=9606 GN=EIF5B PE=1 SV=4	0	12.567	4	3	7	3	1220	138.7	5.49	14.76	metabolic process;regulation of biological process	cytoplasm;cytosol;nucleus	catalytic activity;metal ion binding;nucleotide binding;protein binding;RNA binding	RNA transport	GTP hydrolysis and joining of the 60S ribosomal subunit	7	1.139	0.945438	18.53	1.139	1.281	1.013	0.697	1.326	146869	190840	1		Top
FALSE	Medium	Master Protein	O60884	DnaJ homolog subfamily A member 2 OS=Homo sapiens OX=9606 GN=DNAJA2 PE=1 SV=1	0.032	1.403	8	1	1	1	412	45.7	6.48	0	metabolic process;regulation of biological process;response to stimulus	cytosol;membrane	enzyme regulator activity;metal ion binding;nucleotide binding;protein binding	Protein processing in endoplasmic reticulum	HSP90 chaperone cycle for steroid hormone receptors (SHR)	4											1		Middle
FALSE	Low	Master Protein	O60885	Bromodomain-containing protein 4 OS=Homo sapiens OX=9606 GN=BRD4 PE=1 SV=2	0.074	1.199	2	1	1	1	1362	152.1	9.19	0	cell organization and biogenesis;metabolic process;regulation of biological process;response to stimulus	chromosome;cytosol;nucleus	protein binding			0	0.545	0.00295104	27.84	0.671	0.545	0.322	0.524	1.392	304214	581028	1		Top
FALSE	High	Master Protein	O60888	Protein CutA OS=Homo sapiens OX=9606 GN=CUTA PE=1 SV=2	0	4.087	8	1	5	1	179	19.1	5.5	3.82	response to stimulus	membrane	metal ion binding;protein binding			0	4.637	3.36781e-05	62.85	2.29	6.262	2.671	4.637	9.987	46185.4	11631.4	1		Bottom
FALSE	High	Master Protein	O75083	WD repeat-containing protein 1 OS=Homo sapiens OX=9606 GN=WDR1 PE=1 SV=4	0	11.372	9	3	8	3	606	66.2	6.65	17.85	cell differentiation;cell organization and biogenesis;cellular component movement;metabolic process;regulation of biological process;transport	cytoplasm;cytoskeleton;cytosol;extracellular	protein binding		Platelet degranulation	5	1.597	0.205919	22.68	1.589	1.597	1.352	2.117	2.592	171709	96106.5	1		Top
FALSE	High	Master Protein	O75083	WD repeat-containing protein 1 OS=Homo sapiens OX=9606 GN=WDR1 PE=1 SV=4	0	15.704	10	4	13	4	606	66.2	6.65	24.83	cell differentiation;cell organization and biogenesis;cellular component movement;metabolic process;regulation of biological process;transport	cytoplasm;cytoskeleton;cytosol;extracellular	protein binding		Platelet degranulation	5	1.14	0.93327	23.5	1.206	1.465	0.959	1.14	0.666	231889	200109	1		Middle
FALSE	Medium	Master Protein Candidate	O75122	CLIP-associating protein 2 OS=Homo sapiens OX=9606 GN=CLASP2 PE=1 SV=3	0.02	2.036	1	1	1	1	1294	141	8.4	2.15						0											1		Top
FALSE	High	Master Protein	O75131	Copine-3 OS=Homo sapiens OX=9606 GN=CPNE3 PE=1 SV=1	0	3.911	4	1	1	1	537	60.1	5.85	2.73	metabolic process;regulation of biological process;response to stimulus;transport	cytoplasm;cytosol;membrane;mitochondrion;nucleus	catalytic activity;protein binding;RNA binding;transporter activity		Neutrophil degranulation; Glycerophospholipid biosynthesis	7											1		Middle
FALSE	High	Master Protein	O75165	DnaJ homolog subfamily C member 13 OS=Homo sapiens OX=9606 GN=DNAJC13 PE=1 SV=5	0	5.229	1	1	8	1	2243	254.3	6.74	24.1	cell differentiation;cell organization and biogenesis;regulation of biological process;transport	cytosol;endosome;membrane	protein binding		Neutrophil degranulation	3	0.973	0.491361	24.46	0.851	1.165	0.973	1.2	0.714	74674.2	74697.2	1		Top
FALSE	Medium	Master Protein	O75306	NADH dehydrogenase [ubiquinone] iron-sulfur protein 2, mitochondrial OS=Homo sapiens OX=9606 GN=NDUFS2 PE=1 SV=2	0.013	1.768	2	1	4	1	463	52.5	7.55	3.69	cell organization and biogenesis;metabolic process;response to stimulus;transport	membrane;mitochondrion;organelle lumen	catalytic activity;metal ion binding;nucleotide binding;protein binding	Huntington's disease; Parkinson's disease; Alzheimer's disease; Oxidative phosphorylation; Non-alcoholic fatty liver disease (NAFLD); Metabolic pathways	Complex I biogenesis	13	1.113	0.988312	21.77	0.7	0.808	1.118	1.113	1.276	130122	160952	1		Middle
FALSE	High	Master Protein	O75323	Protein NipSnap homolog 2 OS=Homo sapiens OX=9606 GN=NIPSNAP2 PE=1 SV=1	0	10.265	10	3	18	3	286	33.7	9.36	28.39	metabolic process;regulation of biological process	cytoplasm;membrane;mitochondrion	protein binding			0	1.112	0.860197	19.98	0.974	1.975	1.112	1.285	0.962	65526	60599.7	1		Bottom
FALSE	High	Master Protein	O75326	Semaphorin-7A OS=Homo sapiens OX=9606 GN=SEMA7A PE=1 SV=1	0	9.811	6	2	9	2	666	74.8	7.64	18.48	cell differentiation;cell growth;cell organization and biogenesis;defense response;development;regulation of biological process;response to stimulus	membrane	protein binding	Axon guidance	Other semaphorin interactions	5	0.748	0.0839927	28.26	0.649	1.308	0.748	0.924	0.212	45485.9	60949.7	1		Top
FALSE	High	Master Protein	O75326	Semaphorin-7A OS=Homo sapiens OX=9606 GN=SEMA7A PE=1 SV=1	0	17.69	12	5	10	5	666	74.8	7.64	18.64	cell differentiation;cell growth;cell organization and biogenesis;defense response;development;regulation of biological process;response to stimulus	membrane	protein binding	Axon guidance	Other semaphorin interactions	5	0.927	0.455955	28.41	0.657	0.927	0.981	0.778	1.237	52900.7	61642.7	1		Middle
FALSE	High	Master Protein	O75334	Liprin-alpha-2 OS=Homo sapiens OX=9606 GN=PPFIA2 PE=1 SV=2	0.005	2.088	1	1	1	1	1257	143.2	6.11	1.69	cell organization and biogenesis;cellular component movement;metabolic process;regulation of biological process;transport	cell surface;cytoplasm;cytoskeleton;cytosol;Golgi	catalytic activity;motor activity;protein binding		Norepinephrine Neurotransmitter Release Cycle; Receptor-type tyrosine-protein phosphatases; Glutamate Neurotransmitter Release Cycle; Acetylcholine Neurotransmitter Release Cycle; Serotonin Neurotransmitter Release Cycle; Dopamine Neurotransmitter Release Cycle	10	1.531	0.428362	48.7	1.531	1.028	1.883	0.98	2.248	95200.8	93690.5	1		Bottom
FALSE	High	Master Protein	O75352	Mannose-P-dolichol utilization defect 1 protein OS=Homo sapiens OX=9606 GN=MPDU1 PE=1 SV=2	0	4.141	4	1	9	1	247	26.6	8.94	17.88	metabolic process;transport	membrane	protein binding		Defective MPDU1 causes MPDU1-CDG (CDG-1f); Biosynthesis of the N-glycan precursor (dolichol lipid-linked oligosaccharide, LLO) and transfer to a nascent protein	8	1.153	0.983196	17.34	0.911	1.018	1.153	1.301	1.229	130687	115742	1		Top
FALSE	Medium	Master Protein	O75363	Breast carcinoma-amplified sequence 1 OS=Homo sapiens OX=9606 GN=BCAS1 PE=1 SV=2	0.029	1.817	3	1	3	1	584	61.7	5.1	0		cytoplasm				0	0.991	0.537368	43.41	0.991	1.445	1.401	0.659	0.959	356250	334193	1		Top
FALSE	High	Master Protein	O75367	Core histone macro-H2A.1 OS=Homo sapiens OX=9606 GN=H2AFY PE=1 SV=4	0	69.523	38	10	68	10	372	39.6	9.79	193.8	cell organization and biogenesis;regulation of biological process	chromosome;nucleus	DNA binding;enzyme regulator activity;protein binding	Systemic lupus erythematosus; Alcoholism		3	0.946	0.506604	32.95	0.946	0.937	1.217	1.78	0.757	514067	492125	1		Middle
FALSE	High	Master Protein	O75367	Core histone macro-H2A.1 OS=Homo sapiens OX=9606 GN=H2AFY PE=1 SV=4	0	8.991	9	2	10	2	372	39.6	9.79	19.03	cell organization and biogenesis;regulation of biological process	chromosome;nucleus	DNA binding;enzyme regulator activity;protein binding	Systemic lupus erythematosus; Alcoholism		3	0.799	0.238692	49.98	0.444	0.527	1.205	1.075	0.799	16468.8	33648.4	1		Bottom
FALSE	High	Master Protein	O75369	Filamin-B OS=Homo sapiens OX=9606 GN=FLNB PE=1 SV=2	0	31.485	5	9	31	6	2602	278	5.73	63.06	cell differentiation;cell organization and biogenesis;development;regulation of biological process;response to stimulus	cytoplasm;cytoskeleton;cytosol;membrane;nucleus	protein binding;RNA binding	MAPK signaling pathway; Focal adhesion; Proteoglycans in cancer; Salmonella infection	ISG15 antiviral mechanism	10	1.071	0.75703	38.95	1.565	1.23	0.79	1.071	0.701	85573.3	92016.2	1		Top
FALSE	High	Master Protein	O75390	Citrate synthase, mitochondrial OS=Homo sapiens OX=9606 GN=CS PE=1 SV=2	0	31.586	24	9	55	9	466	51.7	8.32	94.27	metabolic process	mitochondrion;nucleus;organelle lumen	catalytic activity;RNA binding	Citrate cycle (TCA cycle); Carbon metabolism; Biosynthesis of amino acids; 2-Oxocarboxylic acid metabolism; Metabolic pathways; Glyoxylate and dicarboxylate metabolism	Mitochondrial protein import; Metabolism of proteins; Citric acid cycle (TCA cycle)	15	1.232	0.692904	26.58	1.021	1.232	1.453	1.579	0.871	978837	993132	1		Middle
FALSE	High	Master Protein	O75396	Vesicle-trafficking protein SEC22b OS=Homo sapiens OX=9606 GN=SEC22B PE=1 SV=4	0	66.994	35	8	72	8	215	24.6	6.92	173.75	cell organization and biogenesis;regulation of biological process;transport	endoplasmic reticulum;Golgi;membrane	protein binding	Phagosome; SNARE interactions in vesicular transport; Legionellosis	COPI-dependent Golgi-to-ER retrograde traffic; Cargo concentration in the ER; COPII (Coat Protein 2) Mediated Vesicle Transport; ER-Phagosome pathway	20	1.475	0.496614	13.11	0.645	1.209	1.475	1.606	1.567	214461	225063	1		Bottom
FALSE	High	Master Protein	O75400	Pre-mRNA-processing factor 40 homolog A OS=Homo sapiens OX=9606 GN=PRPF40A PE=1 SV=2	0	11.93	4	2	2	2	957	108.7	7.56	5.99	cell division;cell organization and biogenesis;cellular component movement;metabolic process;regulation of biological process	cytosol;membrane;nucleus;spliceosomal complex	protein binding;RNA binding	Spliceosome	mRNA Splicing - Major Pathway	6	0.666	0.028872	56.57	0.422	1.077	2.584	0.486	0.666	11924.4	50222.3	1		Top
FALSE	High	Master Protein	O75439	Mitochondrial-processing peptidase subunit beta OS=Homo sapiens OX=9606 GN=PMPCB PE=1 SV=2	0	7.701	12	3	11	2	489	54.3	6.83	12.66	metabolic process;transport	membrane;mitochondrion;organelle lumen	catalytic activity;metal ion binding		Processing of SMDT1; Mitochondrial protein import; Metabolism of proteins	5	1.185	0.811216	4.59	1.185	2.428	1.222	1.183	0.385	35671	40876.8	1		Middle
FALSE	High	Master Protein	O75477	Erlin-1 OS=Homo sapiens OX=9606 GN=ERLIN1 PE=1 SV=2	0	9.098	7	2	8	2	348	39.1	7.87	15.64						0	0.839	0.250207	25.43	0.722	0.839	1.012	0.67	1.201	136169	157107	1		Middle
FALSE	High	Master Protein	O75489	NADH dehydrogenase [ubiquinone] iron-sulfur protein 3, mitochondrial OS=Homo sapiens OX=9606 GN=NDUFS3 PE=1 SV=1	0	19.182	22	4	22	4	264	30.2	7.5	45.04	cell organization and biogenesis;metabolic process;regulation of biological process;transport	membrane;mitochondrion;organelle lumen	catalytic activity;protein binding	Huntington's disease; Parkinson's disease; Alzheimer's disease; Oxidative phosphorylation; Non-alcoholic fatty liver disease (NAFLD); Metabolic pathways	Complex I biogenesis	13	1.131	0.901682	75.65	0.997	1.131	0.439	1.709	1.848	92862.5	73255	1		Bottom
FALSE	Medium	Master Protein	O75494	Serine/arginine-rich splicing factor 10 OS=Homo sapiens OX=9606 GN=SRSF10 PE=1 SV=1	0.018	1.512	5	1	1	1	262	31.3	11.27	2.23	cell organization and biogenesis;metabolic process;regulation of biological process;transport	cytoplasm;cytosol;nucleus	protein binding;RNA binding	Spliceosome	mRNA Splicing - Major Pathway	6	1.249	0.861015	10.62	1.307	0.874	1.338	1.249	0.831	32690.3	25083.1	1		Bottom
FALSE	High	None	O75526	RNA-binding motif protein, X-linked-like-2 OS=Homo sapiens OX=9606 GN=RBMXL2 PE=1 SV=3	0.007	2.175	4	1	1	1	392	42.8	10.32	2.47		nucleus	RNA binding	Spliceosome		1	0.927	0.455816	8.93	0.915	0.927	1.39	0.987	0.848	181307	168478	1		Middle
FALSE	High	Master Protein	O75533	Splicing factor 3B subunit 1 OS=Homo sapiens OX=9606 GN=SF3B1 PE=1 SV=3	0	51.244	13	12	37	12	1304	145.7	7.09	77.05	cell organization and biogenesis;metabolic process;regulation of biological process;response to stimulus	nucleus;spliceosomal complex	DNA binding;protein binding;receptor activity;RNA binding;signal transducer activity	Spliceosome	B-WICH complex positively regulates rRNA expression; mRNA Splicing - Major Pathway; mRNA Splicing - Minor Pathway	11	1.403	0.449825	3.76	1.403	1.537	1.422	1.368	1.137	132099	97150	1		Top
FALSE	Medium	Master Protein	O75563	Src kinase-associated phosphoprotein 2 OS=Homo sapiens OX=9606 GN=SKAP2 PE=1 SV=1	0.015	1.692	6	1	1	1	359	41.2	4.69	2.01	cell organization and biogenesis;regulation of biological process;response to stimulus	cytoplasm;cytosol;membrane	protein binding		Signal regulatory protein family interactions	2											1		Middle
FALSE	High	Master Protein	O75600	2-amino-3-ketobutyrate coenzyme A ligase, mitochondrial OS=Homo sapiens OX=9606 GN=GCAT PE=1 SV=1	0	3.716	5	1	1	1	419	45.3	8.05	3.05	metabolic process	membrane;mitochondrion;nucleus	catalytic activity	Glycine, serine and threonine metabolism	Threonine catabolism	4	1.186	0.809211	9.27	0.714	1.186	1.211	1.112	1.371	28358.9	25403.5	1		Middle
FALSE	High	Master Protein	O75643	U5 small nuclear ribonucleoprotein 200 kDa helicase OS=Homo sapiens OX=9606 GN=SNRNP200 PE=1 SV=2	0	45.033	5	8	39	8	2136	244.4	6.06	120.61	cell differentiation;cell organization and biogenesis;metabolic process	membrane;nucleus;spliceosomal complex	catalytic activity;DNA binding;nucleotide binding;protein binding;RNA binding	Spliceosome	mRNA Splicing - Major Pathway; mRNA Splicing - Minor Pathway	6	0.999	0.557927	25.26	0.999	0.853	0.782	1.171	1.263	215050	573083	1		Top
FALSE	High	Master Protein	O75694	Nuclear pore complex protein Nup155 OS=Homo sapiens OX=9606 GN=NUP155 PE=1 SV=1	0	17.892	7	5	7	5	1391	155.1	6.16	22.04	cell organization and biogenesis;metabolic process;regulation of biological process;transport	membrane;nucleus	protein binding;structural molecule activity;transporter activity	RNA transport	Rev-mediated nuclear export of HIV RNA; ISG15 antiviral mechanism; NEP/NS2 Interacts with the Cellular Export Machinery; tRNA processing in the nucleus; Transcriptional regulation by small RNAs; Nuclear Pore Complex (NPC) Disassembly; Regulation of Glucokinase by Glucokinase Regulatory Protein; Vpr-mediated nuclear import of PICs; Regulation of HSF1-mediated heat shock response; snRNP Assembly; S…	64	1.245	0.776283	15.44	1.163	1.375	1.416	1.245	1.063	76150.2	63141	1		Top
FALSE	High	Master Protein	O75718	Cartilage-associated protein OS=Homo sapiens OX=9606 GN=CRTAP PE=1 SV=1	0	27.771	17	6	35	6	401	46.5	5.73	86.2	metabolic process;regulation of biological process	endoplasmic reticulum;extracellular;organelle lumen	protein binding		Collagen biosynthesis and modifying enzymes	3	1.07	0.863883	40.87	0.498	1.365	0.987	1.07	1.838	258100	177311	1		Middle
FALSE	High	Master Protein	O75746	Calcium-binding mitochondrial carrier protein Aralar1 OS=Homo sapiens OX=9606 GN=SLC25A12 PE=1 SV=2	0	4.617	3	1	2	1	678	74.7	8.38	4.66	metabolic process;response to stimulus;transport	membrane;mitochondrion	metal ion binding;transporter activity		Gluconeogenesis; Mitochondrial protein import; Metabolism of proteins	6	0.956	0.533912	29.51	1.276	0.956	0.813	1.194	0.693	66866.5	58406.8	1		Middle
FALSE	Medium	Master Protein	O75821	Eukaryotic translation initiation factor 3 subunit G OS=Homo sapiens OX=9606 GN=EIF3G PE=1 SV=2	0.013	1.807	8	1	1	1	320	35.6	6.13	2.55	metabolic process	cytoplasm;cytosol;nucleus	protein binding;RNA binding	RNA transport	Formation of the ternary complex, and subsequently, the 43S complex; L13a-mediated translational silencing of Ceruloplasmin expression; Translation initiation complex formation; GTP hydrolysis and joining of the 60S ribosomal subunit; Formation of a pool of free 40S subunits; Ribosomal scanning and start codon recognition	13	2.17	0.00759806	63.22	1.103	3.095	2.17	0.973	2.203	146194	80550.9	1		Middle
FALSE	High	Master Protein	O75828	Carbonyl reductase [NADPH] 3 OS=Homo sapiens OX=9606 GN=CBR3 PE=1 SV=3	0	15.65	13	3	10	1	277	30.8	6.18	31.48	metabolic process	cytoplasm;cytosol	catalytic activity;nucleotide binding;protein binding	Metabolism of xenobiotics by cytochrome P450; Arachidonic acid metabolism; Metabolic pathways	Phase I - Functionalization of compounds	7	1.699	0.267901	53.26	2.348	1.337	1.699	1.089	2.726	40372.3	24690	1		Bottom
TRUE	High	Master Protein	O75844	CAAX prenyl protease 1 homolog OS=Homo sapiens OX=9606 GN=ZMPSTE24 PE=1 SV=2	0	6.695	5	2	4	2	475	54.8	7.49	10.91	cell organization and biogenesis;metabolic process	endoplasmic reticulum;membrane;nucleus	catalytic activity;metal ion binding;protein binding	Terpenoid backbone biosynthesis		2	2.481	0.00266815	25.22	0.971	3.208	2.059	2.481	2.508	51992	32479.7	1		Top
FALSE	High	Master Protein	O75874	Isocitrate dehydrogenase [NADP] cytoplasmic OS=Homo sapiens OX=9606 GN=IDH1 PE=1 SV=2	0	9.937	6	2	6	1	414	46.6	7.01	15.44	metabolic process;regulation of biological process;response to stimulus;transport	cytoplasm;cytosol;extracellular;mitochondrion;organelle lumen	catalytic activity;metal ion binding;nucleotide binding;protein binding	Peroxisome; Citrate cycle (TCA cycle); Central carbon metabolism in cancer; Carbon metabolism; Glutathione metabolism; Biosynthesis of amino acids; 2-Oxocarboxylic acid metabolism; Metabolic pathways	Neutrophil degranulation; NADPH regeneration; Abnormal conversion of 2-oxoglutarate to 2-hydroxyglutarate	21	1.972	0.02238	41.46	1.646	1.972	11.774	2.523	0.781	81848	45910.5	1		Middle
FALSE	High	Master Protein	O75880	Protein SCO1 homolog, mitochondrial OS=Homo sapiens OX=9606 GN=SCO1 PE=1 SV=1	0	5.694	5	1	3	1	301	33.8	8.88	6.06	cell organization and biogenesis;cellular homeostasis;metabolic process;regulation of biological process;transport	membrane;mitochondrion	antioxidant activity;catalytic activity;metal ion binding;protein binding		TP53 Regulates Metabolic Genes; Respiratory electron transport	11	2.954	0.0054086	46.29	0.46	3.876	0.77	3.774	2.954	62572	20302	1		Bottom
FALSE	High	None	O75891	Cytosolic 10-formyltetrahydrofolate dehydrogenase OS=Homo sapiens OX=9606 GN=ALDH1L1 PE=1 SV=2	0	46.656	8	8	41	8	902	98.8	5.94	72.86	metabolic process	cytoplasm;cytosol;mitochondrion	catalytic activity	One carbon pool by folate	Metabolism of folate and pterines	7	0.995	0.54762	14.14	0.721	0.995	1.417	0.961	1.1	458846	518710	1		Top
FALSE	High	Master Protein	O75915	PRA1 family protein 3 OS=Homo sapiens OX=9606 GN=ARL6IP5 PE=1 SV=1	0	33.791	24	6	37	6	188	21.6	9.77	127.87	regulation of biological process;response to stimulus;transport	cytoplasm;cytoskeleton;endoplasmic reticulum;membrane	protein binding		Glutamate Neurotransmitter Release Cycle	4	1.709	0.125418	44.73	1.006	1.709	2.224	2.058	1.11	366695	191013	1	Acetyl [N-Term]	Top
FALSE	High	Master Protein	O75915	PRA1 family protein 3 OS=Homo sapiens OX=9606 GN=ARL6IP5 PE=1 SV=1	0	13.159	24	3	4	3	188	21.6	9.77	12.75	regulation of biological process;response to stimulus;transport	cytoplasm;cytoskeleton;endoplasmic reticulum;membrane	protein binding		Glutamate Neurotransmitter Release Cycle	4	1.369	0.412794	10.83	1.255	1.269	1.369	1.51	1.375	41285.2	18686.5	1	Acetyl [N-Term]	Middle
FALSE	High	None	O75923	Dysferlin OS=Homo sapiens OX=9606 GN=DYSF PE=1 SV=1	0	5.565	1	1	7	1	2080	237.1	5.64	19.61	cell organization and biogenesis	endosome;membrane	metal ion binding;protein binding		Smooth Muscle Contraction	2	0.922	0.366824	34.25	0.922	1.345	0.557	1.199	0.791	295683	272451	1		Top
FALSE	High	Master Protein	O75947	ATP synthase subunit d, mitochondrial OS=Homo sapiens OX=9606 GN=ATP5PD PE=1 SV=3	0	16.45	28	4	17	4	161	18.5	5.3	37.79	cell organization and biogenesis;metabolic process;transport	cytosol;membrane;mitochondrion	catalytic activity;transporter activity	Huntington's disease; Parkinson's disease; Alzheimer's disease; Oxidative phosphorylation; Metabolic pathways	Cristae formation; Formation of ATP by chemiosmotic coupling	14	1.164	0.970361	10.39	2.952	1.164	1.246	0.977	1.108	55591.3	52405.5	1		Bottom
FALSE	Medium	Master Protein	O75962	Triple functional domain protein OS=Homo sapiens OX=9606 GN=TRIO PE=1 SV=2	0.016	2.087	1	1	1	1	3097	346.7	6.37	1.69	metabolic process;regulation of biological process;response to stimulus	cytoplasm;cytosol;membrane	catalytic activity;nucleotide binding;protein binding		DCC mediated attractive signaling; G alpha (12/13) signalling events; NRAGE signals death through JNK; Gastrin-CREB signalling pathway via PKC and MAPK; Rho GTPase cycle; Signalling by NGF	18	1.355	0.536144	40.28	2.423	1.334	1.355	0.987	1.84	38704.3	25244.4	1		Top
FALSE	High	Master Protein	O75964	ATP synthase subunit g, mitochondrial OS=Homo sapiens OX=9606 GN=ATP5MG PE=1 SV=3	0	4.319	23	2	8	2	103	11.4	9.64	4.62	cell organization and biogenesis;metabolic process;transport	membrane;mitochondrion	catalytic activity;transporter activity	Oxidative phosphorylation; Metabolic pathways	Cristae formation; Formation of ATP by chemiosmotic coupling	11	0.865	0.349098	77.37	0.587	0.568	0.865	1.877	2.011	35736.3	24900.3	1		Bottom
FALSE	High	None	O76009	Keratin, type I cuticular Ha3-I OS=Homo sapiens OX=9606 GN=KRT33A PE=2 SV=2	0	16.834	12	5	5	1	404	45.9	4.82	12.77	cell death;metabolic process	cytosol	catalytic activity;motor activity;structural molecule activity		Formation of the cornified envelope	3	100	1e-17	0	100	100	100	100	100	200505		1		Top
FALSE	High	None	O76011	Keratin, type I cuticular Ha4 OS=Homo sapiens OX=9606 GN=KRT34 PE=1 SV=2	0	17.025	11	5	5	1	436	49.4	5.06	13.67	cell death;metabolic process	cytosol	catalytic activity;motor activity;structural molecule activity		Formation of the cornified envelope	3	100	1e-17	0	100	100	100	100	100	200505		1		Top
FALSE	High	None	O76015	Keratin, type I cuticular Ha8 OS=Homo sapiens OX=9606 GN=KRT38 PE=1 SV=3	0	5.011	2	2	10	1	456	50.4	4.84	19.7	cell death	cytosol	protein binding;structural molecule activity		Formation of the cornified envelope	3	0.26	3.86792e-09	38.49	0.26	0.209	0.168	0.741	0.352	30031.9	115376	1		Top
FALSE	High	None	O76015	Keratin, type I cuticular Ha8 OS=Homo sapiens OX=9606 GN=KRT38 PE=1 SV=3	0	2.904	2	1	5	0	456	50.4	4.84	11.19	cell death	cytosol	protein binding;structural molecule activity		Formation of the cornified envelope	3											2		Middle
FALSE	High	None	O76015	Keratin, type I cuticular Ha8 OS=Homo sapiens OX=9606 GN=KRT38 PE=1 SV=3	0.001	2.59	2	1	9	0	456	50.4	4.84	19.17	cell death	cytosol	protein binding;structural molecule activity		Formation of the cornified envelope	3											3		Bottom
FALSE	High	Master Protein	O76021	Ribosomal L1 domain-containing protein 1 OS=Homo sapiens OX=9606 GN=RSL1D1 PE=1 SV=3	0	14.89	11	4	7	4	490	54.9	10.13	5.54	cell differentiation;metabolic process;regulation of biological process	membrane;nucleus	protein binding;RNA binding			1	1.321	0.49993	30.64	1.105	1.594	1.321	1.69	0.939	190155	135232	1		Middle
FALSE	High	Master Protein	O94760	N(G),N(G)-dimethylarginine dimethylaminohydrolase 1 OS=Homo sapiens OX=9606 GN=DDAH1 PE=1 SV=3	0	2.957	9	1	1	1	285	31.1	5.81	0	metabolic process;regulation of biological process;response to stimulus	cytosol;mitochondrion	catalytic activity;metal ion binding		eNOS activation	5											1		Middle
FALSE	High	Master Protein	O94804	Serine/threonine-protein kinase 10 OS=Homo sapiens OX=9606 GN=STK10 PE=1 SV=1	0	5.246	2	1	4	1	968	112.1	6.95	8.13	metabolic process;regulation of biological process;response to stimulus;transport	cytoplasm;membrane	catalytic activity;nucleotide binding;protein binding		Neutrophil degranulation	3	1.906	0.0495591	13.31	1.818	4.885	5.178	1.735	1.906	4480.82	2464.85	1		Top
FALSE	High	Master Protein	O94826	Mitochondrial import receptor subunit TOM70 OS=Homo sapiens OX=9606 GN=TOMM70 PE=1 SV=1	0	27.676	8	4	30	4	608	67.4	7.12	101.68	cell communication;metabolic process;response to stimulus;transport	membrane;mitochondrion	protein binding;transporter activity		Ub-specific processing proteases; Mitochondrial protein import; Pink/Parkin Mediated Mitophagy	7	1.212	0.743131	22.4	0.698	1.35	1.784	1.029	1.212	199446	162906	1		Middle
FALSE	High	Master Protein	O94832	Unconventional myosin-Id OS=Homo sapiens OX=9606 GN=MYO1D PE=1 SV=2	0	9.214	3	3	6	3	1006	116.1	9.39	12.07	regulation of biological process;transport	cytosol;endoplasmic reticulum;endosome;membrane	catalytic activity;motor activity;nucleotide binding;protein binding			0	0.939	0.406614	13.42	0.939	0.554	1.183	0.95	0.861	115064	113398	1		Top
FALSE	High	Master Protein	O94851	[F-actin]-monooxygenase MICAL2 OS=Homo sapiens OX=9606 GN=MICAL2 PE=1 SV=1	0	6.41	3	2	2	2	1124	126.6	8.65	6.36	cell organization and biogenesis;metabolic process;regulation of biological process	nucleus	catalytic activity;metal ion binding;nucleotide binding;protein binding			0	0.904	0.328036	5.06	0.877	1.407	0.904	0.874	1.121	125390	96549.3	1		Top
FALSE	High	Master Protein	O94855	Protein transport protein Sec24D OS=Homo sapiens OX=9606 GN=SEC24D PE=1 SV=2	0.006	2.86	3	1	1	1	1032	112.9	7.25	0	cell organization and biogenesis;transport	cytoplasm;cytosol;endoplasmic reticulum;membrane	metal ion binding;protein binding	Protein processing in endoplasmic reticulum	Regulation of cholesterol biosynthesis by SREBP (SREBF); Cargo concentration in the ER; Antigen Presentation: Folding, assembly and peptide loading of class I MHC; COPII (Coat Protein 2) Mediated Vesicle Transport; MHC class II antigen presentation	20	100	1e-17	0	100	100	100	100	100	43417.3		1		Top
FALSE	High	Master Protein	O94874	E3 UFM1-protein ligase 1 OS=Homo sapiens OX=9606 GN=UFL1 PE=1 SV=2	0	67.468	26	15	65	15	794	89.5	6.79	154.41	cell differentiation;metabolic process;regulation of biological process;response to stimulus	cytoplasm;cytosol;endoplasmic reticulum;membrane	catalytic activity;protein binding		Antigen processing: Ubiquitination & Proteasome degradation	4	0.971	0.486601	30.36	0.971	1.221	0.906	1.331	0.794	224764	200107	1		Top
FALSE	High	Master Protein Candidate	O94905	Erlin-2 OS=Homo sapiens OX=9606 GN=ERLIN2 PE=1 SV=1	0	9.098	7	2	8	2	339	37.8	5.62	15.64	metabolic process;regulation of biological process;response to stimulus;transport	cytosol;endoplasmic reticulum;membrane	catalytic activity;protein binding		ABC-family proteins mediated transport; Defective CFTR causes cystic fibrosis; Signaling by plasma membrane FGFR1 fusions	11	0.839	0.250207	25.43	0.722	0.839	1.012	0.67	1.201	136169	157107	1		Middle
FALSE	Low	Master Protein	O94913	Pre-mRNA cleavage complex 2 protein Pcf11 OS=Homo sapiens OX=9606 GN=PCF11 PE=1 SV=3	0.053	1.433	1	1	2	1	1555	172.9	8.48	0	metabolic process	cytoplasm;mitochondrion;nucleus	protein binding;RNA binding	mRNA surveillance pathway	Cleavage of Growing Transcript in the Termination Region ; Processing of Intronless Pre-mRNAs; RNA polymerase II transcribes snRNA genes; mRNA 3'-end processing; mRNA Splicing - Major Pathway	13	2.328	0.00593417	62.4	1.348	4.067	2.328	2.557	0.963	15159.9	6513.09	1		Top
FALSE	High	Master Protein	O94925	Glutaminase kidney isoform, mitochondrial OS=Homo sapiens OX=9606 GN=GLS PE=1 SV=1	0	117.706	42	16	114	16	669	73.4	7.77	283.67	cell communication;cell organization and biogenesis;metabolic process;regulation of biological process;response to stimulus;transport	cytoplasm;cytosol;mitochondrion;organelle lumen	catalytic activity;protein binding	Arginine biosynthesis; Glutamatergic synapse; Central carbon metabolism in cancer; MicroRNAs in cancer; Proximal tubule bicarbonate reclamation; Alanine, aspartate and glutamate metabolism; GABAergic synapse; Metabolic pathways; D-Glutamine and D-glutamate metabolism	Amino acid synthesis and interconversion (transamination); TP53 Regulates Metabolic Genes; Glutamate Neurotransmitter Release Cycle	22	1.01	0.688214	30.36	0.781	1.217	1.275	0.971	1.01	644614	631551	1		Middle
FALSE	Low	Master Protein	O94952	F-box only protein 21 OS=Homo sapiens OX=9606 GN=FBXO21 PE=2 SV=2	0.053	1.438	2	1	2	1	628	72.2	6.09	2.14	metabolic process	cytosol	catalytic activity;DNA binding;protein binding		Antigen processing: Ubiquitination & Proteasome degradation; Neddylation	7	0.996	0.550927	55.44	0.653	0.996	1.015	0.725	1.702	219839	220310	1		Top
FALSE	High	Master Protein	O94973	AP-2 complex subunit alpha-2 OS=Homo sapiens OX=9606 GN=AP2A2 PE=1 SV=2	0	61.409	24	14	51	8	939	103.9	6.96	126.51	cell organization and biogenesis;cellular component movement;metabolic process;regulation of biological process;response to stimulus;transport	cytosol;membrane	protein binding;transporter activity	Endocytosis; Huntington's disease; Endocrine and other factor-regulated calcium reabsorption; Synaptic vesicle cycle	Cargo recognition for clathrin-mediated endocytosis; Nef Mediated CD8 Down-regulation; Nef Mediated CD4 Down-regulation; Recycling pathway of L1; LDL clearance; EPH-ephrin mediated repulsion of cells; Neutrophil degranulation; Retrograde neurotrophin signalling; VLDLR internalisation and degradation; WNT5A-dependent internalization of FZD2, FZD5 and ROR2; MHC class II antigen presentation; WNT5A-…	43	1.658	0.157727	46.45	1.656	2.177	2.239	1.658	0.892	94176.5	77026.7	1		Top
FALSE	High	Master Protein	O94979	Protein transport protein Sec31A OS=Homo sapiens OX=9606 GN=SEC31A PE=1 SV=3	0	56.706	11	10	34	10	1220	132.9	6.89	67.22	cell organization and biogenesis;response to stimulus;transport	cytoplasm;cytosol;endoplasmic reticulum;membrane	protein binding	Protein processing in endoplasmic reticulum	Antigen Presentation: Folding, assembly and peptide loading of class I MHC; COPII (Coat Protein 2) Mediated Vesicle Transport; XBP1(S) activates chaperone genes; MHC class II antigen presentation	18	1.3	0.649294	43.16	2.597	1.164	1.3	1.843	0.922	209162	111105	1		Top
FALSE	High	None	O95154	Aflatoxin B1 aldehyde reductase member 3 OS=Homo sapiens OX=9606 GN=AKR7A3 PE=1 SV=2	0.002	2.988	3	1	4	1	331	37.2	7.15	4.09	metabolic process	cytoplasm;cytosol	catalytic activity;protein binding	Metabolism of xenobiotics by cytochrome P450	Aflatoxin activation and detoxification	6											1		Bottom
FALSE	High	Master Protein	O95168	NADH dehydrogenase [ubiquinone] 1 beta subcomplex subunit 4 OS=Homo sapiens OX=9606 GN=NDUFB4 PE=1 SV=3	0	11.741	22	2	15	2	129	15.2	9.85	23.58	cell organization and biogenesis;metabolic process;response to stimulus;transport	membrane;mitochondrion	catalytic activity	Huntington's disease; Parkinson's disease; Alzheimer's disease; Oxidative phosphorylation; Non-alcoholic fatty liver disease (NAFLD); Metabolic pathways	Complex I biogenesis	13	1.355	0.672397	38.89	1.898	1.574	1.355	1	0.75	27520.6	25190.6	1		Bottom
FALSE	High	Master Protein	O95183	Vesicle-associated membrane protein 5 OS=Homo sapiens OX=9606 GN=VAMP5 PE=1 SV=1	0	11.647	11	1	6	1	116	12.8	7.85	12.47	cell differentiation;cell organization and biogenesis;development;transport	cell surface;endosome;Golgi;membrane	protein binding	SNARE interactions in vesicular transport		1	0.558	0.0237551	24.49	0.479	0.623	1.558	0.558	0.396	18871.8	28995.4	1		Bottom
FALSE	Low	Master Protein	O95197	Reticulon-3 OS=Homo sapiens OX=9606 GN=RTN3 PE=1 SV=2	0.059	1.377	1	1	1	1	1032	112.5	4.96	0	cell death;cell organization and biogenesis;regulation of biological process;transport	endoplasmic reticulum;Golgi;membrane	protein binding	Alzheimer's disease	Synaptic adhesion-like molecules	4	0.478	0.000482081	33.28	0.478	0.446	0.617	0.359	0.694	26424.2	61055.7	1		Top
FALSE	High	Master Protein	O95197	Reticulon-3 OS=Homo sapiens OX=9606 GN=RTN3 PE=1 SV=2	0	3.564	1	1	7	1	1032	112.5	4.96	12.54	cell death;cell organization and biogenesis;regulation of biological process;transport	endoplasmic reticulum;Golgi;membrane	protein binding	Alzheimer's disease	Synaptic adhesion-like molecules	4	1.078	0.786394	31.31	0.636	1.078	1.305	1.053	1.861	123036	114170	1		Bottom
FALSE	High	Master Protein	O95202	Mitochondrial proton/calcium exchanger protein OS=Homo sapiens OX=9606 GN=LETM1 PE=1 SV=1	0	8.633	4	3	4	3	739	83.3	6.7	9.89	cell organization and biogenesis;cellular homeostasis;transport	membrane;mitochondrion	metal ion binding;protein binding;transporter activity		Mitochondrial calcium ion transport	2	1.195	0.785423	50.78	0.714	1.604	1.195	1.173	1.782	164659	145580	1		Middle
FALSE	High	Master Protein	O95292	Vesicle-associated membrane protein-associated protein B/C OS=Homo sapiens OX=9606 GN=VAPB PE=1 SV=3	0	18.556	25	4	30	3	243	27.2	7.3	54.92	cell organization and biogenesis;cellular homeostasis;metabolic process;regulation of biological process;response to stimulus;transport	cytoplasm;endoplasmic reticulum;Golgi;membrane	protein binding		Sphingolipid de novo biosynthesis	4	1.134	0.908138	18.94	0.99	1.134	1.704	1.05	1.599	79381.5	68758.3	1		Bottom
FALSE	Medium	Master Protein	O95297	Myelin protein zero-like protein 1 OS=Homo sapiens OX=9606 GN=MPZL1 PE=1 SV=1	0.024	1.438	4	1	2	1	269	29.1	8.72	3.53	cell communication;regulation of biological process;response to stimulus	cell surface;membrane	protein binding;structural molecule activity	Cell adhesion molecules (CAMs)		1	1.274	0.813816	33.92	1.761	0.887	0.982	1.435	1.274	35393.9	36026.1	1		Bottom
FALSE	High	Master Protein	O95299	NADH dehydrogenase [ubiquinone] 1 alpha subcomplex subunit 10, mitochondrial OS=Homo sapiens OX=9606 GN=NDUFA10 PE=1 SV=1	0	5.76	6	1	2	1	355	40.7	8.48	6.87	cell organization and biogenesis;metabolic process;transport	membrane;mitochondrion;organelle lumen	catalytic activity	Huntington's disease; Parkinson's disease; Alzheimer's disease; Oxidative phosphorylation; Non-alcoholic fatty liver disease (NAFLD); Metabolic pathways	Complex I biogenesis	13	0.73	0.0874621	45.95	0.73	1.563	1.057	0.569	0.379	108750	178414	1		Middle
FALSE	High	Master Protein	O95302	Peptidyl-prolyl cis-trans isomerase FKBP9 OS=Homo sapiens OX=9606 GN=FKBP9 PE=1 SV=2	0	20.664	9	7	44	7	570	63	5.08	79.91	metabolic process	cytoplasm;endoplasmic reticulum	catalytic activity;metal ion binding		Association of TriC/CCT with target proteins during biosynthesis	4	1.067	0.855865	9.12	0.61	1.133	1.067	1.103	0.768	488219	602648	1		Middle
TRUE	High	Master Protein	O95336	6-phosphogluconolactonase OS=Homo sapiens OX=9606 GN=PGLS PE=1 SV=2	0	6.453	11	2	9	2	258	27.5	6.05	15.14	metabolic process	cytoplasm;cytosol	catalytic activity;protein binding	Carbon metabolism; Pentose phosphate pathway; Metabolic pathways	Pentose phosphate pathway (hexose monophosphate shunt)	7	2.689	0.0125101	15.53	2.526	2.346	2.971	3.241	2.689	64690.2	29735.6	1		Bottom
FALSE	High	Master Protein	O95340	Bifunctional 3'-phosphoadenosine 5'-phosphosulfate synthase 2 OS=Homo sapiens OX=9606 GN=PAPSS2 PE=1 SV=2	0	7.437	3	1	4	1	614	69.5	8.03	15.31	coagulation;metabolic process	cytosol	catalytic activity;nucleotide binding	Purine metabolism; Selenocompound metabolism; Sulfur metabolism; Metabolic pathways	Transport and synthesis of PAPS; Defective PAPSS2 causes SEMD-PA; Metabolism of ingested H2SeO4 and H2SeO3 into H2Se	20											1		Middle
FALSE	High	Master Protein	O95373	Importin-7 OS=Homo sapiens OX=9606 GN=IPO7 PE=1 SV=1	0	7.375	3	2	6	2	1038	119.4	4.82	5.49	defense response;regulation of biological process;response to stimulus;transport	cytoplasm;cytosol;membrane;nucleus	enzyme regulator activity;protein binding;transporter activity			0	2.001	0.0310871	44.17	2.577	2.001	1.405	3.232	0.774	46807.2	24270.4	1	Acetyl [N-Term]	Top
FALSE	High	Master Protein	O95394	Phosphoacetylglucosamine mutase OS=Homo sapiens OX=9606 GN=PGM3 PE=1 SV=1	0	3.707	7	1	2	1	542	59.8	6.25	4.01	metabolic process	cytosol	catalytic activity;metal ion binding	Amino sugar and nucleotide sugar metabolism; Metabolic pathways	Synthesis of UDP-N-acetyl-glucosamine	9	1.823	0.0490206	34.12	7.525	2.318	1.403	1.823	1.647	23680.2	14303.1	1		Middle
FALSE	Medium	None	O95399	Urotensin-2 OS=Homo sapiens OX=9606 GN=UTS2 PE=1 SV=1	0.015	1.727	6	1	5	1	124	14.3	7.8	0	cell communication;cellular homeostasis;regulation of biological process;response to stimulus	extracellular	protein binding		Peptide ligand-binding receptors; Gastrin-CREB signalling pathway via PKC and MAPK	8	1.096	0.938891	13.96	0.463	1.17	0.992	1.096	2.21	1.76207e+06	1.60844e+06	1		Middle
FALSE	High	Master Protein	O95479	GDH/6PGL endoplasmic bifunctional protein OS=Homo sapiens OX=9606 GN=H6PD PE=1 SV=2	0	41.761	14	7	22	7	791	88.8	7.3	65.46	metabolic process	endoplasmic reticulum;organelle lumen	catalytic activity;nucleotide binding	Carbon metabolism; Pentose phosphate pathway; Metabolic pathways		3	1.237	0.797133	33.84	0.761	1.305	1.614	1.237	0.954	129867	151432	1		Top
FALSE	High	Master Protein	O95486	Protein transport protein Sec24A OS=Homo sapiens OX=9606 GN=SEC24A PE=1 SV=2	0	3.626	1	1	1	1	1093	119.7	7.66	1.71	cell organization and biogenesis;regulation of biological process;transport	cytoplasm;cytosol;endoplasmic reticulum;membrane	metal ion binding;protein binding	Protein processing in endoplasmic reticulum	Regulation of cholesterol biosynthesis by SREBP (SREBF); Cargo concentration in the ER; Antigen Presentation: Folding, assembly and peptide loading of class I MHC; COPII (Coat Protein 2) Mediated Vesicle Transport; MHC class II antigen presentation	20	2.699	0.000853699	9.8	2.699	2.793	2.877	2.035	1.703	18947.9	7760.19	1		Top
FALSE	High	Master Protein	O95571	Persulfide dioxygenase ETHE1, mitochondrial OS=Homo sapiens OX=9606 GN=ETHE1 PE=1 SV=2	0	18.422	21	5	28	5	254	27.9	6.83	38.56	metabolic process	cytoplasm;mitochondrion;nucleus;organelle lumen	catalytic activity;metal ion binding	Sulfur metabolism	Sulfide oxidation to sulfate	6	1.448	0.533067	27.34	0.872	1.715	1.977	1.448	1.447	73408.4	55638	1		Bottom
FALSE	High	Master Protein	O95573	Long-chain-fatty-acid--CoA ligase 3 OS=Homo sapiens OX=9606 GN=ACSL3 PE=1 SV=3	0	77.291	31	15	80	15	720	80.4	8.38	234.17	cell organization and biogenesis;metabolic process;regulation of biological process;response to stimulus;transport	endoplasmic reticulum;Golgi;membrane;mitochondrion	catalytic activity;nucleotide binding;protein binding	Peroxisome; Fatty acid degradation; PPAR signaling pathway; Fatty acid biosynthesis; Metabolic pathways; Adipocytokine signaling pathway; Fatty acid metabolism	Synthesis of very long-chain fatty acyl-CoAs	16	1.128	0.915284	21.17	0.967	1.128	0.881	1.359	1.169	408906	408967	1		Top
FALSE	High	Master Protein	O95573	Long-chain-fatty-acid--CoA ligase 3 OS=Homo sapiens OX=9606 GN=ACSL3 PE=1 SV=3	0	44.252	21	10	43	10	720	80.4	8.38	120.49	cell organization and biogenesis;metabolic process;regulation of biological process;response to stimulus;transport	endoplasmic reticulum;Golgi;membrane;mitochondrion	catalytic activity;nucleotide binding;protein binding	Peroxisome; Fatty acid degradation; PPAR signaling pathway; Fatty acid biosynthesis; Metabolic pathways; Adipocytokine signaling pathway; Fatty acid metabolism	Synthesis of very long-chain fatty acyl-CoAs	16	0.967	0.564493	11.83	0.967	0.941	1.468	0.896	1.601	1.60573e+06	1.75847e+06	1		Middle
FALSE	High	Master Protein	O95674	Phosphatidate cytidylyltransferase 2 OS=Homo sapiens OX=9606 GN=CDS2 PE=1 SV=1	0	6.674	4	1	1	1	445	51.4	7.09	3.43	metabolic process	endoplasmic reticulum;membrane;mitochondrion	catalytic activity	Phosphatidylinositol signaling system; Glycerophospholipid metabolism; Metabolic pathways	Synthesis of PG	8	1.42	0.422237	58.34	0.923	1.979	1.42	3.601	0.488	31371.7	16703.7	1		Top
FALSE	High	None	O95678	Keratin, type II cytoskeletal 75 OS=Homo sapiens OX=9606 GN=KRT75 PE=1 SV=2	0	11.892	5	3	19	0	551	59.5	7.74	52.35	cell death;cell differentiation	cytosol	catalytic activity;motor activity;structural molecule activity		Formation of the cornified envelope	3											3		Top
FALSE	High	None	O95678	Keratin, type II cytoskeletal 75 OS=Homo sapiens OX=9606 GN=KRT75 PE=1 SV=2	0	7.591	4	2	6	0	551	59.5	7.74	17.08	cell death;cell differentiation	cytosol	catalytic activity;motor activity;structural molecule activity		Formation of the cornified envelope	3											2		Middle
FALSE	High	None	O95678	Keratin, type II cytoskeletal 75 OS=Homo sapiens OX=9606 GN=KRT75 PE=1 SV=2	0	8.065	4	2	6	0	551	59.5	7.74	14.48	cell death;cell differentiation	cytosol	catalytic activity;motor activity;structural molecule activity		Formation of the cornified envelope	3											3		Bottom
FALSE	High	None	O95716	Ras-related protein Rab-3D OS=Homo sapiens OX=9606 GN=RAB3D PE=1 SV=1	0	4.199	5	1	4	0	219	24.3	4.93	9.56	metabolic process;regulation of biological process;response to stimulus;transport	membrane;mitochondrion	catalytic activity;nucleotide binding;protein binding	Pancreatic secretion	Neutrophil degranulation; RAB geranylgeranylation	7											6		Bottom
FALSE	High	None	O95757	Heat shock 70 kDa protein 4L OS=Homo sapiens OX=9606 GN=HSPA4L PE=1 SV=3	0	4.787	2	1	4	0	839	94.5	5.88	14.79	metabolic process;response to stimulus	cytoplasm;cytosol;nucleus	nucleotide binding	Protein processing in endoplasmic reticulum	Regulation of HSF1-mediated heat shock response	5											2		Top
FALSE	High	None	O95758	Polypyrimidine tract-binding protein 3 OS=Homo sapiens OX=9606 GN=PTBP3 PE=1 SV=2	0	3.034	2	1	3	1	552	59.7	9.04	5.72	cell differentiation;metabolic process;regulation of biological process	nucleus	RNA binding			0	1.249	0.651552	10.74	1.312	1.159	2.18	0.911	1.249	134845	109015	1		Middle
FALSE	High	Master Protein	O95782	AP-2 complex subunit alpha-1 OS=Homo sapiens OX=9606 GN=AP2A1 PE=1 SV=3	0	89.711	30	22	78	16	977	107.5	7.03	178.49	cell organization and biogenesis;cellular component movement;metabolic process;regulation of biological process;response to stimulus;transport	cytosol;membrane	protein binding;transporter activity	Endocytosis; Huntington's disease; Endocrine and other factor-regulated calcium reabsorption; Synaptic vesicle cycle	Cargo recognition for clathrin-mediated endocytosis; Nef Mediated CD8 Down-regulation; Nef Mediated CD4 Down-regulation; Trafficking of GluR2-containing AMPA receptors; Recycling pathway of L1; LDL clearance; EPH-ephrin mediated repulsion of cells; Retrograde neurotrophin signalling; VLDLR internalisation and degradation; WNT5A-dependent internalization of FZD2, FZD5 and ROR2; MHC class II antige…	48	1.339	0.568883	17.5	1.181	1.339	1.767	1.442	0.956	247140	184020	1		Top
FALSE	High	Master Protein	O95816	BAG family molecular chaperone regulator 2 OS=Homo sapiens OX=9606 GN=BAG2 PE=1 SV=1	0.001	2.375	5	1	3	1	211	23.8	6.7	2.55	metabolic process;regulation of biological process	cytosol	enzyme regulator activity;nucleotide binding;protein binding	Protein processing in endoplasmic reticulum	Regulation of HSF1-mediated heat shock response	5	1.245	0.868606	18.2	1.398	1.338	1.245	0.439	0.887	46934.7	46137.4	1		Bottom
FALSE	High	Master Protein	O95831	Apoptosis-inducing factor 1, mitochondrial OS=Homo sapiens OX=9606 GN=AIFM1 PE=1 SV=1	0	22.224	15	6	21	6	613	66.9	8.95	45.23	cell death;cell differentiation;cell organization and biogenesis;cellular homeostasis;metabolic process;regulation of biological process;response to stimulus	cytoplasm;cytosol;membrane;mitochondrion;nucleus	catalytic activity;DNA binding;nucleotide binding;protein binding	Apoptosis		4	0.921	0.439306	18.82	0.815	1.055	0.921	1.077	0.909	141224	152856	1		Middle
TRUE	High	Master Protein	O95837	Guanine nucleotide-binding protein subunit alpha-14 OS=Homo sapiens OX=9606 GN=GNA14 PE=1 SV=1	0	14.597	6	2	8	2	355	41.5	6.07	22.09	regulation of biological process;response to stimulus	membrane	catalytic activity;metal ion binding;nucleotide binding;protein binding;signal transducer activity	Chagas disease (American trypanosomiasis); Amoebiasis; Calcium signaling pathway	Thrombin signalling through proteinase activated receptors (PARs); Acetylcholine regulates insulin secretion; Gastrin-CREB signalling pathway via PKC and MAPK; Thromboxane signalling through TP receptor; ADP signalling through P2Y purinoceptor 1; Fatty Acids bound to GPR40 (FFAR1) regulate insulin secretion	21	3.804	8.4745e-07	19.75	1.924	4.203	4.626	3.804	3.297	84610	17292.9	1		Middle
FALSE	High	Master Protein	O95864	Acyl-CoA 6-desaturase OS=Homo sapiens OX=9606 GN=FADS2 PE=1 SV=1	0	25.363	14	4	24	4	444	52.2	8.82	65.01	metabolic process;transport	endoplasmic reticulum;membrane	catalytic activity	PPAR signaling pathway; Biosynthesis of unsaturated fatty acids; alpha-Linolenic acid metabolism; Fatty acid metabolism	Linoleic acid (LA) metabolism; alpha-linolenic acid (ALA) metabolism	11	1.731	0.113355	35.17	1.731	1.802	2.142	1.149	1.26	226281	123328	1		Top
FALSE	High	Master Protein	O95865	N(G),N(G)-dimethylarginine dimethylaminohydrolase 2 OS=Homo sapiens OX=9606 GN=DDAH2 PE=1 SV=1	0	10.867	8	1	12	1	285	29.6	6.01	38.69	metabolic process;regulation of biological process;response to stimulus	cytoplasm;cytosol;mitochondrion	catalytic activity;protein binding		eNOS activation	4	2.131	0.0730221	88.8	1.166	14.681	2.131	13.111	0.854	105459	49496.8	1		Bottom
FALSE	High	Master Protein	O96005	Cleft lip and palate transmembrane protein 1 OS=Homo sapiens OX=9606 GN=CLPTM1 PE=1 SV=1	0	16.794	8	5	21	5	669	76	6.3	47.05	cell differentiation;development;regulation of biological process	membrane	protein binding			0	0.989	0.532213	21.52	0.864	1.245	0.989	1.288	0.958	184980	151638	1		Top
FALSE	High	Master Protein	O96008	Mitochondrial import receptor subunit TOM40 homolog OS=Homo sapiens OX=9606 GN=TOMM40 PE=1 SV=1	0	7.775	19	2	6	2	361	37.9	7.25	13.82	cell communication;metabolic process;response to stimulus;transport	cytosol;membrane;mitochondrion	protein binding;transporter activity	Amyotrophic lateral sclerosis (ALS)	Mitochondrial protein import; Metabolism of proteins; Pink/Parkin Mediated Mitophagy	5	0.538	0.00331646	81.12	0.268	0.604	0.326	0.538	1.187	36324.6	106187	1		Middle
FALSE	High	Master Protein	O96011	Peroxisomal membrane protein 11B OS=Homo sapiens OX=9606 GN=PEX11B PE=1 SV=1	0	5.545	6	1	2	1	259	28.4	9.85	4.54	cell organization and biogenesis;regulation of biological process;response to stimulus	membrane	protein binding	Peroxisome		1											1		Bottom
TRUE	High	Master Protein	P00338	L-lactate dehydrogenase A chain OS=Homo sapiens OX=9606 GN=LDHA PE=1 SV=2	0	16.108	12	3	6	3	332	36.7	8.27	17.38	metabolic process;regulation of biological process;response to stimulus	cytoplasm;cytosol;membrane;nucleus	catalytic activity;nucleotide binding;protein binding	Propanoate metabolism; HIF-1 signaling pathway; Central carbon metabolism in cancer; Pyruvate metabolism; Glucagon signaling pathway; Glycolysis / Gluconeogenesis; Metabolic pathways; Cysteine and methionine metabolism	Pyruvate metabolism	16	3.215	5.69344e-05	12.43	2.945	3.429	2.29	3.215	4.748	85898.1	40575.5	1		Top
FALSE	High	Master Protein	P00338	L-lactate dehydrogenase A chain OS=Homo sapiens OX=9606 GN=LDHA PE=1 SV=2	0	7.035	8	2	3	2	332	36.7	8.27	4.71	metabolic process;regulation of biological process;response to stimulus	cytoplasm;cytosol;membrane;nucleus	catalytic activity;nucleotide binding;protein binding	Propanoate metabolism; HIF-1 signaling pathway; Central carbon metabolism in cancer; Pyruvate metabolism; Glucagon signaling pathway; Glycolysis / Gluconeogenesis; Metabolic pathways; Cysteine and methionine metabolism	Pyruvate metabolism	16	1.373	0.406419	24.38	1.402	1.373	1.147	0.825	2.272	55911.9	76008.3	1		Middle
FALSE	High	Master Protein	P00338	L-lactate dehydrogenase A chain OS=Homo sapiens OX=9606 GN=LDHA PE=1 SV=2	0	65.76	39	14	88	12	332	36.7	8.27	204.38	metabolic process;regulation of biological process;response to stimulus	cytoplasm;cytosol;membrane;nucleus	catalytic activity;nucleotide binding;protein binding	Propanoate metabolism; HIF-1 signaling pathway; Central carbon metabolism in cancer; Pyruvate metabolism; Glucagon signaling pathway; Glycolysis / Gluconeogenesis; Metabolic pathways; Cysteine and methionine metabolism	Pyruvate metabolism	16	1.501	0.464302	14.5	2.095	1.501	1.388	1.708	1.354	409307	223574	1		Bottom
FALSE	High	Master Protein	P00367	Glutamate dehydrogenase 1, mitochondrial OS=Homo sapiens OX=9606 GN=GLUD1 PE=1 SV=2	0	74.862	40	15	80	15	558	61.4	7.8	220.56	cell organization and biogenesis;metabolic process;regulation of biological process	cytoplasm;mitochondrion;organelle lumen	catalytic activity;nucleotide binding;protein binding	Arginine biosynthesis; Carbon metabolism; Proximal tubule bicarbonate reclamation; Alanine, aspartate and glutamate metabolism; Nitrogen metabolism; Metabolic pathways; D-Glutamine and D-glutamate metabolism	Transcriptional activation of mitochondrial biogenesis; Amino acid synthesis and interconversion (transamination)	15	1.039	0.772307	10.41	0.631	1.039	1.112	1.113	0.973	324165	319287	1		Middle
FALSE	High	Master Protein	P00387	NADH-cytochrome b5 reductase 3 OS=Homo sapiens OX=9606 GN=CYB5R3 PE=1 SV=3	0	63.226	25	6	83	6	301	34.2	7.59	185.52	metabolic process;transport	cytoplasm;endoplasmic reticulum;extracellular;membrane;mitochondrion;organelle lumen	catalytic activity;nucleotide binding;protein binding	Amino sugar and nucleotide sugar metabolism	Vitamin C (ascorbate) metabolism; Neutrophil degranulation; Phase I - Functionalization of compounds	11	2.209	0.0572357	15.93	0.733	1.147	2.446	2.33	2.209	369437	164458	1		Bottom
FALSE	High	Master Protein	P00395	Cytochrome c oxidase subunit 1 OS=Homo sapiens OX=9606 GN=MT-CO1 PE=1 SV=1	0	4.282	6	2	2	2	513	57	6.7	0	metabolic process;response to stimulus;transport	membrane;mitochondrion	catalytic activity;metal ion binding;protein binding;transporter activity	Huntington's disease; Parkinson's disease; Alzheimer's disease; Oxidative phosphorylation; Non-alcoholic fatty liver disease (NAFLD); Metabolic pathways; Cardiac muscle contraction	TP53 Regulates Metabolic Genes; Respiratory electron transport	19											1		Top
FALSE	High	Master Protein	P00403	Cytochrome c oxidase subunit 2 OS=Homo sapiens OX=9606 GN=MT-CO2 PE=1 SV=1	0	12.19	7	2	12	2	227	25.5	4.82	17.83	metabolic process;response to stimulus;transport	membrane;mitochondrion	catalytic activity;metal ion binding;protein binding;transporter activity	Huntington's disease; Parkinson's disease; Alzheimer's disease; Oxidative phosphorylation; Non-alcoholic fatty liver disease (NAFLD); Metabolic pathways; Cardiac muscle contraction	TP53 Regulates Metabolic Genes; Respiratory electron transport	19	1.892	0.152034	43.04	0.522	1.342	2.661	1.921	1.892	69086.5	39856.6	1		Bottom
FALSE	High	Master Protein	P00441	Superoxide dismutase [Cu-Zn] OS=Homo sapiens OX=9606 GN=SOD1 PE=1 SV=2	0	3.936	14	1	1	1	154	15.9	6.13	2.15	cell organization and biogenesis;cellular component movement;cellular homeostasis;metabolic process;regulation of biological process;response to stimulus;transport	cytoplasm;cytosol;extracellular;membrane;mitochondrion;nucleus;organelle lumen;vacuole	antioxidant activity;catalytic activity;metal ion binding;protein binding	Peroxisome; Longevity regulating pathway - multiple species; Prion diseases; Huntington's disease; Amyotrophic lateral sclerosis (ALS)	Platelet degranulation ; Gene and protein expression by JAK-STAT signaling after Interleukin-12 stimulation; Interleukin-12 family signaling; Detoxification of Reactive Oxygen Species	27											1		Bottom
FALSE	High	Master Protein	P00505	Aspartate aminotransferase, mitochondrial OS=Homo sapiens OX=9606 GN=GOT2 PE=1 SV=3	0	63.394	29	10	85	10	430	47.5	9.01	233.8	metabolic process;response to stimulus;transport	cell surface;membrane;mitochondrion;organelle lumen	catalytic activity;protein binding;RNA binding	Fat digestion and absorption; Phenylalanine, tyrosine and tryptophan biosynthesis; Arginine biosynthesis; Tyrosine metabolism; Carbon metabolism; Alanine, aspartate and glutamate metabolism; Phenylalanine metabolism; Biosynthesis of amino acids; 2-Oxocarboxylic acid metabolism; Metabolic pathways; Cysteine and methionine metabolism; Arginine and proline metabolism	Gluconeogenesis; Amino acid synthesis and interconversion (transamination); Glyoxylate metabolism and glycine degradation	22	0.948	0.510147	8.28	0.794	0.948	0.908	1.004	1.019	577633	631493	1		Middle
FALSE	High	Master Protein	P00558	Phosphoglycerate kinase 1 OS=Homo sapiens OX=9606 GN=PGK1 PE=1 SV=3	0	37.524	29	8	28	8	417	44.6	8.1	74.54	cell differentiation;metabolic process;regulation of biological process;response to stimulus	cytoplasm;cytosol;membrane	catalytic activity;nucleotide binding;protein binding	HIF-1 signaling pathway; Carbon metabolism; Glycolysis / Gluconeogenesis; Biosynthesis of amino acids; Metabolic pathways	Gluconeogenesis; Glycolysis	13	1.288	0.565682	13.45	1.531	1.288	1.171	1.435	1.267	292509	153508	1		Middle
FALSE	High	Master Protein	P00846	ATP synthase subunit a OS=Homo sapiens OX=9606 GN=MT-ATP6 PE=1 SV=1	0	4.86	7	2	7	2	226	24.8	10.1	15.96	cell organization and biogenesis;metabolic process;response to stimulus;transport	membrane;mitochondrion	catalytic activity;transporter activity	Huntington's disease; Parkinson's disease; Alzheimer's disease; Oxidative phosphorylation; Metabolic pathways	Cristae formation; Formation of ATP by chemiosmotic coupling	14	1.384	0.483343	23.64	1.384	2.546	0.915	1.605	1.193	228430	153551	1		Top
FALSE	High	Master Protein	P01024	Complement C3 OS=Homo sapiens OX=9606 GN=C3 PE=1 SV=2	0	4.176	2	2	2	2	1663	187	6.4	3.07	cell organization and biogenesis;defense response;metabolic process;regulation of biological process;response to stimulus;transport	extracellular;membrane;organelle lumen	catalytic activity;enzyme regulator activity;protein binding	Viral carcinogenesis; Chagas disease (American trypanosomiasis); Leishmaniasis; Tuberculosis; Pertussis; Phagosome; Complement and coagulation cascades; Systemic lupus erythematosus; Herpes simplex infection; Staphylococcus aureus infection; Legionellosis	Post-translational protein phosphorylation; Regulation of Insulin-like Growth Factor (IGF) transport and uptake by Insulin-like Growth Factor Binding Proteins (IGFBPs); Alternative complement activation; Peptide ligand-binding receptors; Regulation of Complement cascade; Activation of C3 and C5; Neutrophil degranulation; Immunoregulatory interactions between a Lymphoid and a non-Lymphoid cell; G …	36	100	1e-17	0	100	100	100	100	100	6715.56		1		Top
FALSE	High	Master Protein	P01033	Metalloproteinase inhibitor 1 OS=Homo sapiens OX=9606 GN=TIMP1 PE=1 SV=1	0.001	2.538	5	1	3	1	207	23.2	8.1	0	cell organization and biogenesis;metabolic process;regulation of biological process;response to stimulus;transport	extracellular;organelle lumen	enzyme regulator activity;metal ion binding;protein binding	HIF-1 signaling pathway	Platelet degranulation ; Post-translational protein phosphorylation; Regulation of Insulin-like Growth Factor (IGF) transport and uptake by Insulin-like Growth Factor Binding Proteins (IGFBPs); Activation of Matrix Metalloproteinases; Interleukin-10 signaling; Interleukin-4 and 13 signaling	21											1		Bottom
FALSE	High	Master Protein	P01111	GTPase NRas OS=Homo sapiens OX=9606 GN=NRAS PE=1 SV=1	0	6.26	13	2	6	1	189	21.2	5.17	7.55	cellular component movement;metabolic process;regulation of biological process;response to stimulus;transport	Golgi;membrane	catalytic activity;nucleotide binding;protein binding	Viral carcinogenesis; Serotonergic synapse; Longevity regulating pathway - multiple species; T cell receptor signaling pathway; Tight junction; Hepatitis B; Insulin signaling pathway; Central carbon metabolism in cancer; FoxO signaling pathway; Prolactin signaling pathway; MicroRNAs in cancer; Phospholipase D signaling pathway; Chronic myeloid leukemia; Neurotrophin signaling pathway; B cell rece…	Regulation of RAS by GAPs; SHC-mediated cascade:FGFR4; Signaling by FGFR4 in disease; FRS-mediated FGFR4 signaling; SHC1 events in ERBB4 signaling; NCAM signaling for neurite out-growth; DAP12 signaling; Neutrophil degranulation; GRB2 events in EGFR signaling; Signaling by BRAF and RAF fusions; Constitutive Signaling by EGFRvIII; Signaling by RAS mutants; CD209 (DC-SIGN) signaling; Signaling by h…	179	2.84	0.00773843	108.63	5.309	2.271	2.84	6.121	0.759	14607.3	5274.86	1		Bottom
FALSE	High	Master Protein	P01116	GTPase KRas OS=Homo sapiens OX=9606 GN=KRAS PE=1 SV=1	0	4.71	13	2	6	1	189	21.6	6.77	7.55	cell communication;cell differentiation;cell organization and biogenesis;cellular component movement;metabolic process;regulation of biological process;response to stimulus	cytoplasm;cytosol;membrane;mitochondrion	catalytic activity;nucleotide binding;protein binding	Viral carcinogenesis; Serotonergic synapse; Longevity regulating pathway - multiple species; T cell receptor signaling pathway; Dorso-ventral axis formation; Tight junction; Hepatitis B; Insulin signaling pathway; Central carbon metabolism in cancer; Pancreatic cancer; FoxO signaling pathway; Prolactin signaling pathway; MicroRNAs in cancer; Phospholipase D signaling pathway; Chronic myeloid leuk…	Regulation of RAS by GAPs; SHC-mediated cascade:FGFR4; Signaling by FGFR4 in disease; FRS-mediated FGFR4 signaling; SHC1 events in ERBB4 signaling; NCAM signaling for neurite out-growth; DAP12 signaling; GRB2 events in EGFR signaling; Signaling by BRAF and RAF fusions; Constitutive Signaling by EGFRvIII; Signaling by RAS mutants; CD209 (DC-SIGN) signaling; Signaling by high-kinase activity BRAF m…	193	0.01	1e-17	0	0.01	0.01	0.01	0.01	0.01		53432.1	1		Bottom
FALSE	High	Master Protein	P01130	Low-density lipoprotein receptor OS=Homo sapiens OX=9606 GN=LDLR PE=1 SV=1	0	22.928	9	6	14	6	860	95.3	5.05	38.31	cell organization and biogenesis;metabolic process;regulation of biological process;response to stimulus;transport	cell surface;endosome;Golgi;membrane;vacuole	metal ion binding;protein binding;receptor activity	Endocytosis; Ovarian steroidogenesis; Bile secretion; Toxoplasmosis; Aldosterone synthesis and secretion; Hepatitis C	Signaling by GPCR; Cargo recognition for clathrin-mediated endocytosis; Retinoid metabolism and transport; LDL clearance; Chylomicron clearance	35	1.137	0.940476	18.76	0.939	1.232	1.478	1.137	0.993	164640	136110	1		Top
FALSE	High	Master Protein	P01834	Immunoglobulin kappa constant OS=Homo sapiens OX=9606 GN=IGKC PE=1 SV=2	0	25.993	79	4	8	4	107	11.8	6.52	25.7	cell organization and biogenesis;cellular component movement;defense response;metabolic process;regulation of biological process;response to stimulus;transport	extracellular;membrane	catalytic activity;protein binding		FCERI mediated Ca+2 mobilization; Scavenging of heme from plasma; Classical antibody-mediated complement activation; FCERI mediated MAPK activation; FCERI mediated NF-kB activation; CD22 mediated BCR regulation; Regulation of Complement cascade; Immunoregulatory interactions between a Lymphoid and a non-Lymphoid cell; Cell surface interactions at the vascular wall; FCGR activation; Regulation of …	26	2.363	0.0049285	39.69	3.101	2.363	1.493	1.731	2.72	243435	59368	1		Top
FALSE	High	Master Protein	P01857	Immunoglobulin heavy constant gamma 1 OS=Homo sapiens OX=9606 GN=IGHG1 PE=1 SV=1	0	18.868	24	6	7	3	330	36.1	8.19	13.51	cell organization and biogenesis;cellular component movement;defense response;metabolic process;regulation of biological process;response to stimulus;transport	extracellular;membrane	catalytic activity;metal ion binding;protein binding		Regulation of Complement cascade; Classical antibody-mediated complement activation; FCGR activation; Regulation of actin dynamics for phagocytic cup formation; Interleukin-4 and 13 signaling; Role of phospholipids in phagocytosis	14	2.039	0.0258517	6.91	2.039	1.786	1.944	3.879	2.112	566613	246902	1		Top
FALSE	High	None	P01859	Immunoglobulin heavy constant gamma 2 OS=Homo sapiens OX=9606 GN=IGHG2 PE=1 SV=2	0	9.354	9	3	4	1	326	35.9	7.59	7.77	cell organization and biogenesis;defense response;metabolic process;regulation of biological process;response to stimulus	extracellular;membrane	catalytic activity;protein binding		FCGR activation; Regulation of actin dynamics for phagocytic cup formation; Regulation of Complement cascade; Role of phospholipids in phagocytosis; Classical antibody-mediated complement activation	11											1		Top
FALSE	Medium	Master Protein Candidate	P01859	Immunoglobulin heavy constant gamma 2 OS=Homo sapiens OX=9606 GN=IGHG2 PE=1 SV=2	0.024	1.429	4	1	1	1	326	35.9	7.59	0	cell organization and biogenesis;defense response;metabolic process;regulation of biological process;response to stimulus	extracellular;membrane	catalytic activity;protein binding		FCGR activation; Regulation of actin dynamics for phagocytic cup formation; Regulation of Complement cascade; Role of phospholipids in phagocytosis; Classical antibody-mediated complement activation	11											1		Bottom
FALSE	High	Master Protein	P01860	Immunoglobulin heavy constant gamma 3 OS=Homo sapiens OX=9606 GN=IGHG3 PE=1 SV=2	0	12.343	11	4	5	1	377	41.3	7.9	9.87	cell organization and biogenesis;defense response;metabolic process;regulation of biological process;response to stimulus	extracellular;membrane	catalytic activity;protein binding		FCGR activation; Regulation of actin dynamics for phagocytic cup formation; Regulation of Complement cascade; Role of phospholipids in phagocytosis; Classical antibody-mediated complement activation	11											1		Top
FALSE	Medium	Master Protein Candidate	P01860	Immunoglobulin heavy constant gamma 3 OS=Homo sapiens OX=9606 GN=IGHG3 PE=1 SV=2	0.024	1.429	3	1	1	1	377	41.3	7.9	0	cell organization and biogenesis;defense response;metabolic process;regulation of biological process;response to stimulus	extracellular;membrane	catalytic activity;protein binding		FCGR activation; Regulation of actin dynamics for phagocytic cup formation; Regulation of Complement cascade; Role of phospholipids in phagocytosis; Classical antibody-mediated complement activation	11											1		Bottom
FALSE	High	None	P01861	Immunoglobulin heavy constant gamma 4 OS=Homo sapiens OX=9606 GN=IGHG4 PE=1 SV=1	0	9.354	9	3	4	1	327	35.9	7.36	7.77	cell organization and biogenesis;defense response;metabolic process;regulation of biological process;response to stimulus	extracellular;membrane	catalytic activity;protein binding		Regulation of Complement cascade; Classical antibody-mediated complement activation; FCGR activation; Regulation of actin dynamics for phagocytic cup formation; Interleukin-4 and 13 signaling; Role of phospholipids in phagocytosis	14											1		Top
FALSE	Medium	Master Protein	P01861	Immunoglobulin heavy constant gamma 4 OS=Homo sapiens OX=9606 GN=IGHG4 PE=1 SV=1	0.024	1.429	4	1	1	1	327	35.9	7.36	0	cell organization and biogenesis;defense response;metabolic process;regulation of biological process;response to stimulus	extracellular;membrane	catalytic activity;protein binding		Regulation of Complement cascade; Classical antibody-mediated complement activation; FCGR activation; Regulation of actin dynamics for phagocytic cup formation; Interleukin-4 and 13 signaling; Role of phospholipids in phagocytosis	14											1		Bottom
FALSE	High	Master Protein	P01876	Immunoglobulin heavy constant alpha 1 OS=Homo sapiens OX=9606 GN=IGHA1 PE=1 SV=2	0	13.327	14	4	4	4	353	37.6	6.51	5.33	cell organization and biogenesis;cellular component movement;defense response;metabolic process;regulation of biological process;response to stimulus;transport	extracellular;membrane	protein binding		Scavenging of heme from plasma; Cell surface interactions at the vascular wall	6	1.474	0.498091	88.91	0.782	0.381	2.358	3.721	1.474	34311.5	36358.1	1		Bottom
FALSE	High	None	P01877	Immunoglobulin heavy constant alpha 2 OS=Homo sapiens OX=9606 GN=IGHA2 PE=1 SV=4	0.005	2.109	3	1	1	1	340	36.6	6.27	0	cell organization and biogenesis;cellular component movement;defense response;metabolic process;regulation of biological process;response to stimulus;transport	extracellular;membrane	protein binding		Scavenging of heme from plasma; Cell surface interactions at the vascular wall	6	0.405	0.00123546	93.26	0.465	0.239	0.18	0.405	1.093	31006	84161.2	1		Bottom
FALSE	High	Master Protein Candidate	P01889	HLA class I histocompatibility antigen, B-7 alpha chain OS=Homo sapiens OX=9606 GN=HLA-B PE=1 SV=3	0	10.937	14	3	5	1	362	40.4	5.85	5.52	regulation of biological process;response to stimulus;transport	cell surface;endoplasmic reticulum;Golgi;membrane	protein binding	Viral carcinogenesis; Endocytosis; Allograft rejection; Epstein-Barr virus infection; Type I diabetes mellitus; Cell adhesion molecules (CAMs); Natural killer cell mediated cytotoxicity; HTLV-I infection; Phagosome; Autoimmune thyroid disease; Herpes simplex infection; Viral myocarditis; Graft-versus-host disease; Antigen processing and presentation	Interferon alpha/beta signaling; ER-Phagosome pathway; Neutrophil degranulation; Immunoregulatory interactions between a Lymphoid and a non-Lymphoid cell; Endosomal/Vacuolar pathway; Interferon gamma signaling; Antigen Presentation: Folding, assembly and peptide loading of class I MHC	31	1.911	0.0308245	31.67	2.897	1.739	2.327	1.911	1.503	59430.3	31093.2	1		Middle
FALSE	High	None	P01891	HLA class I histocompatibility antigen, A-68 alpha chain OS=Homo sapiens OX=9606 GN=HLA-A PE=1 SV=4	0	11.358	11	2	5	1	365	40.9	6.7	4.49	regulation of biological process;response to stimulus	cell surface;endoplasmic reticulum;Golgi;membrane	protein binding;RNA binding		Interferon alpha/beta signaling; ER-Phagosome pathway; Immunoregulatory interactions between a Lymphoid and a non-Lymphoid cell; Endosomal/Vacuolar pathway; Interferon gamma signaling; Antigen Presentation: Folding, assembly and peptide loading of class I MHC	14	0.782	0.152791	12.06	0.782	0.755	0.723	1.144	1.292	117014	126367	1		Middle
FALSE	High	None	P01892	HLA class I histocompatibility antigen, A-2 alpha chain OS=Homo sapiens OX=9606 GN=HLA-A PE=1 SV=1	0	11.358	11	2	5	1	365	40.9	6.99	4.49	cell organization and biogenesis;defense response;metabolic process;regulation of biological process;response to stimulus	cell surface;endoplasmic reticulum;Golgi;membrane	protein binding;RNA binding		Interferon alpha/beta signaling; E3 ubiquitin ligases ubiquitinate target proteins; Endosomal/Vacuolar pathway; Immunoregulatory interactions between a Lymphoid and a non-Lymphoid cell; Interferon gamma signaling; Antigen Presentation: Folding, assembly and peptide loading of class I MHC; ER-Phagosome pathway; Nef mediated downregulation of MHC class I complex cell surface expression	25	0.782	0.152791	12.06	0.782	0.755	0.723	1.144	1.292	117014	126367	1		Middle
FALSE	High	None	P01893	Putative HLA class I histocompatibility antigen, alpha chain H OS=Homo sapiens OX=9606 GN=HLA-H PE=5 SV=3	0	7.107	10	2	5	1	362	40.9	6.3	10	regulation of biological process;response to stimulus;transport	cell surface;membrane	protein binding		Interferon alpha/beta signaling; ER-Phagosome pathway; Neutrophil degranulation; Immunoregulatory interactions between a Lymphoid and a non-Lymphoid cell; Endosomal/Vacuolar pathway; Interferon gamma signaling; Antigen Presentation: Folding, assembly and peptide loading of class I MHC	15	0.782	0.152791	12.06	0.782	0.755	0.723	1.144	1.292	117014	126367	1		Middle
FALSE	High	Master Protein	P02452	Collagen alpha-1(I) chain OS=Homo sapiens OX=9606 GN=COL1A1 PE=1 SV=5	0	537.897	66	71	593	71	1464	138.9	5.8	1609.25	cell communication;cell differentiation;cell organization and biogenesis;cellular component movement;coagulation;metabolic process;regulation of biological process;response to stimulus;transport	cytoplasm;endoplasmic reticulum;extracellular;Golgi;organelle lumen	metal ion binding;protein binding;structural molecule activity	Amoebiasis; Protein digestion and absorption; AGE-RAGE signaling pathway in diabetic complications; Focal adhesion; ECM-receptor interaction; PI3K-Akt signaling pathway; Platelet activation	Collagen degradation; Integrin cell surface interactions; MET activates PTK2 signaling; Crosslinking of collagen fibrils; Anchoring fibril formation; Platelet Adhesion to exposed collagen; Scavenging by Class A Receptors; Syndecan interactions; GP1b-IX-V activation signalling; ECM proteoglycans; RUNX2 regulates osteoblast differentiation; Platelet Aggregation (Plug Formation); Immunoregulatory in…	50	1.204	0.880071	5.73	0.7	1.204	1.25	1.182	1.573	5.59583e+06	4.24672e+06	1		Top
FALSE	High	Master Protein	P02452	Collagen alpha-1(I) chain OS=Homo sapiens OX=9606 GN=COL1A1 PE=1 SV=5	0	9.997	2	4	6	4	1464	138.9	5.8	6.9	cell communication;cell differentiation;cell organization and biogenesis;cellular component movement;coagulation;metabolic process;regulation of biological process;response to stimulus;transport	cytoplasm;endoplasmic reticulum;extracellular;Golgi;organelle lumen	metal ion binding;protein binding;structural molecule activity	Amoebiasis; Protein digestion and absorption; AGE-RAGE signaling pathway in diabetic complications; Focal adhesion; ECM-receptor interaction; PI3K-Akt signaling pathway; Platelet activation	Collagen degradation; Integrin cell surface interactions; MET activates PTK2 signaling; Crosslinking of collagen fibrils; Anchoring fibril formation; Platelet Adhesion to exposed collagen; Scavenging by Class A Receptors; Syndecan interactions; GP1b-IX-V activation signalling; ECM proteoglycans; RUNX2 regulates osteoblast differentiation; Platelet Aggregation (Plug Formation); Immunoregulatory in…	50	0.781	0.151039	17.96	0.697	0.781	0.769	0.931	3.123	113686	134353	1		Middle
FALSE	High	Master Protein Rejected	P02458	Collagen alpha-1(II) chain OS=Homo sapiens OX=9606 GN=COL2A1 PE=1 SV=3	0	11.996	2	3	17	0	1487	141.7	6.92	32.94	cell differentiation;cell organization and biogenesis;metabolic process;regulation of biological process;response to stimulus	cytoplasm;extracellular;organelle lumen	metal ion binding;protein binding;structural molecule activity	Protein digestion and absorption; Focal adhesion; ECM-receptor interaction; PI3K-Akt signaling pathway	ECM proteoglycans; Collagen degradation; Integrin cell surface interactions; Assembly of collagen fibrils and other multimeric structures; MET activates PTK2 signaling; Immunoregulatory interactions between a Lymphoid and a non-Lymphoid cell; Collagen chain trimerization; NCAM1 interactions; Signaling by PDGF; Non-integrin membrane-ECM interactions	33											0		Top
FALSE	High	Master Protein	P02461	Collagen alpha-1(III) chain OS=Homo sapiens OX=9606 GN=COL3A1 PE=1 SV=4	0	169.04	25	28	152	27	1466	138.5	6.61	387.35	cell organization and biogenesis;metabolic process;regulation of biological process;response to stimulus	extracellular;organelle lumen	metal ion binding;protein binding;structural molecule activity	Amoebiasis; Protein digestion and absorption; AGE-RAGE signaling pathway in diabetic complications; Platelet activation	Collagen degradation; Integrin cell surface interactions; MET activates PTK2 signaling; Scavenging by Class A Receptors; Syndecan interactions; ECM proteoglycans; Assembly of collagen fibrils and other multimeric structures; Immunoregulatory interactions between a Lymphoid and a non-Lymphoid cell; Collagen chain trimerization; Signaling by PDGF; NCAM1 interactions	37	1.198	0.89518	22.21	0.674	0.998	1.202	1.198	1.378	994709	919359	1		Top
FALSE	High	Master Protein	P02461	Collagen alpha-1(III) chain OS=Homo sapiens OX=9606 GN=COL3A1 PE=1 SV=4	0.002	2.935	1	1	2	1	1466	138.5	6.61	2.16	cell organization and biogenesis;metabolic process;regulation of biological process;response to stimulus	extracellular;organelle lumen	metal ion binding;protein binding;structural molecule activity	Amoebiasis; Protein digestion and absorption; AGE-RAGE signaling pathway in diabetic complications; Platelet activation	Collagen degradation; Integrin cell surface interactions; MET activates PTK2 signaling; Scavenging by Class A Receptors; Syndecan interactions; ECM proteoglycans; Assembly of collagen fibrils and other multimeric structures; Immunoregulatory interactions between a Lymphoid and a non-Lymphoid cell; Collagen chain trimerization; Signaling by PDGF; NCAM1 interactions	37	0.383	0.000672761	50.96	0.584	0.224	0.383	0.934	0.381	11650.2	30391.7	1		Bottom
FALSE	High	Master Protein	P02533	Keratin, type I cytoskeletal 14 OS=Homo sapiens OX=9606 GN=KRT14 PE=1 SV=4	0	26.043	13	7	29	3	472	51.5	5.16	68.04	cell death;cell differentiation;cell organization and biogenesis;response to stimulus	cytoplasm;cytosol;nucleus	protein binding;structural molecule activity		Formation of the cornified envelope; Type I hemidesmosome assembly	7	1.031	0.64533	32.11	1.725	1.031	0.808	1.582	0.894	145672	121827	1		Top
FALSE	High	Master Protein	P02533	Keratin, type I cytoskeletal 14 OS=Homo sapiens OX=9606 GN=KRT14 PE=1 SV=4	0	19.094	10	5	10	2	472	51.5	5.16	22.43	cell death;cell differentiation;cell organization and biogenesis;response to stimulus	cytoplasm;cytosol;nucleus	protein binding;structural molecule activity		Formation of the cornified envelope; Type I hemidesmosome assembly	7	0.492	0.000996872	36.24	0.395	0.492	1.187	0.547	0.279	65022.4	116192	1		Middle
FALSE	High	Master Protein	P02533	Keratin, type I cytoskeletal 14 OS=Homo sapiens OX=9606 GN=KRT14 PE=1 SV=4	0	23.73	13	6	29	1	472	51.5	5.16	60	cell death;cell differentiation;cell organization and biogenesis;response to stimulus	cytoplasm;cytosol;nucleus	protein binding;structural molecule activity		Formation of the cornified envelope; Type I hemidesmosome assembly	7	0.42	0.00176318	37.63	0.123	0.42	0.335	0.57	0.559	45835.7	89059.8	1		Bottom
FALSE	High	None	P02538	Keratin, type II cytoskeletal 6A OS=Homo sapiens OX=9606 GN=KRT6A PE=1 SV=3	0	25.933	12	7	36	1	564	60	8	90.48	cell death;cell differentiation;cell organization and biogenesis;defense response;metabolic process;regulation of biological process;response to stimulus	cytosol;membrane;nucleus	protein binding;structural molecule activity		Formation of the cornified envelope	4	0.873	0.264852	25.74	1.057	0.79	1.86	0.537	0.873	98463.7	93164.6	1		Top
FALSE	High	Master Protein Candidate Rejected	P02538	Keratin, type II cytoskeletal 6A OS=Homo sapiens OX=9606 GN=KRT6A PE=1 SV=3	0	20.839	7	5	12	0	564	60	8	32.88	cell death;cell differentiation;cell organization and biogenesis;defense response;metabolic process;regulation of biological process;response to stimulus	cytosol;membrane;nucleus	protein binding;structural molecule activity		Formation of the cornified envelope	4											0		Middle
FALSE	High	Master Protein	P02538	Keratin, type II cytoskeletal 6A OS=Homo sapiens OX=9606 GN=KRT6A PE=1 SV=3	0	26.175	16	7	20	4	564	60	8	42.23	cell death;cell differentiation;cell organization and biogenesis;defense response;metabolic process;regulation of biological process;response to stimulus	cytosol;membrane;nucleus	protein binding;structural molecule activity		Formation of the cornified envelope	4	0.01	1e-17	0	0.01	0.01	0.01	0.01	0.01		8356.19	1		Bottom
FALSE	High	Master Protein	P02545	Prelamin-A/C OS=Homo sapiens OX=9606 GN=LMNA PE=1 SV=1	0	11.325	7	4	4	4	664	74.1	7.02	5.66	cell organization and biogenesis;regulation of biological process;response to stimulus;transport	cytosol;membrane;nucleus	protein binding;structural molecule activity	Arrhythmogenic right ventricular cardiomyopathy (ARVC); Dilated cardiomyopathy; Apoptosis; Hypertrophic cardiomyopathy (HCM)	Signaling by BRAF and RAF fusions; Breakdown of the nuclear lamina; XBP1(S) activates chaperone genes; Initiation of Nuclear Envelope Reformation; Clearance of Nuclear Envelope Membranes from Chromatin; Depolymerisation of the Nuclear Lamina; Deregulated CDK5 triggers multiple neurodegenerative pathways in Alzheimer's disease models	33	1.103	0.846072	16.73	1.023	0.731	1.942	1.227	1.103	84097.3	78092.1	1		Top
FALSE	High	Master Protein	P02545	Prelamin-A/C OS=Homo sapiens OX=9606 GN=LMNA PE=1 SV=1	0	368.692	73	59	536	57	664	74.1	7.02	1367.77	cell organization and biogenesis;regulation of biological process;response to stimulus;transport	cytosol;membrane;nucleus	protein binding;structural molecule activity	Arrhythmogenic right ventricular cardiomyopathy (ARVC); Dilated cardiomyopathy; Apoptosis; Hypertrophic cardiomyopathy (HCM)	Signaling by BRAF and RAF fusions; Breakdown of the nuclear lamina; XBP1(S) activates chaperone genes; Initiation of Nuclear Envelope Reformation; Clearance of Nuclear Envelope Membranes from Chromatin; Depolymerisation of the Nuclear Lamina; Deregulated CDK5 triggers multiple neurodegenerative pathways in Alzheimer's disease models	33	1.016	0.703826	23.75	0.682	0.969	1.197	1.016	1.179	3.54963e+06	3.41418e+06	1		Middle
FALSE	High	Master Protein	P02545	Prelamin-A/C OS=Homo sapiens OX=9606 GN=LMNA PE=1 SV=1	0	17.021	9	4	12	4	664	74.1	7.02	24.06	cell organization and biogenesis;regulation of biological process;response to stimulus;transport	cytosol;membrane;nucleus	protein binding;structural molecule activity	Arrhythmogenic right ventricular cardiomyopathy (ARVC); Dilated cardiomyopathy; Apoptosis; Hypertrophic cardiomyopathy (HCM)	Signaling by BRAF and RAF fusions; Breakdown of the nuclear lamina; XBP1(S) activates chaperone genes; Initiation of Nuclear Envelope Reformation; Clearance of Nuclear Envelope Membranes from Chromatin; Depolymerisation of the Nuclear Lamina; Deregulated CDK5 triggers multiple neurodegenerative pathways in Alzheimer's disease models	33	1.75	0.231161	21.85	0.345	1.123	1.855	1.75	2.008	46220.6	29197.8	1		Bottom
FALSE	Medium	Master Protein	P02549	Spectrin alpha chain, erythrocytic 1 OS=Homo sapiens OX=9606 GN=SPTA1 PE=1 SV=5	0.033	1.788	0	1	1	1	2419	279.8	5.05	2.8	cell organization and biogenesis;cellular component movement;metabolic process;regulation of biological process;response to stimulus;transport	cytoplasm;cytoskeleton;cytosol;membrane	metal ion binding;protein binding;structural molecule activity	Apoptosis	Interaction between L1 and Ankyrins; COPI-mediated anterograde transport; RAF/MAP kinase cascade; NCAM signaling for neurite out-growth; Interleukin-20 family signaling	22	0.331	7.80397e-07	16.97	0.297	0.718	0.331	0.863	0.317	45037.6	87709.6	1		Top
FALSE	High	Master Protein	P02647	Apolipoprotein A-I OS=Homo sapiens OX=9606 GN=APOA1 PE=1 SV=1	0.008	2.483	4	1	1	1	267	30.8	5.76	2.57	cell organization and biogenesis;cell proliferation;cellular component movement;metabolic process;regulation of biological process;response to stimulus;transport	cell surface;cytosol;endosome;extracellular;membrane;nucleus;organelle lumen	enzyme regulator activity;protein binding;transporter activity	Fat digestion and absorption; PPAR signaling pathway; Vitamin digestion and absorption; African trypanosomiasis	Post-translational protein phosphorylation; Regulation of Insulin-like Growth Factor (IGF) transport and uptake by Insulin-like Growth Factor Binding Proteins (IGFBPs); Amyloid fiber formation; Scavenging of heme from plasma; Retinoid metabolism and transport; Chylomicron remodeling; HDL assembly; ABC transporters in lipid homeostasis; PPARA activates gene expression; Scavenging by Class A Recept…	46	1.638	0.172335	17.56	1.884	1.482	1.444	2.254	1.638	70928.3	37646.5	1		Top
FALSE	High	Master Protein	P02671	Fibrinogen alpha chain OS=Homo sapiens OX=9606 GN=FGA PE=1 SV=2	0	4.612	2	1	2	1	866	94.9	6.01	5.53	cell organization and biogenesis;coagulation;defense response;metabolic process;regulation of biological process;response to stimulus;transport	cell surface;extracellular;membrane;organelle lumen	metal ion binding;protein binding;structural molecule activity	Complement and coagulation cascades; Platelet activation	Post-translational protein phosphorylation; Integrin cell surface interactions; Regulation of Insulin-like Growth Factor (IGF) transport and uptake by Insulin-like Growth Factor Binding Proteins (IGFBPs); Signaling by BRAF and RAF fusions; Amyloid fiber formation; MAP2K and MAPK activation; GRB2:SOS provides linkage to MAPK signaling for Integrins ; Signaling by RAS mutants; Signaling by high-kin…	42	1.906	0.145442	60.4	0.633	2.548	1.906	2.683	0.545	34170	18216.7	1		Bottom
FALSE	High	Master Protein	P02751	Fibronectin OS=Homo sapiens OX=9606 GN=FN1 PE=1 SV=4	0	995.251	57	106	1225	106	2386	262.5	5.71	3661.35	cell differentiation;cell organization and biogenesis;cellular component movement;defense response;metabolic process;regulation of biological process;response to stimulus;transport	extracellular;membrane;organelle lumen	enzyme regulator activity;protein binding	Amoebiasis; Pathways in cancer; AGE-RAGE signaling pathway in diabetic complications; Focal adhesion; Proteoglycans in cancer; Regulation of actin cytoskeleton; Bacterial invasion of epithelial cells; Small cell lung cancer; ECM-receptor interaction; PI3K-Akt signaling pathway	Post-translational protein phosphorylation; Integrin cell surface interactions; Regulation of Insulin-like Growth Factor (IGF) transport and uptake by Insulin-like Growth Factor Binding Proteins (IGFBPs); Signaling by BRAF and RAF fusions; MET activates PTK2 signaling; MAP2K and MAPK activation; Molecules associated with elastic fibres; GRB2:SOS provides linkage to MAPK signaling for Integrins ; …	68	0.979	0.50751	14.49	0.979	0.976	0.892	1.117	1.128	6.43361e+06	6.63964e+06	1		Top
FALSE	High	Master Protein	P02751	Fibronectin OS=Homo sapiens OX=9606 GN=FN1 PE=1 SV=4	0	32.588	4	5	20	5	2386	262.5	5.71	65.2	cell differentiation;cell organization and biogenesis;cellular component movement;defense response;metabolic process;regulation of biological process;response to stimulus;transport	extracellular;membrane;organelle lumen	enzyme regulator activity;protein binding	Amoebiasis; Pathways in cancer; AGE-RAGE signaling pathway in diabetic complications; Focal adhesion; Proteoglycans in cancer; Regulation of actin cytoskeleton; Bacterial invasion of epithelial cells; Small cell lung cancer; ECM-receptor interaction; PI3K-Akt signaling pathway	Post-translational protein phosphorylation; Integrin cell surface interactions; Regulation of Insulin-like Growth Factor (IGF) transport and uptake by Insulin-like Growth Factor Binding Proteins (IGFBPs); Signaling by BRAF and RAF fusions; MET activates PTK2 signaling; MAP2K and MAPK activation; Molecules associated with elastic fibres; GRB2:SOS provides linkage to MAPK signaling for Integrins ; …	68	0.993	0.63819	22.59	0.993	1.172	0.991	1.544	0.396	100709	123323	1		Middle
FALSE	High	Master Protein	P02751	Fibronectin OS=Homo sapiens OX=9606 GN=FN1 PE=1 SV=4	0	12.392	2	3	9	3	2386	262.5	5.71	11.74	cell differentiation;cell organization and biogenesis;cellular component movement;defense response;metabolic process;regulation of biological process;response to stimulus;transport	extracellular;membrane;organelle lumen	enzyme regulator activity;protein binding	Amoebiasis; Pathways in cancer; AGE-RAGE signaling pathway in diabetic complications; Focal adhesion; Proteoglycans in cancer; Regulation of actin cytoskeleton; Bacterial invasion of epithelial cells; Small cell lung cancer; ECM-receptor interaction; PI3K-Akt signaling pathway	Post-translational protein phosphorylation; Integrin cell surface interactions; Regulation of Insulin-like Growth Factor (IGF) transport and uptake by Insulin-like Growth Factor Binding Proteins (IGFBPs); Signaling by BRAF and RAF fusions; MET activates PTK2 signaling; MAP2K and MAPK activation; Molecules associated with elastic fibres; GRB2:SOS provides linkage to MAPK signaling for Integrins ; …	68	0.778	0.208975	20.64	0.778	1.391	0.683	1.957	0.744	21473.2	26199.5	1		Bottom
FALSE	High	Master Protein	P02774	Vitamin D-binding protein OS=Homo sapiens OX=9606 GN=GC PE=1 SV=2	0	8.582	5	2	3	2	474	52.9	5.45	7.98						0	100	1e-17	0	100	100	100	100	100	23068.4		1		Top
FALSE	High	Master Protein	P02786	Transferrin receptor protein 1 OS=Homo sapiens OX=9606 GN=TFRC PE=1 SV=2	0	45.973	19	11	50	11	760	84.8	6.61	130.14	cell differentiation;cell organization and biogenesis;cellular homeostasis;metabolic process;regulation of biological process;response to stimulus;transport	cell surface;endosome;extracellular;membrane	protein binding;receptor activity;RNA binding;transporter activity	Endocytosis; HIF-1 signaling pathway; Hematopoietic cell lineage; Phagosome	Cargo recognition for clathrin-mediated endocytosis; Transferrin endocytosis and recycling; Golgi Associated Vesicle Biogenesis	15	1.078	0.776448	5.43	1.078	1.039	1.031	1.194	1.084	871067	852365	1		Top
FALSE	High	Master Protein	P02787	Serotransferrin OS=Homo sapiens OX=9606 GN=TF PE=1 SV=3	0	19.282	12	6	12	6	698	77	7.12	27.43	cell organization and biogenesis;cellular homeostasis;metabolic process;regulation of biological process;response to stimulus;transport	cell surface;endosome;extracellular;membrane;organelle lumen	enzyme regulator activity;metal ion binding;protein binding;transporter activity	HIF-1 signaling pathway; Mineral absorption	Platelet degranulation ; Post-translational protein phosphorylation; Regulation of Insulin-like Growth Factor (IGF) transport and uptake by Insulin-like Growth Factor Binding Proteins (IGFBPs); Cargo recognition for clathrin-mediated endocytosis; Transferrin endocytosis and recycling	20	1.826	0.0727187	41.21	2.172	1.319	1.826	5.057	1.213	102697	25732.4	1		Top
FALSE	High	Master Protein	P02787	Serotransferrin OS=Homo sapiens OX=9606 GN=TF PE=1 SV=3	0	6.505	3	1	3	1	698	77	7.12	11.38	cell organization and biogenesis;cellular homeostasis;metabolic process;regulation of biological process;response to stimulus;transport	cell surface;endosome;extracellular;membrane;organelle lumen	enzyme regulator activity;metal ion binding;protein binding;transporter activity	HIF-1 signaling pathway; Mineral absorption	Platelet degranulation ; Post-translational protein phosphorylation; Regulation of Insulin-like Growth Factor (IGF) transport and uptake by Insulin-like Growth Factor Binding Proteins (IGFBPs); Cargo recognition for clathrin-mediated endocytosis; Transferrin endocytosis and recycling	20											1		Middle
FALSE	High	Master Protein	P02794	Ferritin heavy chain OS=Homo sapiens OX=9606 GN=FTH1 PE=1 SV=2	0	8.873	30	3	4	3	183	21.2	5.55	8.68	cellular homeostasis;metabolic process;regulation of biological process;response to stimulus;transport	cytosol;extracellular;nucleus;vacuole	catalytic activity;metal ion binding;protein binding	Mineral absorption	Neutrophil degranulation; Golgi Associated Vesicle Biogenesis; Iron uptake and transport; Scavenging by Class A Receptors	15	1.188	0.921118	43.39	0.84	1.335	1.188	1.554	0.574	78509	63415.8	1		Top
FALSE	High	Master Protein Candidate	P03989	HLA class I histocompatibility antigen, B-27 alpha chain OS=Homo sapiens OX=9606 GN=HLA-B PE=1 SV=2	0	10.937	14	3	5	1	362	40.4	5.82	5.52	defense response;regulation of biological process;response to stimulus	cell surface;endoplasmic reticulum;Golgi;membrane	protein binding		Interferon alpha/beta signaling; ER-Phagosome pathway; Immunoregulatory interactions between a Lymphoid and a non-Lymphoid cell; Endosomal/Vacuolar pathway; Interferon gamma signaling; Antigen Presentation: Folding, assembly and peptide loading of class I MHC	15	1.911	0.0308245	31.67	2.897	1.739	2.327	1.911	1.503	59430.3	31093.2	1		Middle
FALSE	High	Master Protein	P04040	Catalase OS=Homo sapiens OX=9606 GN=CAT PE=1 SV=3	0	40.124	19	6	24	6	527	59.7	7.39	48.12	cell differentiation;cell organization and biogenesis;metabolic process;regulation of biological process;response to stimulus;transport	cytosol;endoplasmic reticulum;extracellular;Golgi;membrane;mitochondrion;organelle lumen;vacuole	antioxidant activity;catalytic activity;metal ion binding;nucleotide binding;protein binding	Peroxisome; Longevity regulating pathway - multiple species; Carbon metabolism; FoxO signaling pathway; Amyotrophic lateral sclerosis (ALS); Glyoxylate and dicarboxylate metabolism; Tryptophan metabolism; Longevity regulating pathway	Neutrophil degranulation; Detoxification of Reactive Oxygen Species	20	0.994	0.641464	21.1	0.994	0.994	0.868	1.203	1.159	167122	142043	1		Middle
FALSE	High	Master Protein	P04062	Lysosomal acid glucosylceramidase OS=Homo sapiens OX=9606 GN=GBA PE=1 SV=3	0	5.019	10	2	5	2	536	59.7	7.61	8.29	cell communication;cell death;cell organization and biogenesis;metabolic process;regulation of biological process;response to stimulus	membrane;organelle lumen;vacuole	catalytic activity;protein binding	Lysosome; Sphingolipid metabolism; Other glycan degradation; Metabolic pathways	Glycosphingolipid metabolism; Association of TriC/CCT with target proteins during biosynthesis	12	1.928	0.0281852	25.53	1.596	2.362	1.928	2.203	1.508	81951.3	57825.4	1		Middle
FALSE	High	Master Protein	P04075	Fructose-bisphosphate aldolase A OS=Homo sapiens OX=9606 GN=ALDOA PE=1 SV=2	0	133.208	74	21	121	19	364	39.4	8.09	338.13	cell organization and biogenesis;cellular homeostasis;metabolic process;regulation of biological process;transport	cytoplasm;cytoskeleton;cytosol;extracellular;membrane;nucleus;organelle lumen	catalytic activity;protein binding;RNA binding	HIF-1 signaling pathway; Carbon metabolism; Fructose and mannose metabolism; Pentose phosphate pathway; Glycolysis / Gluconeogenesis; Biosynthesis of amino acids; Metabolic pathways	Platelet degranulation ; Gluconeogenesis; Glycolysis; Neutrophil degranulation	21	1.3	0.540497	18.42	1.797	1.3	0.899	1.266	1.462	673200	407943	1		Middle
FALSE	High	Master Protein	P04083	Annexin A1 OS=Homo sapiens OX=9606 GN=ANXA1 PE=1 SV=2	0	113.655	61	20	119	20	346	38.7	7.02	366.51	cell differentiation;cell organization and biogenesis;cellular component movement;defense response;metabolic process;regulation of biological process;response to stimulus;transport	cell surface;cytoplasm;cytoskeleton;cytosol;endosome;extracellular;membrane;nucleus;vacuole	catalytic activity;DNA binding;enzyme regulator activity;metal ion binding;protein binding;RNA binding;structural molecule activity		Gastrin-CREB signalling pathway via PKC and MAPK; G alpha (i) signalling events; Smooth Muscle Contraction; Interleukin-4 and 13 signaling; Formyl peptide receptors bind formyl peptides and many other ligands	20	1.413	0.344295	38.68	1.782	1.469	0.823	1.413	0.973	1.28814e+06	604933	1		Middle
FALSE	High	Master Protein	P04083	Annexin A1 OS=Homo sapiens OX=9606 GN=ANXA1 PE=1 SV=2	0	31.731	24	7	8	7	346	38.7	7.02	18.74	cell differentiation;cell organization and biogenesis;cellular component movement;defense response;metabolic process;regulation of biological process;response to stimulus;transport	cell surface;cytoplasm;cytoskeleton;cytosol;endosome;extracellular;membrane;nucleus;vacuole	catalytic activity;DNA binding;enzyme regulator activity;metal ion binding;protein binding;RNA binding;structural molecule activity		Gastrin-CREB signalling pathway via PKC and MAPK; G alpha (i) signalling events; Smooth Muscle Contraction; Interleukin-4 and 13 signaling; Formyl peptide receptors bind formyl peptides and many other ligands	20	0.948	0.509148	45.04	0.727	0.619	0.948	1.869	1.159	29294.3		1		Bottom
FALSE	High	Master Protein	P04179	Superoxide dismutase [Mn], mitochondrial OS=Homo sapiens OX=9606 GN=SOD2 PE=1 SV=3	0	7.815	10	2	9	2	222	24.7	8.25	17						0	1.284	0.795367	60.02	0.764	1.023	1.284	2.235	1.857	40945	32164.3	1		Bottom
FALSE	High	Master Protein	P04181	Ornithine aminotransferase, mitochondrial OS=Homo sapiens OX=9606 GN=OAT PE=1 SV=1	0	55.664	44	11	56	11	439	48.5	7.03	125.63	cell organization and biogenesis;metabolic process	cytoplasm;mitochondrion;organelle lumen	catalytic activity;protein binding	Metabolic pathways; Arginine and proline metabolism	Amino acid synthesis and interconversion (transamination)	7	1.211	0.743879	21.67	0.669	1.211	1.275	1.637	1.034	322869	322203	1		Middle
FALSE	High	Master Protein	P04216	Thy-1 membrane glycoprotein OS=Homo sapiens OX=9606 GN=THY1 PE=1 SV=2	0	23.693	12	3	19	3	161	17.9	8.73	52.71	cell communication;cell organization and biogenesis;metabolic process;regulation of biological process;response to stimulus	cell surface;cytosol;endoplasmic reticulum;extracellular;membrane	enzyme regulator activity;protein binding	Leukocyte transendothelial migration	Post-translational modification: synthesis of GPI-anchored proteins	5	1.245	0.661956	25.99	1.027	1.516	0.839	1.298	1.245	254346	260050	1		Middle
TRUE	High	Master Protein	P04216	Thy-1 membrane glycoprotein OS=Homo sapiens OX=9606 GN=THY1 PE=1 SV=2	0	33.19	12	3	19	3	161	17.9	8.73	49.07	cell communication;cell organization and biogenesis;metabolic process;regulation of biological process;response to stimulus	cell surface;cytosol;endoplasmic reticulum;extracellular;membrane	enzyme regulator activity;protein binding	Leukocyte transendothelial migration	Post-translational modification: synthesis of GPI-anchored proteins	5	3.858	0.000330353	112.02	3.858	4.728	0.415	10.179	0.943	231002	35496.8	1		Bottom
FALSE	High	Master Protein	P04217	Alpha-1B-glycoprotein OS=Homo sapiens OX=9606 GN=A1BG PE=1 SV=4	0	4.646	4	1	1	1	495	54.2	5.86	0	transport	extracellular;organelle lumen	protein binding		Platelet degranulation ; Neutrophil degranulation	7											1		Top
FALSE	High	None	P04222	HLA class I histocompatibility antigen, Cw-3 alpha chain OS=Homo sapiens OX=9606 GN=HLA-C PE=1 SV=2	0.001	2.591	4	1	2	0	366	40.8	6.39	5.52	defense response;regulation of biological process;response to stimulus	cell surface;endoplasmic reticulum;Golgi;membrane	protein binding		Interferon alpha/beta signaling; ER-Phagosome pathway; Immunoregulatory interactions between a Lymphoid and a non-Lymphoid cell; Endosomal/Vacuolar pathway; Interferon gamma signaling; Antigen Presentation: Folding, assembly and peptide loading of class I MHC; DAP12 interactions	16											2		Middle
FALSE	High	Master Protein	P04259	Keratin, type II cytoskeletal 6B OS=Homo sapiens OX=9606 GN=KRT6B PE=1 SV=5	0	31.699	14	8	44	1	564	60	8	116.15	cell death;cell organization and biogenesis;metabolic process	cytosol	catalytic activity;motor activity;protein binding;structural molecule activity		Formation of the cornified envelope	3	0.873	0.264852	25.74	1.057	0.79	1.86	0.537	0.873	98463.7	93164.6	1		Top
FALSE	High	Master Protein Rejected	P04259	Keratin, type II cytoskeletal 6B OS=Homo sapiens OX=9606 GN=KRT6B PE=1 SV=5	0	20.839	7	5	12	0	564	60	8	32.88	cell death;cell organization and biogenesis;metabolic process	cytosol	catalytic activity;motor activity;protein binding;structural molecule activity		Formation of the cornified envelope	3											0		Middle
FALSE	High	Master Protein Rejected	P04259	Keratin, type II cytoskeletal 6B OS=Homo sapiens OX=9606 GN=KRT6B PE=1 SV=5	0	30.139	16	7	24	0	564	60	8	57.83	cell death;cell organization and biogenesis;metabolic process	cytosol	catalytic activity;motor activity;protein binding;structural molecule activity		Formation of the cornified envelope	3											0		Bottom
FALSE	High	Master Protein	P04264	Keratin, type II cytoskeletal 1 OS=Homo sapiens OX=9606 GN=KRT1 PE=1 SV=6	0	213.228	52	34	253	30	644	66	8.12	762.08	cell death;defense response;metabolic process;regulation of biological process;response to stimulus;transport	cytoskeleton;cytosol;extracellular;membrane;nucleus	catalytic activity;motor activity;protein binding;receptor activity;structural molecule activity		Formation of the cornified envelope; Neutrophil degranulation	7	0.781	0.119298	39.6	1.229	0.649	0.781	0.52	1.065	2.04861e+06	2.73524e+06	1		Top
FALSE	High	Master Protein	P04264	Keratin, type II cytoskeletal 1 OS=Homo sapiens OX=9606 GN=KRT1 PE=1 SV=6	0	159.385	47	26	142	23	644	66	8.12	421.35	cell death;defense response;metabolic process;regulation of biological process;response to stimulus;transport	cytoskeleton;cytosol;extracellular;membrane;nucleus	catalytic activity;motor activity;protein binding;receptor activity;structural molecule activity		Formation of the cornified envelope; Neutrophil degranulation	7	0.509	0.00158237	62.97	0.309	0.413	0.884	0.949	0.509	614844	1.39006e+06	1		Middle
FALSE	High	Master Protein	P04264	Keratin, type II cytoskeletal 1 OS=Homo sapiens OX=9606 GN=KRT1 PE=1 SV=6	0	91.984	33	19	94	17	644	66	8.12	240.38	cell death;defense response;metabolic process;regulation of biological process;response to stimulus;transport	cytoskeleton;cytosol;extracellular;membrane;nucleus	catalytic activity;motor activity;protein binding;receptor activity;structural molecule activity		Formation of the cornified envelope; Neutrophil degranulation	7	0.586	0.0344424	24.81	0.185	0.586	0.704	0.515	0.909	127829	546237	1		Bottom
FALSE	High	Master Protein	P04350	Tubulin beta-4A chain OS=Homo sapiens OX=9606 GN=TUBB4A PE=1 SV=2	0	193.511	60	23	206	1	444	49.6	4.88	628.98	cell organization and biogenesis;regulation of biological process	cytoplasm;cytoskeleton;cytosol;nucleus	catalytic activity;metal ion binding;nucleotide binding;protein binding;structural molecule activity	Pathogenic Escherichia coli infection; Gap junction; Phagosome	COPI-independent Golgi-to-ER retrograde traffic; COPI-dependent Golgi-to-ER retrograde traffic; Carboxyterminal post-translational modifications of tubulin; Regulation of PLK1 Activity at G2/M Transition; Recruitment of NuMA to mitotic centrosomes; Hedgehog 'off' state; Loss of Nlp from mitotic centrosomes; Translocation of GLUT4 to the plasma membrane; Prefoldin mediated transfer of substrate to…	72											1		Middle
FALSE	High	Master Protein	P04406	Glyceraldehyde-3-phosphate dehydrogenase OS=Homo sapiens OX=9606 GN=GAPDH PE=1 SV=3	0	11.303	12	2	5	2	335	36	8.46	11.8	cell death;cell organization and biogenesis;defense response;metabolic process;regulation of biological process;response to stimulus	cytoplasm;cytoskeleton;cytosol;membrane;nucleus	catalytic activity;enzyme regulator activity;nucleotide binding;protein binding	HIF-1 signaling pathway; Carbon metabolism; Alzheimer's disease; Glycolysis / Gluconeogenesis; Biosynthesis of amino acids; Metabolic pathways	Gluconeogenesis; Glycolysis	15	1.149	0.973254	8.76	1.172	1.149	0.629	1.243	1.081	93417.4	93938.3	1		Top
FALSE	High	Master Protein	P04406	Glyceraldehyde-3-phosphate dehydrogenase OS=Homo sapiens OX=9606 GN=GAPDH PE=1 SV=3	0	181.199	68	18	185	18	335	36	8.46	648.83	cell death;cell organization and biogenesis;defense response;metabolic process;regulation of biological process;response to stimulus	cytoplasm;cytoskeleton;cytosol;membrane;nucleus	catalytic activity;enzyme regulator activity;nucleotide binding;protein binding	HIF-1 signaling pathway; Carbon metabolism; Alzheimer's disease; Glycolysis / Gluconeogenesis; Biosynthesis of amino acids; Metabolic pathways	Gluconeogenesis; Glycolysis	15	1.393	0.374921	4.43	2.451	1.393	1.36	1.913	1.351	4.95463e+06	2.76178e+06	1		Middle
FALSE	High	Master Protein	P04406	Glyceraldehyde-3-phosphate dehydrogenase OS=Homo sapiens OX=9606 GN=GAPDH PE=1 SV=3	0	10.061	10	2	14	2	335	36	8.46	25.3	cell death;cell organization and biogenesis;defense response;metabolic process;regulation of biological process;response to stimulus	cytoplasm;cytoskeleton;cytosol;membrane;nucleus	catalytic activity;enzyme regulator activity;nucleotide binding;protein binding	HIF-1 signaling pathway; Carbon metabolism; Alzheimer's disease; Glycolysis / Gluconeogenesis; Biosynthesis of amino acids; Metabolic pathways	Gluconeogenesis; Glycolysis	15	0.749	0.170376	36.39	5.303	1.123	0.731	0.602	0.749	113981	152104	1		Bottom
FALSE	High	Master Protein Candidate	P04439	HLA class I histocompatibility antigen, A-3 alpha chain OS=Homo sapiens OX=9606 GN=HLA-A PE=1 SV=2	0	20.795	19	4	9	2	365	40.8	6	19.02	metabolic process;regulation of biological process;response to stimulus	cell surface;endoplasmic reticulum;Golgi;membrane	protein binding;RNA binding		Interferon alpha/beta signaling; E3 ubiquitin ligases ubiquitinate target proteins; Endosomal/Vacuolar pathway; Immunoregulatory interactions between a Lymphoid and a non-Lymphoid cell; Interferon gamma signaling; Antigen Presentation: Folding, assembly and peptide loading of class I MHC; ER-Phagosome pathway	18	1.306	0.529241	20.99	1.217	2.053	1.491	1.306	1.041	189206	118850	1		Middle
FALSE	High	Master Protein	P04632	Calpain small subunit 1 OS=Homo sapiens OX=9606 GN=CAPNS1 PE=1 SV=1	0	6.131	14	2	3	2	268	28.3	5.2	8.02	cell death;cell organization and biogenesis;metabolic process;regulation of biological process	cytoplasm;cytosol;membrane	catalytic activity;metal ion binding;protein binding		Degradation of the extracellular matrix; Formation of the cornified envelope; Deregulated CDK5 triggers multiple neurodegenerative pathways in Alzheimer's disease models	9	3.897	0.000293507	36.9	2.368	4.565	2.927	3.897	5.138	65851.9	16896.9	1		Bottom
FALSE	High	Master Protein	P04746	Pancreatic alpha-amylase OS=Homo sapiens OX=9606 GN=AMY2A PE=1 SV=2	0	6.331	5	2	3	2	511	57.7	7.05	5.44	metabolic process	extracellular	catalytic activity;metal ion binding	Pancreatic secretion; Starch and sucrose metabolism; Carbohydrate digestion and absorption; Metabolic pathways	Digestion of dietary carbohydrate	7	1.209	0.938085	54.91	1.209	0.978	2.462	2.006	0.761	21844.8	63605.4	1		Bottom
FALSE	High	Master Protein	P04792	Heat shock protein beta-1 OS=Homo sapiens OX=9606 GN=HSPB1 PE=1 SV=2	0	47.672	64	8	68	8	205	22.8	6.4	133.87	cellular component movement;metabolic process;regulation of biological process;response to stimulus	cytoplasm;cytoskeleton;cytosol;membrane;nucleus;proteasome	enzyme regulator activity;protein binding;RNA binding	Amoebiasis; Epstein-Barr virus infection; VEGF signaling pathway; MAPK signaling pathway	AUF1 (hnRNP D0) binds and destabilizes mRNA; VEGFA-VEGFR2 Pathway; MAPK6/MAPK4 signaling	19	1.895	0.15048	82.92	3.846	1.895	1.148	3.34	0.835	405829	225779	1		Bottom
FALSE	High	Master Protein	P04843	Dolichyl-diphosphooligosaccharide--protein glycosyltransferase subunit 1 OS=Homo sapiens OX=9606 GN=RPN1 PE=1 SV=1	0	43.589	19	9	51	9	607	68.5	6.38	129.31	metabolic process	cytosol;endoplasmic reticulum;membrane	catalytic activity;protein binding;RNA binding	N-Glycan biosynthesis; Protein processing in endoplasmic reticulum; Metabolic pathways	Asparagine N-linked glycosylation; SRP-dependent cotranslational protein targeting to membrane	9	1.355	0.536216	4.02	0.894	1.389	1.355	1.392	1.314	268322	215486	1		Top
FALSE	High	Master Protein	P04843	Dolichyl-diphosphooligosaccharide--protein glycosyltransferase subunit 1 OS=Homo sapiens OX=9606 GN=RPN1 PE=1 SV=1	0	152.614	52	25	180	25	607	68.5	6.38	502.41	metabolic process	cytosol;endoplasmic reticulum;membrane	catalytic activity;protein binding;RNA binding	N-Glycan biosynthesis; Protein processing in endoplasmic reticulum; Metabolic pathways	Asparagine N-linked glycosylation; SRP-dependent cotranslational protein targeting to membrane	9	1.149	0.90948	17.02	0.777	1.149	1.238	1.281	1.003	1.56398e+06	1.55082e+06	1		Middle
FALSE	High	Master Protein	P04844	Dolichyl-diphosphooligosaccharide--protein glycosyltransferase subunit 2 OS=Homo sapiens OX=9606 GN=RPN2 PE=1 SV=3	0	188.189	44	21	171	21	631	69.2	5.69	510.79	metabolic process;response to stimulus	endoplasmic reticulum;membrane	catalytic activity;protein binding	N-Glycan biosynthesis; Protein processing in endoplasmic reticulum; Metabolic pathways	Asparagine N-linked glycosylation; SRP-dependent cotranslational protein targeting to membrane	9	1.307	0.634248	24.74	0.97	1.375	1.307	1.683	1.089	1.568e+06	1.41703e+06	1		Top
FALSE	High	Master Protein	P04844	Dolichyl-diphosphooligosaccharide--protein glycosyltransferase subunit 2 OS=Homo sapiens OX=9606 GN=RPN2 PE=1 SV=3	0	15.74	14	4	6	4	631	69.2	5.69	15.07	metabolic process;response to stimulus	endoplasmic reticulum;membrane	catalytic activity;protein binding	N-Glycan biosynthesis; Protein processing in endoplasmic reticulum; Metabolic pathways	Asparagine N-linked glycosylation; SRP-dependent cotranslational protein targeting to membrane	9	0.901	0.389195	22.9	0.781	0.901	1.249	0.82	1.103	99398.8	77607.4	1		Middle
FALSE	High	Master Protein	P04899	Guanine nucleotide-binding protein G(i) subunit alpha-2 OS=Homo sapiens OX=9606 GN=GNAI2 PE=1 SV=3	0	57.303	44	11	76	9	355	40.4	5.54	214.05	cell division;cell proliferation;metabolic process;regulation of biological process;response to stimulus	cytoplasm;cytoskeleton;cytosol;membrane;nucleus	catalytic activity;metal ion binding;nucleotide binding;protein binding;signal transducer activity	Dopaminergic synapse; Chagas disease (American trypanosomiasis); Serotonergic synapse; Tight junction; Glutamatergic synapse; cGMP-PKG signaling pathway; Renin secretion; Rap1 signaling pathway; Progesterone-mediated oocyte maturation; Oxytocin signaling pathway; Circadian entrainment; Morphine addiction; Pathways in cancer; Gap junction; Adrenergic signaling in cardiomyocytes; Pertussis; Toxopla…	G alpha (z) signalling events; Cooperation of PDCL (PhLP1) and TRiC/CCT in G-protein beta folding; G alpha (s) signalling events; PLC beta mediated events; ADP signalling through P2Y purinoceptor 12; Adrenaline,noradrenaline inhibits insulin secretion; Adenylate cyclase inhibitory pathway; G-protein activation	70	0.96	0.544529	16.36	0.653	0.96	1.138	0.954	1.079	541748	567816	1		Middle
FALSE	High	Master Protein Candidate	P04908	Histone H2A type 1-B/E OS=Homo sapiens OX=9606 GN=HIST1H2AB PE=1 SV=2	0	6.301	22	2	4	2	130	14.1	11.05	7.21	regulation of biological process	chromosome;nucleus	DNA binding;protein binding	Systemic lupus erythematosus; Alcoholism	SIRT1 negatively regulates rRNA expression; UCH proteinases; RMTs methylate histone arginines; Activation of anterior HOX genes in hindbrain development during early embryogenesis; NoRC negatively regulates rRNA expression; Meiotic synapsis; Transcriptional regulation by small RNAs; Meiotic recombination; PRC2 methylates histones and DNA; HDACs deacetylate histones; Formation of the beta-catenin:…	67	1.057	0.718363	7.76	1.009	1.219	1.113	0.806	1.057	42580.3	35665.2	1		Top
FALSE	High	Master Protein Candidate	P04908	Histone H2A type 1-B/E OS=Homo sapiens OX=9606 GN=HIST1H2AB PE=1 SV=2	0	35.061	38	6	68	1	130	14.1	11.05	116.87	regulation of biological process	chromosome;nucleus	DNA binding;protein binding	Systemic lupus erythematosus; Alcoholism	SIRT1 negatively regulates rRNA expression; UCH proteinases; RMTs methylate histone arginines; Activation of anterior HOX genes in hindbrain development during early embryogenesis; NoRC negatively regulates rRNA expression; Meiotic synapsis; Transcriptional regulation by small RNAs; Meiotic recombination; PRC2 methylates histones and DNA; HDACs deacetylate histones; Formation of the beta-catenin:…	67	0.995	0.608875	32.35	0.995	0.817	0.885	2.64	3.216	97897.4	48746.3	1		Bottom
FALSE	High	Master Protein	P05023	Sodium/potassium-transporting ATPase subunit alpha-1 OS=Homo sapiens OX=9606 GN=ATP1A1 PE=1 SV=1	0	59.155	19	15	54	15	1023	112.8	5.49	140.24	cell communication;cellular homeostasis;metabolic process;regulation of biological process;response to stimulus;transport	endoplasmic reticulum;endosome;Golgi;membrane	catalytic activity;metal ion binding;nucleotide binding;protein binding;transporter activity	Bile secretion; cGMP-PKG signaling pathway; Endocrine and other factor-regulated calcium reabsorption; Protein digestion and absorption; Proximal tubule bicarbonate reclamation; Thyroid hormone signaling pathway; Insulin secretion; Adrenergic signaling in cardiomyocytes; Thyroid hormone synthesis; Pancreatic secretion; Aldosterone-regulated sodium reabsorption; Carbohydrate digestion and absorpti…	Ion homeostasis; Ion transport by P-type ATPases	24	1.116	0.881629	2.07	0.874	1.112	1.157	1.116	1.131	315788	338296	1		Top
FALSE	High	None	P05062	Fructose-bisphosphate aldolase B OS=Homo sapiens OX=9606 GN=ALDOB PE=1 SV=2	0.004	2.312	2	1	6	0	364	39.4	7.87	12.04	cell organization and biogenesis;metabolic process;regulation of biological process	cytoplasm;cytoskeleton;cytosol	catalytic activity;protein binding	Carbon metabolism; Fructose and mannose metabolism; Pentose phosphate pathway; Glycolysis / Gluconeogenesis; Biosynthesis of amino acids; Metabolic pathways	Gluconeogenesis; Glycolysis; Fructose catabolism; Hereditary fructose intolerance	19											2		Middle
FALSE	High	Master Protein	P05090	Apolipoprotein D OS=Homo sapiens OX=9606 GN=APOD PE=1 SV=1	0	4.189	10	1	1	1	189	21.3	5.15	0	cell organization and biogenesis;metabolic process;regulation of biological process;response to stimulus;transport	endoplasmic reticulum;extracellular;ribosome	protein binding;transporter activity		Transport of fatty acids	4											1		Bottom
FALSE	High	Master Protein	P05091	Aldehyde dehydrogenase, mitochondrial OS=Homo sapiens OX=9606 GN=ALDH2 PE=1 SV=2	0	27.687	22	6	16	6	517	56.3	7.05	46.65	metabolic process	mitochondrion;organelle lumen	catalytic activity;nucleotide binding	Fatty acid degradation; Ascorbate and aldarate metabolism; Lysine degradation; Histidine metabolism; beta-Alanine metabolism; Pyruvate metabolism; Glycerolipid metabolism; Glycolysis / Gluconeogenesis; Pentose and glucuronate interconversions; Metabolic pathways; Tryptophan metabolism; Arginine and proline metabolism; Valine, leucine and isoleucine degradation	Ethanol oxidation; Metabolism of serotonin	24	1.054	0.817985	22.66	1.054	1.216	0.918	0.889	1.552	471543	309420	1		Middle
FALSE	High	Master Protein	P05109	Protein S100-A8 OS=Homo sapiens OX=9606 GN=S100A8 PE=1 SV=1	0	4.518	12	1	1	1	93	10.8	7.03	2.29	cell death;cellular component movement;defense response;metabolic process;regulation of biological process;response to stimulus;transport	cytoplasm;cytoskeleton;cytosol;extracellular;membrane;nucleus;organelle lumen	metal ion binding;protein binding		Neutrophil degranulation; Metal sequestration by antimicrobial proteins; Regulation of TLR by endogenous ligand	7											1		Bottom
FALSE	High	Master Protein	P05121	Plasminogen activator inhibitor 1 OS=Homo sapiens OX=9606 GN=SERPINE1 PE=1 SV=1	0	8.256	13	3	6	3	402	45	7.2	9.07	cell organization and biogenesis;defense response;regulation of biological process;response to stimulus;transport	extracellular;membrane;organelle lumen	enzyme regulator activity;protein binding	Chagas disease (American trypanosomiasis); HIF-1 signaling pathway; Hippo signaling pathway; AGE-RAGE signaling pathway in diabetic complications; Complement and coagulation cascades; p53 signaling pathway	Dissolution of Fibrin Clot; Platelet degranulation ; ECM proteoglycans; SMAD2/SMAD3:SMAD4 heterotrimer regulates transcription; BMAL1:CLOCK,NPAS2 activates circadian gene expression	34	0.616	0.0168167	61.09	0.557	0.616	1.047	1.071	0.294	109702	160406	1		Middle
FALSE	High	Master Protein	P05141	ADP/ATP translocase 2 OS=Homo sapiens OX=9606 GN=SLC25A5 PE=1 SV=7	0	69.093	43	16	114	3	298	32.8	9.69	248.56	regulation of biological process;transport	membrane;mitochondrion;nucleus	protein binding;RNA binding;transporter activity	cGMP-PKG signaling pathway; Huntington's disease; HTLV-I infection; Parkinson's disease; Calcium signaling pathway	Vpr-mediated induction of apoptosis by mitochondrial outer membrane permeabilization; Regulation of insulin secretion	15	1.514	0.291781	4.25	0.593	1.47	1.514	2.161	1.529	251160	157603	1		Top
FALSE	High	Master Protein Candidate	P05141	ADP/ATP translocase 2 OS=Homo sapiens OX=9606 GN=SLC25A5 PE=1 SV=7	0.007	2.048	3	1	2	1	298	32.8	9.69	3.86	regulation of biological process;transport	membrane;mitochondrion;nucleus	protein binding;RNA binding;transporter activity	cGMP-PKG signaling pathway; Huntington's disease; HTLV-I infection; Parkinson's disease; Calcium signaling pathway	Vpr-mediated induction of apoptosis by mitochondrial outer membrane permeabilization; Regulation of insulin secretion	15	1.034	0.758294	41.12	0.673	1.404	1.291	0.747	1.034	79940.8	100934	1		Middle
FALSE	High	None	P05141	ADP/ATP translocase 2 OS=Homo sapiens OX=9606 GN=SLC25A5 PE=1 SV=7	0	17.227	19	7	34	7	298	32.8	9.69	66.43	regulation of biological process;transport	membrane;mitochondrion;nucleus	protein binding;RNA binding;transporter activity	cGMP-PKG signaling pathway; Huntington's disease; HTLV-I infection; Parkinson's disease; Calcium signaling pathway	Vpr-mediated induction of apoptosis by mitochondrial outer membrane permeabilization; Regulation of insulin secretion	15	1.068	0.766515	22.79	0.774	0.587	1.104	1.068	1.233	101882	93596	1		Bottom
FALSE	High	Master Protein	P05186	Alkaline phosphatase, tissue-nonspecific isozyme OS=Homo sapiens OX=9606 GN=ALPL PE=1 SV=4	0	33.248	17	5	18	5	524	57.3	6.67	45.95	cell differentiation;metabolic process;response to stimulus	extracellular;membrane	catalytic activity;metal ion binding;protein binding	Folate biosynthesis; Thiamine metabolism; Metabolic pathways	Post-translational modification: synthesis of GPI-anchored proteins	11	0.961	0.546811	20.01	0.621	0.961	1.155	1.111	0.912	280583	270743	1		Middle
FALSE	High	Master Protein	P05198	Eukaryotic translation initiation factor 2 subunit 1 OS=Homo sapiens OX=9606 GN=EIF2S1 PE=1 SV=3	0	5.689	4	1	6	1	315	36.1	5.08	16.7	cell communication;metabolic process;regulation of biological process;response to stimulus;transport	cytoplasm;cytosol;membrane;nucleus;ribosome	protein binding;RNA binding	Protein processing in endoplasmic reticulum; Apoptosis; Non-alcoholic fatty liver disease (NAFLD); RNA transport; Measles; Herpes simplex infection; Hepatitis C; Influenza A	Formation of the ternary complex, and subsequently, the 43S complex; L13a-mediated translational silencing of Ceruloplasmin expression; ABC-family proteins mediated transport; Translation initiation complex formation; PERK regulates gene expression; GTP hydrolysis and joining of the 60S ribosomal subunit; Recycling of eIF2:GDP; Ribosomal scanning and start codon recognition	25	1.13	0.961083	17.76	1.13	0.995	1.782	0.976	1.164	243397	249501	1		Middle
FALSE	High	Master Protein	P05198	Eukaryotic translation initiation factor 2 subunit 1 OS=Homo sapiens OX=9606 GN=EIF2S1 PE=1 SV=3	0	6.042	4	1	9	1	315	36.1	5.08	24.87	cell communication;metabolic process;regulation of biological process;response to stimulus;transport	cytoplasm;cytosol;membrane;nucleus;ribosome	protein binding;RNA binding	Protein processing in endoplasmic reticulum; Apoptosis; Non-alcoholic fatty liver disease (NAFLD); RNA transport; Measles; Herpes simplex infection; Hepatitis C; Influenza A	Formation of the ternary complex, and subsequently, the 43S complex; L13a-mediated translational silencing of Ceruloplasmin expression; ABC-family proteins mediated transport; Translation initiation complex formation; PERK regulates gene expression; GTP hydrolysis and joining of the 60S ribosomal subunit; Recycling of eIF2:GDP; Ribosomal scanning and start codon recognition	25	1.149	0.937888	25.67	2.752	1.348	1.092	0.837	1.149	103863	79566.1	1		Bottom
FALSE	High	Master Protein	P05204	Non-histone chromosomal protein HMG-17 OS=Homo sapiens OX=9606 GN=HMGN2 PE=1 SV=3	0.005	2.11	17	1	4	1	90	9.4	9.99	4.3		chromosome;cytoplasm;nucleus	DNA binding;protein binding;RNA binding			0	1.034	0.691153	98.14	1.968	0.349	1.848	1.034	0.704	65261.6	35315.7	1		Bottom
FALSE	High	Master Protein	P05386	60S acidic ribosomal protein P1 OS=Homo sapiens OX=9606 GN=RPLP1 PE=1 SV=1	0	7.778	56	2	8	2	114	11.5	4.32	19.15	cell organization and biogenesis;metabolic process;regulation of biological process;transport	cytosol;ribosome	enzyme regulator activity;protein binding;structural molecule activity	Ribosome	Peptide chain elongation; Eukaryotic Translation Termination; Viral mRNA Translation; L13a-mediated translational silencing of Ceruloplasmin expression; Nonsense Mediated Decay (NMD) independent of the Exon Junction Complex (EJC); Selenocysteine synthesis; Nonsense Mediated Decay (NMD) enhanced by the Exon Junction Complex (EJC); GTP hydrolysis and joining of the 60S ribosomal subunit; Major path…	34	14.017	6.57252e-14	137.47	2.194	14.017	56.766	60.867	1.02	98925.6	3982.32	1		Bottom
FALSE	High	Master Protein	P05387	60S acidic ribosomal protein P2 OS=Homo sapiens OX=9606 GN=RPLP2 PE=1 SV=1	0	6.161	10	1	8	1	115	11.7	4.54	20.21	cell organization and biogenesis;metabolic process;transport	cytosol;membrane;ribosome	protein binding;structural molecule activity	Ribosome	Peptide chain elongation; Eukaryotic Translation Termination; Viral mRNA Translation; L13a-mediated translational silencing of Ceruloplasmin expression; Nonsense Mediated Decay (NMD) independent of the Exon Junction Complex (EJC); Selenocysteine synthesis; Nonsense Mediated Decay (NMD) enhanced by the Exon Junction Complex (EJC); GTP hydrolysis and joining of the 60S ribosomal subunit; Major path…	34	1.39	0.616921	20.4	1.582	1.39	1.898	1.352	0.925	53367.4	39460.9	1		Bottom
FALSE	High	Master Protein	P05388	60S acidic ribosomal protein P0 OS=Homo sapiens OX=9606 GN=RPLP0 PE=1 SV=1	0	70.119	49	15	111	15	317	34.3	5.97	278.38	cell organization and biogenesis;metabolic process;regulation of biological process;response to stimulus;transport	cytoplasm;cytosol;endoplasmic reticulum;membrane;nucleus;ribosome	protein binding;RNA binding;structural molecule activity	Ribosome	Peptide chain elongation; Gene and protein expression by JAK-STAT signaling after Interleukin-12 stimulation; Eukaryotic Translation Termination; Viral mRNA Translation; L13a-mediated translational silencing of Ceruloplasmin expression; Nonsense Mediated Decay (NMD) independent of the Exon Junction Complex (EJC); Selenocysteine synthesis; Nonsense Mediated Decay (NMD) enhanced by the Exon Junctio…	39	1.081	0.896342	13.77	0.836	1.303	1.181	1.081	0.986	1.03918e+06	1.11967e+06	1		Middle
FALSE	High	Master Protein	P05388	60S acidic ribosomal protein P0 OS=Homo sapiens OX=9606 GN=RPLP0 PE=1 SV=1	0	4.567	3	1	1	1	317	34.3	5.97	3.25	cell organization and biogenesis;metabolic process;regulation of biological process;response to stimulus;transport	cytoplasm;cytosol;endoplasmic reticulum;membrane;nucleus;ribosome	protein binding;RNA binding;structural molecule activity	Ribosome	Peptide chain elongation; Gene and protein expression by JAK-STAT signaling after Interleukin-12 stimulation; Eukaryotic Translation Termination; Viral mRNA Translation; L13a-mediated translational silencing of Ceruloplasmin expression; Nonsense Mediated Decay (NMD) independent of the Exon Junction Complex (EJC); Selenocysteine synthesis; Nonsense Mediated Decay (NMD) enhanced by the Exon Junctio…	39	2.051	0.0933397	17.22	2.463	2.051	0.361	1.993	2.29	45352.1	22755.7	1		Bottom
FALSE	High	Master Protein	P05455	Lupus La protein OS=Homo sapiens OX=9606 GN=SSB PE=1 SV=2	0	16.54	18	5	9	5	408	46.8	7.12	21.38	metabolic process;transport	cytoplasm;nucleus	protein binding;RNA binding	Systemic lupus erythematosus	RNA Polymerase III Abortive And Retractive Initiation; RNA Polymerase III Transcription Termination	5	1.175	0.837717	41.48	2.145	0.846	1.175	1.218	0.741	156140	126889	1		Middle
FALSE	High	None	P05534	HLA class I histocompatibility antigen, A-24 alpha chain OS=Homo sapiens OX=9606 GN=HLA-A PE=1 SV=2	0	13.949	15	3	7	1	365	40.7	6.34	10	regulation of biological process;response to stimulus	cell surface;endoplasmic reticulum;Golgi;membrane	protein binding;RNA binding		Interferon alpha/beta signaling; ER-Phagosome pathway; Immunoregulatory interactions between a Lymphoid and a non-Lymphoid cell; Endosomal/Vacuolar pathway; Interferon gamma signaling; Antigen Presentation: Folding, assembly and peptide loading of class I MHC	14	0.782	0.152791	12.06	0.782	0.755	0.723	1.144	1.292	117014	126367	1		Middle
FALSE	High	Master Protein	P05556	Integrin beta-1 OS=Homo sapiens OX=9606 GN=ITGB1 PE=1 SV=2	0	127.112	29	19	171	19	798	88.4	5.39	523.32	cell differentiation;cell growth;cell organization and biogenesis;cellular component movement;defense response;metabolic process;regulation of biological process;response to stimulus;transport	cell surface;cytoplasm;endosome;membrane	enzyme regulator activity;metal ion binding;protein binding;receptor activity;signal transducer activity	Arrhythmogenic right ventricular cardiomyopathy (ARVC); Pathogenic Escherichia coli infection; Dilated cardiomyopathy; Leishmaniasis; Rap1 signaling pathway; Cell adhesion molecules (CAMs); Pathways in cancer; Pertussis; Toxoplasmosis; Phagosome; Focal adhesion; Proteoglycans in cancer; Regulation of actin cytoskeleton; Leukocyte transendothelial migration; Bacterial invasion of epithelial cells;…	Integrin cell surface interactions; Signal transduction by L1; Basigin interactions; MET activates PTK2 signaling; Molecules associated with elastic fibres; Platelet Adhesion to exposed collagen; Syndecan interactions; CHL1 interactions; ECM proteoglycans; Laminin interactions; Localization of the PINCH-ILK-PARVIN complex to focal adhesions; Immunoregulatory interactions between a Lymphoid and a …	74	1.01	0.587274	9.08	0.838	1.233	1.014	1.01	0.948	1.09444e+06	1.09135e+06	1		Top
FALSE	High	None	P05783	Keratin, type I cytoskeletal 18 OS=Homo sapiens OX=9606 GN=KRT18 PE=1 SV=2	0.007	2.593	2	1	9	0	430	48	5.45	19.7	cell death;cell organization and biogenesis;regulation of biological process;response to stimulus;transport	cytoplasm;cytosol;nucleus	protein binding;RNA binding;structural molecule activity	Pathogenic Escherichia coli infection	Formation of the cornified envelope	5											4		Top
FALSE	High	None	P05783	Keratin, type I cytoskeletal 18 OS=Homo sapiens OX=9606 GN=KRT18 PE=1 SV=2	0	2.904	2	1	5	0	430	48	5.45	11.19	cell death;cell organization and biogenesis;regulation of biological process;response to stimulus;transport	cytoplasm;cytosol;nucleus	protein binding;RNA binding;structural molecule activity	Pathogenic Escherichia coli infection	Formation of the cornified envelope	5											2		Middle
FALSE	High	None	P05783	Keratin, type I cytoskeletal 18 OS=Homo sapiens OX=9606 GN=KRT18 PE=1 SV=2	0.001	2.59	2	1	9	0	430	48	5.45	19.17	cell death;cell organization and biogenesis;regulation of biological process;response to stimulus;transport	cytoplasm;cytosol;nucleus	protein binding;RNA binding;structural molecule activity	Pathogenic Escherichia coli infection	Formation of the cornified envelope	5											3		Bottom
FALSE	High	None	P05787	Keratin, type II cytoskeletal 8 OS=Homo sapiens OX=9606 GN=KRT8 PE=1 SV=7	0	5.538	4	2	10	0	483	53.7	5.59	20.83	cell death;cell differentiation;cell organization and biogenesis;regulation of biological process;response to stimulus	cytoplasm;cytoskeleton;cytosol;membrane;nucleus	catalytic activity;motor activity;protein binding;structural molecule activity		Formation of the cornified envelope	4											2		Top
FALSE	High	Master Protein Rejected	P05787	Keratin, type II cytoskeletal 8 OS=Homo sapiens OX=9606 GN=KRT8 PE=1 SV=7	0	15.112	6	4	22	0	483	53.7	5.59	55.46	cell death;cell differentiation;cell organization and biogenesis;regulation of biological process;response to stimulus	cytoplasm;cytoskeleton;cytosol;membrane;nucleus	catalytic activity;motor activity;protein binding;structural molecule activity		Formation of the cornified envelope	4											0		Middle
FALSE	High	None	P05787	Keratin, type II cytoskeletal 8 OS=Homo sapiens OX=9606 GN=KRT8 PE=1 SV=7	0.002	2.945	2	1	2	0	483	53.7	5.59	3.46	cell death;cell differentiation;cell organization and biogenesis;regulation of biological process;response to stimulus	cytoplasm;cytoskeleton;cytosol;membrane;nucleus	catalytic activity;motor activity;protein binding;structural molecule activity		Formation of the cornified envelope	4											3		Bottom
FALSE	High	Master Protein	P05997	Collagen alpha-2(V) chain OS=Homo sapiens OX=9606 GN=COL5A2 PE=1 SV=3	0	76.068	16	18	72	17	1499	144.8	6.46	184.95	cell organization and biogenesis;metabolic process;regulation of biological process;response to stimulus	extracellular;organelle lumen	metal ion binding;protein binding;structural molecule activity	Protein digestion and absorption	ECM proteoglycans; Collagen degradation; Integrin cell surface interactions; Assembly of collagen fibrils and other multimeric structures; MET activates PTK2 signaling; Collagen chain trimerization; NCAM1 interactions; Signaling by PDGF; Syndecan interactions	25	0.986	0.524459	26.33	0.868	0.986	0.837	1.288	1.218	343723	423499	1		Top
FALSE	High	Master Protein	P06576	ATP synthase subunit beta, mitochondrial OS=Homo sapiens OX=9606 GN=ATP5F1B PE=1 SV=3	0	4.599	4	1	2	1	529	56.5	5.4	2.29	cell differentiation;cell organization and biogenesis;cellular homeostasis;metabolic process;regulation of biological process;transport	cell surface;membrane;mitochondrion;nucleus;organelle lumen	catalytic activity;nucleotide binding;protein binding;transporter activity	Huntington's disease; Parkinson's disease; Alzheimer's disease; Oxidative phosphorylation; Metabolic pathways	Transcriptional activation of mitochondrial biogenesis; Cristae formation; Mitochondrial protein import; Formation of ATP by chemiosmotic coupling; Metabolism of proteins	17	100	1e-17	0	100	100	100	100	100	40405.6		1		Top
FALSE	High	Master Protein	P06576	ATP synthase subunit beta, mitochondrial OS=Homo sapiens OX=9606 GN=ATP5F1B PE=1 SV=3	0	454.176	77	36	575	36	529	56.5	5.4	1871.6	cell differentiation;cell organization and biogenesis;cellular homeostasis;metabolic process;regulation of biological process;transport	cell surface;membrane;mitochondrion;nucleus;organelle lumen	catalytic activity;nucleotide binding;protein binding;transporter activity	Huntington's disease; Parkinson's disease; Alzheimer's disease; Oxidative phosphorylation; Metabolic pathways	Transcriptional activation of mitochondrial biogenesis; Cristae formation; Mitochondrial protein import; Formation of ATP by chemiosmotic coupling; Metabolism of proteins	17	1.013	0.695621	13.31	0.822	1.013	1.252	1.104	0.946	4.11749e+06	4.57554e+06	1		Middle
FALSE	High	Master Protein	P06576	ATP synthase subunit beta, mitochondrial OS=Homo sapiens OX=9606 GN=ATP5F1B PE=1 SV=3	0	11.449	7	2	4	2	529	56.5	5.4	8.49	cell differentiation;cell organization and biogenesis;cellular homeostasis;metabolic process;regulation of biological process;transport	cell surface;membrane;mitochondrion;nucleus;organelle lumen	catalytic activity;nucleotide binding;protein binding;transporter activity	Huntington's disease; Parkinson's disease; Alzheimer's disease; Oxidative phosphorylation; Metabolic pathways	Transcriptional activation of mitochondrial biogenesis; Cristae formation; Mitochondrial protein import; Formation of ATP by chemiosmotic coupling; Metabolism of proteins	17	1.246	0.866558	63	0.716	0.424	1.688	4.487	1.246	9877.79	9974.84	1		Bottom
FALSE	High	Master Protein	P06703	Protein S100-A6 OS=Homo sapiens OX=9606 GN=S100A6 PE=1 SV=1	0	9.297	17	2	9	2	90	10.2	5.48	11.17	cell organization and biogenesis;regulation of biological process;response to stimulus;transport	cytoplasm;cytosol;extracellular;membrane;nucleus	metal ion binding;protein binding;transporter activity			2	0.514	0.0119784	77.31	0.338	0.158	0.563	1.417	0.514	51857.6	106694	1		Bottom
FALSE	High	Master Protein	P06733	Alpha-enolase OS=Homo sapiens OX=9606 GN=ENO1 PE=1 SV=2	0	226.437	75	30	240	30	434	47.1	7.39	721.02	metabolic process;regulation of biological process;response to stimulus	cell surface;cytoplasm;cytosol;membrane;nucleus	catalytic activity;DNA binding;metal ion binding;protein binding;RNA binding	HIF-1 signaling pathway; Carbon metabolism; Glycolysis / Gluconeogenesis; RNA degradation; Biosynthesis of amino acids; Metabolic pathways	Gluconeogenesis; Glycolysis	12	1.447	0.297175	27.14	2.468	1.447	1.151	1.712	1.439	2.1659e+06	1.21115e+06	1		Middle
FALSE	High	Master Protein	P06733	Alpha-enolase OS=Homo sapiens OX=9606 GN=ENO1 PE=1 SV=2	0	4.01	6	1	5	1	434	47.1	7.39	14.43	metabolic process;regulation of biological process;response to stimulus	cell surface;cytoplasm;cytosol;membrane;nucleus	catalytic activity;DNA binding;metal ion binding;protein binding;RNA binding	HIF-1 signaling pathway; Carbon metabolism; Glycolysis / Gluconeogenesis; RNA degradation; Biosynthesis of amino acids; Metabolic pathways	Gluconeogenesis; Glycolysis	12	0.816	0.26582	29.49	0.645	0.319	0.816	1.019	0.9	12923.7	15978.5	1		Bottom
FALSE	High	Master Protein	P06737	Glycogen phosphorylase, liver form OS=Homo sapiens OX=9606 GN=PYGL PE=1 SV=4	0	8.932	3	2	4	1	847	97.1	7.17	10.06	cell death;metabolic process;transport	cytoplasm;cytosol;extracellular;organelle lumen	catalytic activity;nucleotide binding;protein binding	Insulin signaling pathway; Glucagon signaling pathway; Starch and sucrose metabolism; Metabolic pathways; Insulin resistance	Neutrophil degranulation; Glycogen breakdown (glycogenolysis)	14	100	1e-17	0	100	100	100	100	100	25370.2		1		Top
TRUE	High	Master Protein	P06744	Glucose-6-phosphate isomerase OS=Homo sapiens OX=9606 GN=GPI PE=1 SV=4	0	37.186	21	6	35	6	558	63.1	8.32	101.93	metabolic process;regulation of biological process;response to stimulus;transport	cytoplasm;cytosol;extracellular;membrane;organelle lumen	catalytic activity;protein binding	Carbon metabolism; Starch and sucrose metabolism; Pentose phosphate pathway; Glycolysis / Gluconeogenesis; Amino sugar and nucleotide sugar metabolism; Metabolic pathways	Glycolysis; Neutrophil degranulation; Gluconeogenesis; TP53 Regulates Metabolic Genes	21	1.995	0.0197368	32.39	2.966	2.367	1.559	1.995	1.313	269887	136900	1		Middle
FALSE	High	Master Protein	P06748	Nucleophosmin OS=Homo sapiens OX=9606 GN=NPM1 PE=1 SV=2	0	76.289	38	10	65	10	294	32.6	4.78	184.24	cell growth;cell organization and biogenesis;cellular homeostasis;metabolic process;regulation of biological process;response to stimulus;transport	cytoplasm;cytoskeleton;cytosol;membrane;nucleus	DNA binding;enzyme regulator activity;protein binding;RNA binding		Nuclear import of Rev protein; TFAP2A acts as a transcriptional repressor during retinoic acid induced cell differentiation; TP53 regulates transcription of additional cell cycle genes whose exact role in the p53 pathway remain uncertain; Deposition of new CENPA-containing nucleosomes at the centromere	18	1.045	0.682843	9.84	1.09	1.045	0.975	0.744	1.357	695374	517919	1		Top
FALSE	High	Master Protein	P06748	Nucleophosmin OS=Homo sapiens OX=9606 GN=NPM1 PE=1 SV=2	0	68.131	48	10	68	10	294	32.6	4.78	198.25	cell growth;cell organization and biogenesis;cellular homeostasis;metabolic process;regulation of biological process;response to stimulus;transport	cytoplasm;cytoskeleton;cytosol;membrane;nucleus	DNA binding;enzyme regulator activity;protein binding;RNA binding		Nuclear import of Rev protein; TFAP2A acts as a transcriptional repressor during retinoic acid induced cell differentiation; TP53 regulates transcription of additional cell cycle genes whose exact role in the p53 pathway remain uncertain; Deposition of new CENPA-containing nucleosomes at the centromere	18	1.481	0.257018	20.35	1.684	1.1	1.485	1.481	0.711	786669	599510	1		Middle
FALSE	High	Master Protein	P06748	Nucleophosmin OS=Homo sapiens OX=9606 GN=NPM1 PE=1 SV=2	0	63.71	36	11	66	11	294	32.6	4.78	175.03	cell growth;cell organization and biogenesis;cellular homeostasis;metabolic process;regulation of biological process;response to stimulus;transport	cytoplasm;cytoskeleton;cytosol;membrane;nucleus	DNA binding;enzyme regulator activity;protein binding;RNA binding		Nuclear import of Rev protein; TFAP2A acts as a transcriptional repressor during retinoic acid induced cell differentiation; TP53 regulates transcription of additional cell cycle genes whose exact role in the p53 pathway remain uncertain; Deposition of new CENPA-containing nucleosomes at the centromere	18	0.825	0.280438	12.28	1.098	0.841	0.762	0.611	0.825	353389	576023	1		Bottom
FALSE	High	None	P06753	Tropomyosin alpha-3 chain OS=Homo sapiens OX=9606 GN=TPM3 PE=1 SV=2	0	61.787	18	8	85	0	285	32.9	4.72	175.48	cell organization and biogenesis;cellular component movement	cytoplasm;cytoskeleton;cytosol	protein binding;structural molecule activity	Dilated cardiomyopathy; Pathways in cancer; Adrenergic signaling in cardiomyocytes; Thyroid cancer; Cardiac muscle contraction; Hypertrophic cardiomyopathy (HCM)	Smooth Muscle Contraction; Striated Muscle Contraction	10											3		Middle
FALSE	High	Master Protein	P06753	Tropomyosin alpha-3 chain OS=Homo sapiens OX=9606 GN=TPM3 PE=1 SV=2	0	86.127	33	11	107	2	285	32.9	4.72	216.65	cell organization and biogenesis;cellular component movement	cytoplasm;cytoskeleton;cytosol	protein binding;structural molecule activity	Dilated cardiomyopathy; Pathways in cancer; Adrenergic signaling in cardiomyocytes; Thyroid cancer; Cardiac muscle contraction; Hypertrophic cardiomyopathy (HCM)	Smooth Muscle Contraction; Striated Muscle Contraction	10	0.918	0.449027	30.59	1.711	0.72	0.918	1.156	0.839	113845	132270	1		Bottom
FALSE	High	Master Protein	P06756	Integrin alpha-V OS=Homo sapiens OX=9606 GN=ITGAV PE=1 SV=2	0	79.407	23	16	88	16	1048	116	5.68	243.41	cell differentiation;cell growth;cell organization and biogenesis;cellular component movement;cellular homeostasis;metabolic process;regulation of biological process;response to stimulus;transport	cell surface;cytosol;membrane	metal ion binding;protein binding;receptor activity;signal transducer activity;transporter activity	Arrhythmogenic right ventricular cardiomyopathy (ARVC); Dilated cardiomyopathy; Cell adhesion molecules (CAMs); Pathways in cancer; Thyroid hormone signaling pathway; Phagosome; Focal adhesion; Proteoglycans in cancer; Regulation of actin cytoskeleton; Small cell lung cancer; ECM-receptor interaction; PI3K-Akt signaling pathway; Hypertrophic cardiomyopathy (HCM)	Integrin cell surface interactions; Signal transduction by L1; PECAM1 interactions; Cross-presentation of particulate exogenous antigens (phagosomes); VEGFA-VEGFR2 Pathway; Molecules associated with elastic fibres; Syndecan interactions; ECM proteoglycans; Laminin interactions; Neutrophil degranulation	48	1.033	0.650878	32.72	0.8	1.261	1.033	1.269	0.843	444950	387875	1		Top
FALSE	Medium	Master Protein Candidate	P06899	Histone H2B type 1-J OS=Homo sapiens OX=9606 GN=HIST1H2BJ PE=1 SV=3	0.043	1.534	7	1	1	1	126	13.9	10.32	1.82	cell organization and biogenesis;defense response;metabolic process;regulation of biological process;response to stimulus	chromosome;cytosol;membrane;nucleus	DNA binding;protein binding	Viral carcinogenesis; Systemic lupus erythematosus; Alcoholism	SIRT1 negatively regulates rRNA expression; Nonhomologous End-Joining (NHEJ); Activation of anterior HOX genes in hindbrain development during early embryogenesis; NoRC negatively regulates rRNA expression; Meiotic synapsis; Transcriptional regulation by small RNAs; Meiotic recombination; PRC2 methylates histones and DNA; Recruitment and ATM-mediated phosphorylation of repair and signaling protei…	77	0.756	0.0916641	4.3	0.756	0.605	0.778	0.734	1.471	106551	141029	1		Top
FALSE	High	None	P06899	Histone H2B type 1-J OS=Homo sapiens OX=9606 GN=HIST1H2BJ PE=1 SV=3	0	62.375	50	8	122	2	126	13.9	10.32	273.53	cell organization and biogenesis;defense response;metabolic process;regulation of biological process;response to stimulus	chromosome;cytosol;membrane;nucleus	DNA binding;protein binding	Viral carcinogenesis; Systemic lupus erythematosus; Alcoholism	SIRT1 negatively regulates rRNA expression; Nonhomologous End-Joining (NHEJ); Activation of anterior HOX genes in hindbrain development during early embryogenesis; NoRC negatively regulates rRNA expression; Meiotic synapsis; Transcriptional regulation by small RNAs; Meiotic recombination; PRC2 methylates histones and DNA; Recruitment and ATM-mediated phosphorylation of repair and signaling protei…	77	1.516	0.445484	62.83	1.675	2.159	0.506	0.405	1.516	159390	96643.5	1		Bottom
FALSE	High	Master Protein	P07099	Epoxide hydrolase 1 OS=Homo sapiens OX=9606 GN=EPHX1 PE=1 SV=1	0	36.623	28	8	37	8	455	52.9	7.25	91.25	metabolic process;response to stimulus	endoplasmic reticulum;membrane	catalytic activity;protein binding	Bile secretion; Metabolism of xenobiotics by cytochrome P450; Chemical carcinogenesis	Phase I - Functionalization of compounds	11	0.88	0.337918	28.34	0.729	0.88	0.758	1.088	1.095	303459	345610	1		Middle
FALSE	High	None	P07195	L-lactate dehydrogenase B chain OS=Homo sapiens OX=9606 GN=LDHB PE=1 SV=2	0	5.769	4	1	3	1	334	36.6	6.05	8.36	metabolic process	cytoplasm;cytosol;membrane;mitochondrion	catalytic activity;nucleotide binding;protein binding	Propanoate metabolism; Pyruvate metabolism; Glucagon signaling pathway; Glycolysis / Gluconeogenesis; Metabolic pathways; Cysteine and methionine metabolism	Pyruvate metabolism	11											1		Top
FALSE	High	Master Protein	P07195	L-lactate dehydrogenase B chain OS=Homo sapiens OX=9606 GN=LDHB PE=1 SV=2	0	55.985	29	10	80	8	334	36.6	6.05	191.49	metabolic process	cytoplasm;cytosol;membrane;mitochondrion	catalytic activity;nucleotide binding;protein binding	Propanoate metabolism; Pyruvate metabolism; Glucagon signaling pathway; Glycolysis / Gluconeogenesis; Metabolic pathways; Cysteine and methionine metabolism	Pyruvate metabolism	11	1.35	0.680201	20.87	2.075	1.35	0.995	1.462	1.16	348135	182957	1		Bottom
FALSE	High	None	P07196	Neurofilament light polypeptide OS=Homo sapiens OX=9606 GN=NEFL PE=1 SV=3	0.005	2.305	2	1	10	1	543	61.5	4.65	21.64	cell organization and biogenesis;cellular component movement;metabolic process;regulation of biological process;response to stimulus;transport	cytoplasm;cytosol	catalytic activity;motor activity;protein binding;structural molecule activity	Amyotrophic lateral sclerosis (ALS)	Ras activation uopn Ca2+ infux through NMDA receptor; Unblocking of NMDA receptor, glutamate binding and activation; RAF/MAP kinase cascade; CREB phosphorylation through the activation of CaMKII; Interleukin-20 family signaling	20	0.768	0.133107	28.5	0.744	1.031	1.183	0.644	0.768	803372	835043	1		Middle
FALSE	High	None	P07197	Neurofilament medium polypeptide OS=Homo sapiens OX=9606 GN=NEFM PE=1 SV=3	0	14.252	1	2	39	2	916	102.4	4.91	118.52	cell organization and biogenesis;metabolic process;regulation of biological process		protein binding;structural molecule activity	Amyotrophic lateral sclerosis (ALS)		3	0.843	0.257987	41	1.165	0.843	1.133	0.64	0.639	1.80177e+06	2.20232e+06	1		Middle
FALSE	High	None	P07205	Phosphoglycerate kinase 2 OS=Homo sapiens OX=9606 GN=PGK2 PE=1 SV=3	0	5.716	4	1	2	1	417	44.8	8.54	4.47	cellular component movement;metabolic process	cytoplasm;nucleus	catalytic activity;nucleotide binding	Carbon metabolism; Glycolysis / Gluconeogenesis; Biosynthesis of amino acids; Metabolic pathways	Gluconeogenesis; Glycolysis	11	1.226	0.70619	21.12	0.893	1.226	1.528	1.378	1.052	139561	118952	1		Middle
FALSE	High	Master Protein	P07237	Protein disulfide-isomerase OS=Homo sapiens OX=9606 GN=P4HB PE=1 SV=3	0	22.631	23	7	12	7	508	57.1	4.87	21.11	cell organization and biogenesis;cellular homeostasis;metabolic process;regulation of biological process;response to stimulus	endoplasmic reticulum;extracellular;membrane;organelle lumen	catalytic activity;metal ion binding;protein binding;RNA binding	Protein processing in endoplasmic reticulum	Post-translational protein phosphorylation; Regulation of Insulin-like Growth Factor (IGF) transport and uptake by Insulin-like Growth Factor Binding Proteins (IGFBPs); VLDL assembly; Chylomicron assembly; Collagen biosynthesis and modifying enzymes; Interleukin-12 family signaling; Detoxification of Reactive Oxygen Species; Hedgehog ligand biogenesis	23	1.213	0.85678	5.6	1.259	1.213	1.247	1.041	0.987	109087	112194	1		Top
FALSE	High	Master Protein	P07237	Protein disulfide-isomerase OS=Homo sapiens OX=9606 GN=P4HB PE=1 SV=3	0	538.096	86	58	789	58	508	57.1	4.87	2216.71	cell organization and biogenesis;cellular homeostasis;metabolic process;regulation of biological process;response to stimulus	endoplasmic reticulum;extracellular;membrane;organelle lumen	catalytic activity;metal ion binding;protein binding;RNA binding	Protein processing in endoplasmic reticulum	Post-translational protein phosphorylation; Regulation of Insulin-like Growth Factor (IGF) transport and uptake by Insulin-like Growth Factor Binding Proteins (IGFBPs); VLDL assembly; Chylomicron assembly; Collagen biosynthesis and modifying enzymes; Interleukin-12 family signaling; Detoxification of Reactive Oxygen Species; Hedgehog ligand biogenesis	23	1.057	0.825519	32.65	0.718	1.3	0.989	1.057	1.29	4.44833e+06	3.84671e+06	1		Middle
FALSE	High	Master Protein	P07237	Protein disulfide-isomerase OS=Homo sapiens OX=9606 GN=P4HB PE=1 SV=3	0	13.854	8	1	38	1	508	57.1	4.87	75.23	cell organization and biogenesis;cellular homeostasis;metabolic process;regulation of biological process;response to stimulus	endoplasmic reticulum;extracellular;membrane;organelle lumen	catalytic activity;metal ion binding;protein binding;RNA binding	Protein processing in endoplasmic reticulum	Post-translational protein phosphorylation; Regulation of Insulin-like Growth Factor (IGF) transport and uptake by Insulin-like Growth Factor Binding Proteins (IGFBPs); VLDL assembly; Chylomicron assembly; Collagen biosynthesis and modifying enzymes; Interleukin-12 family signaling; Detoxification of Reactive Oxygen Species; Hedgehog ligand biogenesis	23	0.317	7.08598e-05	75.03	0.317	0.211	0.524	0.182	0.832	156639	724945	1		Bottom
FALSE	Medium	Master Protein	P07305	Histone H1.0 OS=Homo sapiens OX=9606 GN=H1F0 PE=1 SV=3	0.017	1.626	6	1	2	1	194	20.9	10.84	2.67	cell organization and biogenesis;metabolic process	chromosome;cytoskeleton;Golgi;nucleus	DNA binding;protein binding;RNA binding		Formation of Senescence-Associated Heterochromatin Foci (SAHF); Activation of DNA fragmentation factor	10	0.791	0.22803	64.43	1.562	0.77	0.552	0.791	1.781	64479.5	86652.3	1		Bottom
FALSE	High	Master Protein	P07355	Annexin A2 OS=Homo sapiens OX=9606 GN=ANXA2 PE=1 SV=2	0	15.323	14	3	12	3	339	38.6	7.75	39.7	cell organization and biogenesis;metabolic process;regulation of biological process;response to stimulus;transport	cell surface;cytoplasm;cytosol;endoplasmic reticulum;endosome;extracellular;membrane;nucleus;organelle lumen	enzyme regulator activity;metal ion binding;protein binding;RNA binding		Dissolution of Fibrin Clot; Gene and protein expression by JAK-STAT signaling after Interleukin-12 stimulation; Smooth Muscle Contraction; Neutrophil degranulation; Interleukin-12 family signaling	12	1.173	0.960803	66.98	1.822	1.067	3.158	1.173	0.643	102023	58952.1	1		Top
FALSE	High	Master Protein	P07355	Annexin A2 OS=Homo sapiens OX=9606 GN=ANXA2 PE=1 SV=2	0	418.935	87	51	589	51	339	38.6	7.75	1867.95	cell organization and biogenesis;metabolic process;regulation of biological process;response to stimulus;transport	cell surface;cytoplasm;cytosol;endoplasmic reticulum;endosome;extracellular;membrane;nucleus;organelle lumen	enzyme regulator activity;metal ion binding;protein binding;RNA binding		Dissolution of Fibrin Clot; Gene and protein expression by JAK-STAT signaling after Interleukin-12 stimulation; Smooth Muscle Contraction; Neutrophil degranulation; Interleukin-12 family signaling	12	1.083	0.902357	22.38	0.92	1.321	1.083	1.024	1.269	7.3711e+06	6.16267e+06	1		Middle
FALSE	High	Master Protein	P07355	Annexin A2 OS=Homo sapiens OX=9606 GN=ANXA2 PE=1 SV=2	0	35.656	29	8	24	8	339	38.6	7.75	56.18	cell organization and biogenesis;metabolic process;regulation of biological process;response to stimulus;transport	cell surface;cytoplasm;cytosol;endoplasmic reticulum;endosome;extracellular;membrane;nucleus;organelle lumen	enzyme regulator activity;metal ion binding;protein binding;RNA binding		Dissolution of Fibrin Clot; Gene and protein expression by JAK-STAT signaling after Interleukin-12 stimulation; Smooth Muscle Contraction; Neutrophil degranulation; Interleukin-12 family signaling	12	1.239	0.879559	76.2	2.118	2.134	0.602	1.239	0.802	59857	41315.3	1		Bottom
FALSE	High	Master Protein	P07384	Calpain-1 catalytic subunit OS=Homo sapiens OX=9606 GN=CAPN1 PE=1 SV=1	0	3.434	3	1	1	1	714	81.8	5.67	2.06	cell death;cell organization and biogenesis;metabolic process;regulation of biological process;transport	cytoplasm;cytosol;extracellular;membrane;mitochondrion;vacuole	catalytic activity;metal ion binding;protein binding	Protein processing in endoplasmic reticulum; Apoptosis; Alzheimer's disease	Degradation of the extracellular matrix; Formation of the cornified envelope; Neutrophil degranulation; Deregulated CDK5 triggers multiple neurodegenerative pathways in Alzheimer's disease models	17											1		Top
FALSE	High	Master Protein	P07437	Tubulin beta chain OS=Homo sapiens OX=9606 GN=TUBB PE=1 SV=2	0	297.004	72	32	324	9	444	49.6	4.89	979.86	cell division;cell organization and biogenesis;cellular component movement;defense response;regulation of biological process;response to stimulus;transport	cytoplasm;cytoskeleton;extracellular;membrane;nucleus;organelle lumen	catalytic activity;nucleotide binding;protein binding;structural molecule activity	Pathogenic Escherichia coli infection; Gap junction; Phagosome	Neutrophil degranulation; Regulation of PLK1 Activity at G2/M Transition; AURKA Activation by TPX2; Anchoring of the basal body to the plasma membrane; Recruitment of NuMA to mitotic centrosomes; Loss of Nlp from mitotic centrosomes; Recruitment of mitotic centrosome proteins and complexes	24	1.489	0.247168	10.85	1.662	1.38	1.489	1.567	1.12	1.51277e+06	833774	1		Middle
FALSE	High	Master Protein	P07437	Tubulin beta chain OS=Homo sapiens OX=9606 GN=TUBB PE=1 SV=2	0.001	2.556	3	1	2	1	444	49.6	4.89	1.87	cell division;cell organization and biogenesis;cellular component movement;defense response;regulation of biological process;response to stimulus;transport	cytoplasm;cytoskeleton;extracellular;membrane;nucleus;organelle lumen	catalytic activity;nucleotide binding;protein binding;structural molecule activity	Pathogenic Escherichia coli infection; Gap junction; Phagosome	Neutrophil degranulation; Regulation of PLK1 Activity at G2/M Transition; AURKA Activation by TPX2; Anchoring of the basal body to the plasma membrane; Recruitment of NuMA to mitotic centrosomes; Loss of Nlp from mitotic centrosomes; Recruitment of mitotic centrosome proteins and complexes	24	1.706	0.262963	49.61	1.523	0.83	4.969	2.277	1.706	9963.87	6490.83	1		Bottom
FALSE	Medium	None	P07477	Trypsin-1 OS=Homo sapiens OX=9606 GN=PRSS1 PE=1 SV=1	0.035	1.727	3	1	3	1	247	26.5	6.51	0	cell organization and biogenesis;metabolic process	extracellular	catalytic activity;metal ion binding	Neuroactive ligand-receptor interaction; Protein digestion and absorption; Pancreatic secretion; Influenza A	Activation of Matrix Metalloproteinases; Cobalamin (Cbl, vitamin B12) transport and metabolism	11	0.484	0.000571196	86.31	1.158	0.133	0.484	0.732	0.271	20574.5	50336.6	1		Top
FALSE	High	None	P07477	Trypsin-1 OS=Homo sapiens OX=9606 GN=PRSS1 PE=1 SV=1	0.005	2.163	3	1	1	1	247	26.5	6.51	0	cell organization and biogenesis;metabolic process	extracellular	catalytic activity;metal ion binding	Neuroactive ligand-receptor interaction; Protein digestion and absorption; Pancreatic secretion; Influenza A	Activation of Matrix Metalloproteinases; Cobalamin (Cbl, vitamin B12) transport and metabolism	11	0.746	0.166781	36.72	0.486	0.992	0.746	0.284	0.756	18549.9	37795	1		Bottom
FALSE	High	Master Protein	P07585	Decorin OS=Homo sapiens OX=9606 GN=DCN PE=1 SV=1	0	26.207	24	8	14	8	359	39.7	8.54	29.93	cell organization and biogenesis;metabolic process;regulation of biological process;response to stimulus	cytoplasm;extracellular;organelle lumen	enzyme regulator activity;protein binding;RNA binding	TGF-beta signaling pathway; Proteoglycans in cancer	ECM proteoglycans; A tetrasaccharide linker sequence is required for GAG synthesis; Dermatan sulfate biosynthesis; Degradation of the extracellular matrix; Defective CHSY1 causes TPBS; Defective B4GALT7 causes EDS, progeroid type; Defective B3GALT6 causes EDSP2 and SEMDJL1; CS/DS degradation; Defective CHST14 causes EDS, musculocontractural type; Defective CHST3 causes SEDCJD; Chondroitin sulfate…	24	1.306	0.635862	14.47	1.306	1.179	1.234	1.675	1.585	123475	78724	1		Top
FALSE	High	Master Protein	P07686	Beta-hexosaminidase subunit beta OS=Homo sapiens OX=9606 GN=HEXB PE=1 SV=3	0	3.453	3	1	4	1	556	63.1	6.76	4.2	cell organization and biogenesis;cellular component movement;cellular homeostasis;metabolic process;regulation of biological process;reproduction;response to stimulus;transport	extracellular;membrane;organelle lumen;vacuole	catalytic activity;protein binding	Lysosome; Glycosphingolipid biosynthesis - ganglio series; Glycosaminoglycan degradation; Amino sugar and nucleotide sugar metabolism; Other glycan degradation; Metabolic pathways; Glycosphingolipid biosynthesis - globo and isoglobo series	Neutrophil degranulation; CS/DS degradation; Glycosphingolipid metabolism; Hyaluronan uptake and degradation; Keratan sulfate degradation	22											1		Bottom
FALSE	High	Master Protein	P07711	Cathepsin L1 OS=Homo sapiens OX=9606 GN=CTSL PE=1 SV=2	0.001	2.827	4	1	10	1	333	37.5	5.45	22.09	cell death;cell organization and biogenesis;metabolic process;regulation of biological process;response to stimulus	extracellular;nucleus;organelle lumen;vacuole	catalytic activity;protein binding	Lysosome; Phagosome; Apoptosis; Proteoglycans in cancer; Antigen processing and presentation; Rheumatoid arthritis	Collagen degradation; RUNX1 regulates transcription of genes involved in differentiation of keratinocytes; Assembly of collagen fibrils and other multimeric structures; Endosomal/Vacuolar pathway; MHC class II antigen presentation; Trafficking and processing of endosomal TLR	26											1		Bottom
FALSE	High	Master Protein	P07737	Profilin-1 OS=Homo sapiens OX=9606 GN=PFN1 PE=1 SV=2	0	24.886	51	6	21	6	140	15	8.27	49.75	cell organization and biogenesis;regulation of biological process;response to stimulus	cytoplasm;cytoskeleton;cytosol;membrane;nucleus	enzyme regulator activity;nucleotide binding;protein binding;RNA binding	Rap1 signaling pathway; Salmonella infection; Regulation of actin cytoskeleton; Shigellosis	Platelet degranulation ; Signaling by ROBO receptors; RHO GTPases Activate Formins; PCP/CE pathway	22	1.411	0.586146	67.37	2.087	1.709	0.77	1.411	0.472	86696.3	47897.3	1		Bottom
FALSE	High	Master Protein	P07814	Bifunctional glutamate/proline--tRNA ligase OS=Homo sapiens OX=9606 GN=EPRS PE=1 SV=5	0	87.943	22	22	55	22	1512	170.5	7.33	116.36	cell organization and biogenesis;metabolic process;regulation of biological process;response to stimulus	cytoplasm;cytosol;membrane	catalytic activity;metal ion binding;nucleotide binding;protein binding;RNA binding	Porphyrin and chlorophyll metabolism; Aminoacyl-tRNA biosynthesis; Metabolic pathways	tRNA modification in the nucleus and cytosol; Cytosolic tRNA aminoacylation; SeMet incorporation into proteins	16	1.242	0.783762	9.85	2.227	1.242	1.325	1.164	1.053	166727	110475	1		Top
FALSE	High	Master Protein	P07858	Cathepsin B OS=Homo sapiens OX=9606 GN=CTSB PE=1 SV=3	0	54.44	21	8	58	8	339	37.8	6.3	128.15	cell differentiation;metabolic process;regulation of biological process;response to stimulus;transport	extracellular;mitochondrion;organelle lumen;vacuole	catalytic activity;protein binding	Lysosome; NOD-like receptor signaling pathway; Renin secretion; Apoptosis; Antigen processing and presentation	Collagen degradation; Assembly of collagen fibrils and other multimeric structures; Neutrophil degranulation; MHC class II antigen presentation; Trafficking and processing of endosomal TLR	17	0.945	0.503863	33.33	0.945	1.106	0.772	0.739	1.6	221506	177137	1		Bottom
FALSE	High	None	P07864	L-lactate dehydrogenase C chain OS=Homo sapiens OX=9606 GN=LDHC PE=1 SV=4	0	5.769	4	1	3	1	332	36.3	7.46	8.36	cellular component movement;metabolic process	cytoplasm;cytosol;nucleus	catalytic activity	Propanoate metabolism; Pyruvate metabolism; Glucagon signaling pathway; Glycolysis / Gluconeogenesis; Metabolic pathways; Cysteine and methionine metabolism	Pyruvate metabolism	11											1		Top
FALSE	High	None	P07864	L-lactate dehydrogenase C chain OS=Homo sapiens OX=9606 GN=LDHC PE=1 SV=4	0	6.944	4	1	11	0	332	36.3	7.46	34.47	cellular component movement;metabolic process	cytoplasm;cytosol;nucleus	catalytic activity	Propanoate metabolism; Pyruvate metabolism; Glucagon signaling pathway; Glycolysis / Gluconeogenesis; Metabolic pathways; Cysteine and methionine metabolism	Pyruvate metabolism	11											2		Bottom
FALSE	High	Master Protein	P07900	Heat shock protein HSP 90-alpha OS=Homo sapiens OX=9606 GN=HSP90AA1 PE=1 SV=5	0	195.795	43	33	225	19	732	84.6	5.02	583.26	cell organization and biogenesis;metabolic process;regulation of biological process;response to stimulus;transport	cytoplasm;cytosol;extracellular;membrane;nucleus;organelle lumen	catalytic activity;enzyme regulator activity;nucleotide binding;protein binding;RNA binding	NOD-like receptor signaling pathway; Progesterone-mediated oocyte maturation; Pathways in cancer; Prostate cancer; Protein processing in endoplasmic reticulum; Estrogen signaling pathway; PI3K-Akt signaling pathway; Antigen processing and presentation	Sema3A PAK dependent Axon repulsion; Regulation of PLK1 Activity at G2/M Transition; Recruitment of NuMA to mitotic centrosomes; Loss of Nlp from mitotic centrosomes; Scavenging by Class F Receptors; Neutrophil degranulation; Uptake and function of diphtheria toxin; Regulation of actin dynamics for phagocytic cup formation; The role of GTSE1 in G2/M progression after G2 checkpoint; HSP90 chaperon…	86	1.503	0.30509	22.75	1.813	1.518	1.272	1.503	0.907	725883	483046	1		Top
FALSE	High	Master Protein	P07910	Heterogeneous nuclear ribonucleoproteins C1/C2 OS=Homo sapiens OX=9606 GN=HNRNPC PE=1 SV=4	0	57.897	36	9	64	9	306	33.7	5.08	187.52	cell differentiation;cell organization and biogenesis;metabolic process;regulation of biological process	cytoskeleton;cytosol;extracellular;membrane;nucleus;spliceosomal complex	DNA binding;protein binding;RNA binding	Spliceosome	mRNA Splicing - Major Pathway; SUMOylation of RNA binding proteins	11	1.109	0.978595	1.59	0.78	1.121	1.109	1.037	1.118	843795	910611	1		Middle
TRUE	High	Master Protein	P07942	Laminin subunit beta-1 OS=Homo sapiens OX=9606 GN=LAMB1 PE=1 SV=2	0	35.016	5	5	28	5	1786	197.9	4.94	63.8	cell differentiation;cell organization and biogenesis;cellular component movement;metabolic process;regulation of biological process;response to stimulus;transport	extracellular;membrane;organelle lumen	catalytic activity;motor activity;nucleotide binding;protein binding;signal transducer activity;structural molecule activity	Amoebiasis; Pathways in cancer; Toxoplasmosis; Focal adhesion; Small cell lung cancer; ECM-receptor interaction; PI3K-Akt signaling pathway	ECM proteoglycans; Post-translational protein phosphorylation; Regulation of Insulin-like Growth Factor (IGF) transport and uptake by Insulin-like Growth Factor Binding Proteins (IGFBPs); L1CAM interactions; Laminin interactions; Degradation of the extracellular matrix; MET activates PTK2 signaling; Non-integrin membrane-ECM interactions	28	2.628	0.00123744	8.72	2.628	3.354	2.57	2.783	2.306	48553	20862.7	1		Top
FALSE	High	Master Protein	P07951	Tropomyosin beta chain OS=Homo sapiens OX=9606 GN=TPM2 PE=1 SV=1	0	130.819	48	19	179	5	284	32.8	4.7	396.96	cell organization and biogenesis;cellular component movement;regulation of biological process	cytoplasm;cytoskeleton;cytosol	protein binding;structural molecule activity	Dilated cardiomyopathy; Adrenergic signaling in cardiomyocytes; Cardiac muscle contraction; Hypertrophic cardiomyopathy (HCM)	Smooth Muscle Contraction; Striated Muscle Contraction	8	1.067	0.854179	19.58	2.808	0.912	1.208	1.067	0.981	685153	637772	1		Middle
FALSE	High	Master Protein	P07951	Tropomyosin beta chain OS=Homo sapiens OX=9606 GN=TPM2 PE=1 SV=1	0	94.173	32	14	108	1	284	32.8	4.7	246.57	cell organization and biogenesis;cellular component movement;regulation of biological process	cytoplasm;cytoskeleton;cytosol	protein binding;structural molecule activity	Dilated cardiomyopathy; Adrenergic signaling in cardiomyocytes; Cardiac muscle contraction; Hypertrophic cardiomyopathy (HCM)	Smooth Muscle Contraction; Striated Muscle Contraction	8											1		Bottom
FALSE	High	Master Protein	P07954	Fumarate hydratase, mitochondrial OS=Homo sapiens OX=9606 GN=FH PE=1 SV=3	0	29.396	18	7	35	7	510	54.6	8.76	92.2	metabolic process	cytoplasm;mitochondrion;organelle lumen	catalytic activity;protein binding	Citrate cycle (TCA cycle); Carbon metabolism; Pyruvate metabolism; Pathways in cancer; Renal cell carcinoma; Metabolic pathways	Citric acid cycle (TCA cycle)	13	0.94	0.489644	4.33	0.968	0.929	0.94	0.846	1.029	291214	386649	1		Middle
FALSE	High	Master Protein	P07996	Thrombospondin-1 OS=Homo sapiens OX=9606 GN=THBS1 PE=1 SV=2	0	357.843	42	48	295	45	1170	129.3	4.94	841.4	cell organization and biogenesis;cellular component movement;defense response;metabolic process;regulation of biological process;response to stimulus;transport	cell surface;cytoplasm;endoplasmic reticulum;extracellular;organelle lumen	metal ion binding;protein binding	TGF-beta signaling pathway; MicroRNAs in cancer; Rap1 signaling pathway; Phagosome; Focal adhesion; Malaria; Proteoglycans in cancer; p53 signaling pathway; Bladder cancer; ECM-receptor interaction; PI3K-Akt signaling pathway	Platelet degranulation ; Integrin cell surface interactions; RUNX1 regulates genes involved in megakaryocyte differentiation and platelet function; Defective B3GALTL causes Peters-plus syndrome (PpS); O-glycosylation of TSR domain-containing proteins; Signaling by PDGF; Syndecan interactions	44	0.992	0.539387	31.52	1.275	0.992	1.259	0.905	0.815	1.05194e+06	1.08968e+06	1		Top
FALSE	Medium	Master Protein	P07996	Thrombospondin-1 OS=Homo sapiens OX=9606 GN=THBS1 PE=1 SV=2	0.015	1.682	1	1	1	1	1170	129.3	4.94	1.72	cell organization and biogenesis;cellular component movement;defense response;metabolic process;regulation of biological process;response to stimulus;transport	cell surface;cytoplasm;endoplasmic reticulum;extracellular;organelle lumen	metal ion binding;protein binding	TGF-beta signaling pathway; MicroRNAs in cancer; Rap1 signaling pathway; Phagosome; Focal adhesion; Malaria; Proteoglycans in cancer; p53 signaling pathway; Bladder cancer; ECM-receptor interaction; PI3K-Akt signaling pathway	Platelet degranulation ; Integrin cell surface interactions; RUNX1 regulates genes involved in megakaryocyte differentiation and platelet function; Defective B3GALTL causes Peters-plus syndrome (PpS); O-glycosylation of TSR domain-containing proteins; Signaling by PDGF; Syndecan interactions	44	0.598	0.0122301	48.46	0.598	1.712	1.328	0.516	0.451	59676.6	68275.8	1		Middle
FALSE	High	Master Protein	P07996	Thrombospondin-1 OS=Homo sapiens OX=9606 GN=THBS1 PE=1 SV=2	0	12.565	3	3	15	3	1170	129.3	4.94	25.27	cell organization and biogenesis;cellular component movement;defense response;metabolic process;regulation of biological process;response to stimulus;transport	cell surface;cytoplasm;endoplasmic reticulum;extracellular;organelle lumen	metal ion binding;protein binding	TGF-beta signaling pathway; MicroRNAs in cancer; Rap1 signaling pathway; Phagosome; Focal adhesion; Malaria; Proteoglycans in cancer; p53 signaling pathway; Bladder cancer; ECM-receptor interaction; PI3K-Akt signaling pathway	Platelet degranulation ; Integrin cell surface interactions; RUNX1 regulates genes involved in megakaryocyte differentiation and platelet function; Defective B3GALTL causes Peters-plus syndrome (PpS); O-glycosylation of TSR domain-containing proteins; Signaling by PDGF; Syndecan interactions	44	1.589	0.365859	30.47	0.877	1.395	1.915	2.79	1.589	45314.9	26402.9	1		Bottom
FALSE	High	Master Protein	P08123	Collagen alpha-2(I) chain OS=Homo sapiens OX=9606 GN=COL1A2 PE=1 SV=7	0	330.287	46	39	339	39	1366	129.2	8.95	1002.23	cell organization and biogenesis;cellular component movement;coagulation;metabolic process;regulation of biological process;response to stimulus	endoplasmic reticulum;extracellular;organelle lumen	metal ion binding;protein binding;structural molecule activity	Amoebiasis; Protein digestion and absorption; AGE-RAGE signaling pathway in diabetic complications; Focal adhesion; ECM-receptor interaction; PI3K-Akt signaling pathway; Platelet activation	Collagen degradation; Integrin cell surface interactions; MET activates PTK2 signaling; Crosslinking of collagen fibrils; Anchoring fibril formation; Platelet Adhesion to exposed collagen; Scavenging by Class A Receptors; Syndecan interactions; GP1b-IX-V activation signalling; ECM proteoglycans; Platelet Aggregation (Plug Formation); Immunoregulatory interactions between a Lymphoid and a non-Lymp…	46	1.085	0.795715	33.44	0.84	1.085	1.361	0.924	1.632	3.71192e+06	2.81391e+06	1		Top
FALSE	High	Master Protein	P08123	Collagen alpha-2(I) chain OS=Homo sapiens OX=9606 GN=COL1A2 PE=1 SV=7	0	15.412	5	3	3	3	1366	129.2	8.95	8.93	cell organization and biogenesis;cellular component movement;coagulation;metabolic process;regulation of biological process;response to stimulus	endoplasmic reticulum;extracellular;organelle lumen	metal ion binding;protein binding;structural molecule activity	Amoebiasis; Protein digestion and absorption; AGE-RAGE signaling pathway in diabetic complications; Focal adhesion; ECM-receptor interaction; PI3K-Akt signaling pathway; Platelet activation	Collagen degradation; Integrin cell surface interactions; MET activates PTK2 signaling; Crosslinking of collagen fibrils; Anchoring fibril formation; Platelet Adhesion to exposed collagen; Scavenging by Class A Receptors; Syndecan interactions; GP1b-IX-V activation signalling; ECM proteoglycans; Platelet Aggregation (Plug Formation); Immunoregulatory interactions between a Lymphoid and a non-Lymp…	46	2.634	0.000564746	23.1	0.825	3.045	3.507	2.39	2.634	234695	113028	1		Middle
FALSE	High	Master Protein	P08133	Annexin A6 OS=Homo sapiens OX=9606 GN=ANXA6 PE=1 SV=3	0	128.251	55	24	88	24	673	75.8	5.6	203.24	cell organization and biogenesis;cellular homeostasis;regulation of biological process;response to stimulus;transport	cytoplasm;membrane;mitochondrion	metal ion binding;nucleotide binding;protein binding;transporter activity		Smooth Muscle Contraction	4	1.315	0.510257	5.29	1.315	1.331	1.362	1.215	1.053	451426	321406	1		Middle
FALSE	High	Master Protein	P08134	Rho-related GTP-binding protein RhoC OS=Homo sapiens OX=9606 GN=RHOC PE=1 SV=1	0	15.012	14	3	11	1	193	22	6.58	33.3	cell organization and biogenesis;cellular component movement;regulation of biological process;response to stimulus	cytosol;membrane;nucleus	catalytic activity;nucleotide binding;protein binding;signal transducer activity		G alpha (12/13) signalling events; RHO GTPases Activate ROCKs; Sema4D induced cell migration and growth-cone collapse; Rho GTPase cycle; RHO GTPases Activate Formins; RHO GTPases activate CIT; RHO GTPases activate PKNs; RHO GTPases Activate Rhotekin and Rhophilins	19											1		Bottom
FALSE	High	Master Protein	P08195	4F2 cell-surface antigen heavy chain OS=Homo sapiens OX=9606 GN=SLC3A2 PE=1 SV=3	0	27.105	18	7	22	7	630	68	5.01	45.01	cell growth;cellular component movement;metabolic process;response to stimulus;transport	cell surface;cytosol;membrane;nucleus	catalytic activity;protein binding;RNA binding;transporter activity	Protein digestion and absorption; mTOR signaling pathway	Tryptophan catabolism; Basigin interactions; Amino acid transport across the plasma membrane	13	0.916	0.35366	25.59	0.701	0.942	0.916	1.222	0.781	141138	149322	1		Top
FALSE	High	Master Protein	P08195	4F2 cell-surface antigen heavy chain OS=Homo sapiens OX=9606 GN=SLC3A2 PE=1 SV=3	0	100.309	32	16	98	16	630	68	5.01	257.39	cell growth;cellular component movement;metabolic process;response to stimulus;transport	cell surface;cytosol;membrane;nucleus	catalytic activity;protein binding;RNA binding;transporter activity	Protein digestion and absorption; mTOR signaling pathway	Tryptophan catabolism; Basigin interactions; Amino acid transport across the plasma membrane	13	1.092	0.928633	2.85	0.851	1.449	1.113	1.092	1.073	593829	463606	1		Middle
FALSE	High	Master Protein	P08238	Heat shock protein HSP 90-beta OS=Homo sapiens OX=9606 GN=HSP90AB1 PE=1 SV=4	0	297.819	53	44	331	29	724	83.2	5.03	907.66	cell organization and biogenesis;metabolic process;regulation of biological process;response to stimulus;transport	cell surface;cytoplasm;cytosol;extracellular;membrane;mitochondrion;nucleus;organelle lumen	enzyme regulator activity;nucleotide binding;protein binding;RNA binding	NOD-like receptor signaling pathway; Progesterone-mediated oocyte maturation; Pathways in cancer; Prostate cancer; Protein processing in endoplasmic reticulum; Estrogen signaling pathway; PI3K-Akt signaling pathway; Antigen processing and presentation	Sema3A PAK dependent Axon repulsion; HSF1 activation; Attenuation phase; Neutrophil degranulation; Aryl hydrocarbon receptor signalling; Uptake and function of diphtheria toxin; Regulation of actin dynamics for phagocytic cup formation; The NLRP3 inflammasome; HSP90 chaperone cycle for steroid hormone receptors (SHR); The role of GTSE1 in G2/M progression after G2 checkpoint	42	1.285	0.682537	15.02	2.07	1.285	1.155	1.342	1.095	749320	545005	1		Top
FALSE	High	Master Protein	P08240	Signal recognition particle receptor subunit alpha OS=Homo sapiens OX=9606 GN=SRPRA PE=1 SV=2	0	57.408	22	9	35	9	638	69.8	8.95	69.73	cell organization and biogenesis;transport	endoplasmic reticulum;membrane	catalytic activity;nucleotide binding;RNA binding	Protein export	XBP1(S) activates chaperone genes; SRP-dependent cotranslational protein targeting to membrane	7	1.643	0.120748	52.12	0.942	1.065	1.643	2.751	1.887	139989	64175	1	Acetyl [N-Term]	Middle
FALSE	High	Master Protein	P08253	72 kDa type IV collagenase OS=Homo sapiens OX=9606 GN=MMP2 PE=1 SV=2	0	6.239	3	1	3	1	660	73.8	5.47	11.41	cell differentiation;cell organization and biogenesis;metabolic process;regulation of biological process;response to stimulus	cytoplasm;extracellular;membrane;mitochondrion;nucleus	catalytic activity;metal ion binding;protein binding	Pathways in cancer; AGE-RAGE signaling pathway in diabetic complications; Proteoglycans in cancer; Leukocyte transendothelial migration; Bladder cancer; Endocrine resistance; GnRH signaling pathway; Estrogen signaling pathway	Collagen degradation; EPH-ephrin mediated repulsion of cells; Regulation of Insulin-like Growth Factor (IGF) transport and uptake by Insulin-like Growth Factor Binding Proteins (IGFBPs); Activation of Matrix Metalloproteinases; Interleukin-4 and 13 signaling	27	1.78	0.0611335	78.01	3.325	0.297	2.716	1.022	1.78	161036	90486.8	1		Middle
FALSE	High	Master Protein	P08397	Porphobilinogen deaminase OS=Homo sapiens OX=9606 GN=HMBS PE=1 SV=2	0	6.228	6	1	2	1	361	39.3	7.18	4.58	metabolic process	cytoplasm;cytosol	catalytic activity	Porphyrin and chlorophyll metabolism; Metabolic pathways	Heme biosynthesis	6	100	1e-17	0	100	100	100	100	100	24478.8		1		Middle
FALSE	High	Master Protein	P08473	Neprilysin OS=Homo sapiens OX=9606 GN=MME PE=1 SV=2	0	46.739	22	13	44	13	750	85.5	5.73	108.85	metabolic process;response to stimulus;transport	cytoplasm;membrane	catalytic activity;metal ion binding;protein binding	Hematopoietic cell lineage; Protein digestion and absorption; Renin-angiotensin system; Alzheimer's disease	Metabolism of Angiotensinogen to Angiotensins; Neutrophil degranulation	12	1.099	0.834747	30.82	1.03	1.099	1.357	1.367	0.871	212481	177703	1		Top
FALSE	High	Master Protein	P08514	Integrin alpha-IIb OS=Homo sapiens OX=9606 GN=ITGA2B PE=1 SV=3	0	4.147	2	1	1	1	1039	113.3	5.38	3.4	cell organization and biogenesis;regulation of biological process;response to stimulus;transport	cell surface;membrane	metal ion binding;protein binding	Arrhythmogenic right ventricular cardiomyopathy (ARVC); Dilated cardiomyopathy; Hematopoietic cell lineage; Rap1 signaling pathway; Pathways in cancer; Focal adhesion; Regulation of actin cytoskeleton; Small cell lung cancer; ECM-receptor interaction; PI3K-Akt signaling pathway; Hypertrophic cardiomyopathy (HCM); Platelet activation	Integrin cell surface interactions; Signaling by BRAF and RAF fusions; Signal transduction by L1; RUNX1 regulates genes involved in megakaryocyte differentiation and platelet function; MAP2K and MAPK activation; GRB2:SOS provides linkage to MAPK signaling for Integrins ; Signaling by RAS mutants; Signaling by high-kinase activity BRAF mutants; Signaling by moderate kinase activity BRAF mutants; p…	54											1		Top
FALSE	High	Master Protein	P08559	Pyruvate dehydrogenase E1 component subunit alpha, somatic form, mitochondrial OS=Homo sapiens OX=9606 GN=PDHA1 PE=1 SV=3	0	15.403	18	5	24	5	390	43.3	8.06	49.8	metabolic process;regulation of biological process	mitochondrion;nucleus;organelle lumen	catalytic activity;protein binding	Citrate cycle (TCA cycle); HIF-1 signaling pathway; Central carbon metabolism in cancer; Carbon metabolism; Pyruvate metabolism; Glucagon signaling pathway; Glycolysis / Gluconeogenesis; Metabolic pathways	Regulation of pyruvate dehydrogenase (PDH) complex; Signaling by Retinoic Acid; Glyoxylate metabolism and glycine degradation	22	1.051	0.808644	56.5	0.651	1.051	1.518	0.93	1.484	171325	145870	1		Middle
FALSE	High	Master Protein	P08574	Cytochrome c1, heme protein, mitochondrial OS=Homo sapiens OX=9606 GN=CYC1 PE=1 SV=3	0	8.828	14	4	13	4	325	35.4	9	1.73	metabolic process;response to stimulus;transport	membrane;mitochondrion;nucleus	metal ion binding	Huntington's disease; Parkinson's disease; Alzheimer's disease; Oxidative phosphorylation; Non-alcoholic fatty liver disease (NAFLD); Metabolic pathways; Cardiac muscle contraction	Respiratory electron transport; Mitochondrial protein import; Metabolism of proteins	13	1.004	0.627824	34.14	1.304	0.773	0.665	1.004	1.048	69654.5	75743.7	1		Bottom
FALSE	Medium	Master Protein	P08621	U1 small nuclear ribonucleoprotein 70 kDa OS=Homo sapiens OX=9606 GN=SNRNP70 PE=1 SV=2	0.016	1.596	2	1	1	1	437	51.5	9.94	0	metabolic process;regulation of biological process;response to stimulus	cytoplasm;nucleus;spliceosomal complex	protein binding;RNA binding	Spliceosome	mRNA Splicing - Major Pathway	6	0.739	0.0976072	16.8	0.664	0.727	0.974	0.739	0.9	179311	199220	1		Middle
FALSE	High	Master Protein	P08648	Integrin alpha-5 OS=Homo sapiens OX=9606 GN=ITGA5 PE=1 SV=2	0	68.597	13	9	74	9	1049	114.5	5.77	244.13	cell differentiation;cell organization and biogenesis;cellular component movement;regulation of biological process;response to stimulus	cell surface;cytoplasm;endoplasmic reticulum;Golgi;membrane	metal ion binding;protein binding;receptor activity	Arrhythmogenic right ventricular cardiomyopathy (ARVC); Dilated cardiomyopathy; Hematopoietic cell lineage; MicroRNAs in cancer; Pertussis; Phagosome; Focal adhesion; Proteoglycans in cancer; Regulation of actin cytoskeleton; Bacterial invasion of epithelial cells; ECM-receptor interaction; PI3K-Akt signaling pathway; Hypertrophic cardiomyopathy (HCM); Shigellosis	RUNX2 regulates genes involved in cell migration; Integrin cell surface interactions; Signal transduction by L1; Elastic fibre formation; Fibronectin matrix formation; Cell surface interactions at the vascular wall	33	1.049	0.694722	12.12	1.049	0.963	1.412	1.599	1.037	351161	264089	1		Top
FALSE	High	Master Protein	P08648	Integrin alpha-5 OS=Homo sapiens OX=9606 GN=ITGA5 PE=1 SV=2	0	6.082	2	2	10	2	1049	114.5	5.77	19.39	cell differentiation;cell organization and biogenesis;cellular component movement;regulation of biological process;response to stimulus	cell surface;cytoplasm;endoplasmic reticulum;Golgi;membrane	metal ion binding;protein binding;receptor activity	Arrhythmogenic right ventricular cardiomyopathy (ARVC); Dilated cardiomyopathy; Hematopoietic cell lineage; MicroRNAs in cancer; Pertussis; Phagosome; Focal adhesion; Proteoglycans in cancer; Regulation of actin cytoskeleton; Bacterial invasion of epithelial cells; ECM-receptor interaction; PI3K-Akt signaling pathway; Hypertrophic cardiomyopathy (HCM); Shigellosis	RUNX2 regulates genes involved in cell migration; Integrin cell surface interactions; Signal transduction by L1; Elastic fibre formation; Fibronectin matrix formation; Cell surface interactions at the vascular wall	33	0.746	0.166079	23.85	0.746	0.889	0.537	0.663	1.564	107332	126586	1		Bottom
FALSE	High	Master Protein	P08670	Vimentin OS=Homo sapiens OX=9606 GN=VIM PE=1 SV=4	0	21.663	20	6	15	6	466	53.6	5.12	29.28	cell differentiation;cell organization and biogenesis;cellular component movement;metabolic process;regulation of biological process;response to stimulus	cytoplasm;cytoskeleton;cytosol;membrane	protein binding;RNA binding;structural molecule activity	MicroRNAs in cancer; Epstein-Barr virus infection	Interleukin-4 and 13 signaling; Caspase-mediated cleavage of cytoskeletal proteins; Striated Muscle Contraction	20	1.253	0.756965	9.83	1.336	0.958	1.327	0.423	1.253	111747	106227	1		Top
FALSE	High	Master Protein	P08670	Vimentin OS=Homo sapiens OX=9606 GN=VIM PE=1 SV=4	0	537.34	90	56	744	56	466	53.6	5.12	2019.75	cell differentiation;cell organization and biogenesis;cellular component movement;metabolic process;regulation of biological process;response to stimulus	cytoplasm;cytoskeleton;cytosol;membrane	protein binding;RNA binding;structural molecule activity	MicroRNAs in cancer; Epstein-Barr virus infection	Interleukin-4 and 13 signaling; Caspase-mediated cleavage of cytoskeletal proteins; Striated Muscle Contraction	20	0.879	0.337349	42.22	1.23	0.836	1.281	0.566	0.879	5.04848e+06	6.61791e+06	1		Middle
TRUE	High	Master Protein	P08670	Vimentin OS=Homo sapiens OX=9606 GN=VIM PE=1 SV=4	0	23.153	12	4	15	4	466	53.6	5.12	25.84	cell differentiation;cell organization and biogenesis;cellular component movement;metabolic process;regulation of biological process;response to stimulus	cytoplasm;cytoskeleton;cytosol;membrane	protein binding;RNA binding;structural molecule activity	MicroRNAs in cancer; Epstein-Barr virus infection	Interleukin-4 and 13 signaling; Caspase-mediated cleavage of cytoskeletal proteins; Striated Muscle Contraction	20	0.286	1.78488e-05	15.32	0.259	0.746	0.408	0.282	0.286	33365.9	36663.4	1		Bottom
FALSE	High	Master Protein	P08708	40S ribosomal protein S17 OS=Homo sapiens OX=9606 GN=RPS17 PE=1 SV=2	0	9.322	16	3	13	3	135	15.5	9.85	22.99	cell organization and biogenesis;metabolic process;transport	cytosol;membrane;ribosome	RNA binding;structural molecule activity	Ribosome	Peptide chain elongation; Eukaryotic Translation Termination; Viral mRNA Translation; Formation of the ternary complex, and subsequently, the 43S complex; L13a-mediated translational silencing of Ceruloplasmin expression; Selenocysteine synthesis; Nonsense Mediated Decay (NMD) independent of the Exon Junction Complex (EJC); Nonsense Mediated Decay (NMD) enhanced by the Exon Junction Complex (EJC)…	38	1.536	0.422572	7.41	1.895	1.154	1.597	1.459	1.536	176334	93049.9	1		Bottom
FALSE	High	None	P08727	Keratin, type I cytoskeletal 19 OS=Homo sapiens OX=9606 GN=KRT19 PE=1 SV=4	0	9.706	6	3	18	1	400	44.1	5.14	42	cell death;cell differentiation;cell organization and biogenesis;regulation of biological process;response to stimulus	cytoskeleton;cytosol;membrane	protein binding;structural molecule activity		Formation of the cornified envelope	3	0.615	0.0125766	35.58	1.1	0.496	0.451	0.635	0.615	77729	155825	1		Top
FALSE	High	None	P08727	Keratin, type I cytoskeletal 19 OS=Homo sapiens OX=9606 GN=KRT19 PE=1 SV=4	0	8.486	6	3	8	1	400	44.1	5.14	16.12	cell death;cell differentiation;cell organization and biogenesis;regulation of biological process;response to stimulus	cytoskeleton;cytosol;membrane	protein binding;structural molecule activity		Formation of the cornified envelope	3	0.419	8.19604e-05	99.35	0.419	0.251	1.41	0.52	0.185	33056.4	103935	1		Middle
FALSE	High	None	P08727	Keratin, type I cytoskeletal 19 OS=Homo sapiens OX=9606 GN=KRT19 PE=1 SV=4	0	9.203	6	3	17	0	400	44.1	5.14	32.59	cell death;cell differentiation;cell organization and biogenesis;regulation of biological process;response to stimulus	cytoskeleton;cytosol;membrane	protein binding;structural molecule activity		Formation of the cornified envelope	3											2		Bottom
FALSE	High	None	P08729	Keratin, type II cytoskeletal 7 OS=Homo sapiens OX=9606 GN=KRT7 PE=1 SV=5	0	3.139	2	1	7	0	469	51.4	5.48	15.03	cell death	cytoplasm;cytosol;nucleus	protein binding;structural molecule activity		Formation of the cornified envelope	3											4		Top
FALSE	High	None	P08729	Keratin, type II cytoskeletal 7 OS=Homo sapiens OX=9606 GN=KRT7 PE=1 SV=5	0	12.855	4	3	21	0	469	51.4	5.48	53.46	cell death	cytoplasm;cytosol;nucleus	protein binding;structural molecule activity		Formation of the cornified envelope	3											0		Middle
FALSE	High	None	P08729	Keratin, type II cytoskeletal 7 OS=Homo sapiens OX=9606 GN=KRT7 PE=1 SV=5	0.002	2.945	2	1	2	0	469	51.4	5.48	3.46	cell death	cytoplasm;cytosol;nucleus	protein binding;structural molecule activity		Formation of the cornified envelope	3											3		Bottom
FALSE	High	None	P08754	Guanine nucleotide-binding protein G(i) subunit alpha OS=Homo sapiens OX=9606 GN=GNAI3 PE=1 SV=3	0	10.266	5	2	15	0	354	40.5	5.69	44.36	cell division;cell organization and biogenesis;metabolic process;regulation of biological process;response to stimulus;transport	cytoplasm;cytoskeleton;Golgi;membrane;nucleus	catalytic activity;metal ion binding;nucleotide binding;protein binding;signal transducer activity	Dopaminergic synapse; Chagas disease (American trypanosomiasis); Serotonergic synapse; Tight junction; Glutamatergic synapse; cGMP-PKG signaling pathway; Renin secretion; Rap1 signaling pathway; Progesterone-mediated oocyte maturation; Oxytocin signaling pathway; Circadian entrainment; Morphine addiction; Pathways in cancer; Gap junction; Adrenergic signaling in cardiomyocytes; Pertussis; Toxopla…	G alpha (z) signalling events; Cooperation of PDCL (PhLP1) and TRiC/CCT in G-protein beta folding; G alpha (s) signalling events; PLC beta mediated events; ADP signalling through P2Y purinoceptor 12; Adenylate cyclase inhibitory pathway; G-protein activation	65											2		Middle
FALSE	High	Master Protein	P08758	Annexin A5 OS=Homo sapiens OX=9606 GN=ANXA5 PE=1 SV=2	0	109.6	52	22	103	22	320	35.9	5.05	192	coagulation;regulation of biological process;response to stimulus;transport	cytoplasm;cytosol;extracellular;membrane	enzyme regulator activity;metal ion binding;protein binding		Platelet degranulation	7	1.986	0.114123	37.15	2.511	1.986	1.878	2.484	0.992	854819	234707	1		Bottom
FALSE	High	None	P08779	Keratin, type I cytoskeletal 16 OS=Homo sapiens OX=9606 GN=KRT16 PE=1 SV=4	0	22.271	10	6	28	2	473	51.2	5.05	64.8	cell death;cell differentiation;cell organization and biogenesis;cell proliferation;cellular component movement;defense response;regulation of biological process;response to stimulus	cytoskeleton;cytosol;nucleus	protein binding;structural molecule activity		Formation of the cornified envelope	3	0.615	0.0125766	35.58	1.1	0.496	0.451	0.635	0.615	77729	155825	1		Top
FALSE	High	None	P08779	Keratin, type I cytoskeletal 16 OS=Homo sapiens OX=9606 GN=KRT16 PE=1 SV=4	0	11.702	7	4	9	1	473	51.2	5.05	18.29	cell death;cell differentiation;cell organization and biogenesis;cell proliferation;cellular component movement;defense response;regulation of biological process;response to stimulus	cytoskeleton;cytosol;nucleus	protein binding;structural molecule activity		Formation of the cornified envelope	3	0.419	8.19604e-05	99.35	0.419	0.251	1.41	0.52	0.185	33056.4	103935	1		Middle
FALSE	High	Master Protein	P08779	Keratin, type I cytoskeletal 16 OS=Homo sapiens OX=9606 GN=KRT16 PE=1 SV=4	0	20.814	13	6	26	1	473	51.2	5.05	49.64	cell death;cell differentiation;cell organization and biogenesis;cell proliferation;cellular component movement;defense response;regulation of biological process;response to stimulus	cytoskeleton;cytosol;nucleus	protein binding;structural molecule activity		Formation of the cornified envelope	3	1.278	0.806039	32.34	1.797	1.244	1.278	0.999	2.284	278449	188988	1		Bottom
FALSE	High	Master Protein	P08865	40S ribosomal protein SA OS=Homo sapiens OX=9606 GN=RPSA PE=1 SV=4	0	57.655	46	10	71	10	295	32.8	4.87	214.52	cell organization and biogenesis;metabolic process;transport	cytoplasm;cytosol;membrane;nucleus;ribosome	protein binding;receptor activity;RNA binding;structural molecule activity	Ribosome	Peptide chain elongation; Eukaryotic Translation Termination; Viral mRNA Translation; Formation of the ternary complex, and subsequently, the 43S complex; L13a-mediated translational silencing of Ceruloplasmin expression; Selenocysteine synthesis; Nonsense Mediated Decay (NMD) independent of the Exon Junction Complex (EJC); Nonsense Mediated Decay (NMD) enhanced by the Exon Junction Complex (EJC)…	38	1.245	0.662766	46.79	1.943	1.245	0.922	1.638	0.797	1.76851e+06	1.00415e+06	1		Middle
FALSE	High	Master Protein	P08865	40S ribosomal protein SA OS=Homo sapiens OX=9606 GN=RPSA PE=1 SV=4	0	5.452	6	1	2	1	295	32.8	4.87	2.82	cell organization and biogenesis;metabolic process;transport	cytoplasm;cytosol;membrane;nucleus;ribosome	protein binding;receptor activity;RNA binding;structural molecule activity	Ribosome	Peptide chain elongation; Eukaryotic Translation Termination; Viral mRNA Translation; Formation of the ternary complex, and subsequently, the 43S complex; L13a-mediated translational silencing of Ceruloplasmin expression; Selenocysteine synthesis; Nonsense Mediated Decay (NMD) independent of the Exon Junction Complex (EJC); Nonsense Mediated Decay (NMD) enhanced by the Exon Junction Complex (EJC)…	38	1.836	0.179626	92.96	1.183	1.836	0.685	5.045	3.628	17251.9	8614.12	1		Bottom
FALSE	High	Master Protein	P09012	U1 small nuclear ribonucleoprotein A OS=Homo sapiens OX=9606 GN=SNRPA PE=1 SV=3	0	5.211	11	1	7	1	282	31.3	9.83	21.96	metabolic process;regulation of biological process	nucleus;spliceosomal complex	protein binding;RNA binding	Spliceosome	mRNA Splicing - Major Pathway	6											1		Bottom
FALSE	High	Master Protein	P09038	Fibroblast growth factor 2 OS=Homo sapiens OX=9606 GN=FGF2 PE=1 SV=3	0	6.557	4	1	4	1	288	30.8	11.18	9.91	cell differentiation;cell organization and biogenesis;cell proliferation;cellular component movement;cellular homeostasis;development;metabolic process;regulation of biological process;response to stimulus;transport	extracellular;nucleus	catalytic activity;protein binding	Rap1 signaling pathway; MAPK signaling pathway; Breast cancer; Pathways in cancer; Melanoma; EGFR tyrosine kinase inhibitor resistance; Proteoglycans in cancer; Regulation of actin cytoskeleton; Ras signaling pathway; Signaling pathways regulating pluripotency of stem cells; PI3K-Akt signaling pathway	PI3K Cascade; Signaling by FGFR2 IIIa TM; SHC-mediated cascade:FGFR4; PI-3K cascade:FGFR3; FRS-mediated FGFR4 signaling; POU5F1 (OCT4), SOX2, NANOG activate genes related to proliferation; Signaling by activated point mutants of FGFR1; Syndecan interactions; Activated point mutants of FGFR2; Negative regulation of FGFR2 signaling; Negative regulation of FGFR1 signaling; FGFR4 ligand binding and a…	105	1.929	0.135842	69.19	0.752	2.829	1.218	1.929	3.476	26433.9	13704.6	1		Bottom
FALSE	High	None	P09104	Gamma-enolase OS=Homo sapiens OX=9606 GN=ENO2 PE=1 SV=3	0	27.168	13	3	31	3	434	47.2	5.03	122.6	metabolic process	cytoplasm;cytosol;membrane	catalytic activity;metal ion binding;protein binding	HIF-1 signaling pathway; Carbon metabolism; Glycolysis / Gluconeogenesis; RNA degradation; Biosynthesis of amino acids; Metabolic pathways	Gluconeogenesis; Glycolysis	12	1.171	0.847759	97.03	1.171	2.245	0.405	1.715	0.365	269210	187848	1		Middle
FALSE	High	Master Protein	P09110	3-ketoacyl-CoA thiolase, peroxisomal OS=Homo sapiens OX=9606 GN=ACAA1 PE=1 SV=2	0	22.52	19	4	13	4	424	44.3	8.44	33.06	metabolic process;transport	extracellular;membrane;organelle lumen	catalytic activity;protein binding	Peroxisome; Fatty acid degradation; PPAR signaling pathway; Biosynthesis of unsaturated fatty acids; alpha-Linolenic acid metabolism; Metabolic pathways; Valine, leucine and isoleucine degradation; Fatty acid metabolism	Neutrophil degranulation; alpha-linolenic acid (ALA) metabolism; Beta-oxidation of very long chain fatty acids	21	0.873	0.321882	9.93	0.935	0.771	0.907	0.805	0.873	124899	134816	1		Middle
TRUE	High	None	P09211	Glutathione S-transferase P OS=Homo sapiens OX=9606 GN=GSTP1 PE=1 SV=2	0	16.108	22	3	12	3	210	23.3	5.64	32.34	cell communication;cell proliferation;metabolic process;regulation of biological process;response to stimulus;transport	cytoplasm;cytosol;extracellular;membrane;mitochondrion;nucleus;organelle lumen	antioxidant activity;catalytic activity;enzyme regulator activity;protein binding	Glutathione metabolism; Metabolism of xenobiotics by cytochrome P450; Pathways in cancer; Prostate cancer; Drug metabolism - cytochrome P450; Chemical carcinogenesis; Platinum drug resistance	Glutathione conjugation; Neutrophil degranulation; Detoxification of Reactive Oxygen Species	22	2.374	0.0339738	17.63	2.193	1.596	2.374	19.008	2.656	40226.2	15634.6	1		Bottom
FALSE	High	Master Protein	P09382	Galectin-1 OS=Homo sapiens OX=9606 GN=LGALS1 PE=1 SV=2	0	38.244	33	5	63	5	135	14.7	5.5	158.72	cell death;cell differentiation;cellular homeostasis;metabolic process;regulation of biological process;response to stimulus	cell surface;cytoplasm;cytosol;extracellular;nucleus;organelle lumen	protein binding;RNA binding;signal transducer activity		Post-translational protein phosphorylation; Regulation of Insulin-like Growth Factor (IGF) transport and uptake by Insulin-like Growth Factor Binding Proteins (IGFBPs)	4	0.86	0.339911	60.76	0.485	1.789	1.354	0.86	0.61	118897	139095	1		Bottom
FALSE	High	Master Protein	P09429	High mobility group protein B1 OS=Homo sapiens OX=9606 GN=HMGB1 PE=1 SV=3	0	18.153	18	3	20	3	215	24.9	5.74	43.22	cell differentiation;cell organization and biogenesis;cell proliferation;cellular component movement;cellular homeostasis;defense response;metabolic process;regulation of biological process;response to stimulus;transport	cell surface;chromosome;cytoplasm;endosome;extracellular;membrane;nucleus;organelle lumen	catalytic activity;DNA binding;enzyme regulator activity;protein binding;RNA binding	Base excision repair	TRAF6 mediated NF-kB activation; Advanced glycosylation endproduct receptor signaling; TAK1 activates NFkB by phosphorylation and activation of IKKs complex; RIP-mediated NFkB activation via ZBP1; Activated TLR4 signalling; Interleukin-1 family signaling; Neutrophil degranulation; Regulation of TLR by endogenous ligand; DEx/H-box helicases activate type I IFN and inflammatory cytokines production…	40	1.012	0.645438	19.66	2.759	0.73	1.147	1.012	0.947	122953	86105.7	1		Bottom
FALSE	High	None	P09471	Guanine nucleotide-binding protein G(o) subunit alpha OS=Homo sapiens OX=9606 GN=GNAO1 PE=1 SV=4	0	10.266	5	2	15	0	354	40	5.53	44.36	cell organization and biogenesis;metabolic process;regulation of biological process;response to stimulus	membrane	catalytic activity;metal ion binding;nucleotide binding;protein binding;signal transducer activity	Dopaminergic synapse; Chagas disease (American trypanosomiasis); Serotonergic synapse; Glutamatergic synapse; Rap1 signaling pathway; Oxytocin signaling pathway; Circadian entrainment; Morphine addiction; Toxoplasmosis; Melanogenesis; Long-term depression; Retrograde endocannabinoid signaling; GABAergic synapse; Alcoholism; Estrogen signaling pathway; Cholinergic synapse	Signaling by GPCR; Cooperation of PDCL (PhLP1) and TRiC/CCT in G-protein beta folding; PLC beta mediated events; G-protein activation; Ca2+ pathway	33											2		Middle
FALSE	High	Master Protein	P09486	SPARC OS=Homo sapiens OX=9606 GN=SPARC PE=1 SV=1	0	70.215	36	11	88	11	303	34.6	4.84	212.27	cell organization and biogenesis;regulation of biological process;response to stimulus;transport	cell surface;cytoplasm;extracellular;membrane;mitochondrion;nucleus;organelle lumen	metal ion binding;protein binding		Platelet degranulation ; ECM proteoglycans; Scavenging by Class H Receptors	11	0.944	0.500069	16.64	0.849	0.944	0.672	1.351	0.954	837491	759476	1		Middle
FALSE	High	Master Protein	P09493	Tropomyosin alpha-1 chain OS=Homo sapiens OX=9606 GN=TPM1 PE=1 SV=2	0	133.421	46	20	175	8	284	32.7	4.74	391.88	cell organization and biogenesis;cellular component movement;regulation of biological process;response to stimulus	cytoplasm;cytoskeleton;cytosol	protein binding;structural molecule activity	Dilated cardiomyopathy; MicroRNAs in cancer; Adrenergic signaling in cardiomyocytes; Cardiac muscle contraction; Hypertrophic cardiomyopathy (HCM)	Smooth Muscle Contraction; Striated Muscle Contraction	9	0.896	0.375729	15.45	1.041	0.811	0.896	1.327	0.874	692667	571781	1		Middle
FALSE	High	Master Protein	P09493	Tropomyosin alpha-1 chain OS=Homo sapiens OX=9606 GN=TPM1 PE=1 SV=2	0	140.252	40	19	181	7	284	32.7	4.74	398.69	cell organization and biogenesis;cellular component movement;regulation of biological process;response to stimulus	cytoplasm;cytoskeleton;cytosol	protein binding;structural molecule activity	Dilated cardiomyopathy; MicroRNAs in cancer; Adrenergic signaling in cardiomyocytes; Cardiac muscle contraction; Hypertrophic cardiomyopathy (HCM)	Smooth Muscle Contraction; Striated Muscle Contraction	9	1.203	0.949797	7.29	6.011	1.203	1.263	1.19	1.063	338536	256190	1		Bottom
FALSE	High	Master Protein	P09496	Clathrin light chain A OS=Homo sapiens OX=9606 GN=CLTA PE=1 SV=1	0.009	1.816	3	1	1	1	248	27.1	4.51	1.67	cell division;cell organization and biogenesis;cellular component movement;metabolic process;transport	cytoplasm;cytoskeleton;cytosol;membrane	protein binding;structural molecule activity	Lysosome; Endocytosis; Huntington's disease; Endocrine and other factor-regulated calcium reabsorption; Bacterial invasion of epithelial cells; Synaptic vesicle cycle	Cargo recognition for clathrin-mediated endocytosis; Formation of annular gap junctions; Golgi Associated Vesicle Biogenesis; Recycling pathway of L1; LDL clearance; Lysosome Vesicle Biogenesis; EPH-ephrin mediated repulsion of cells; Entry of Influenza Virion into Host Cell via Endocytosis; Retrograde neurotrophin signalling; VLDLR internalisation and degradation; WNT5A-dependent internalization…	48											1		Bottom
FALSE	High	Master Protein	P09497	Clathrin light chain B OS=Homo sapiens OX=9606 GN=CLTB PE=1 SV=1	0.002	3.18	8	1	1	1	229	25.2	4.64	2.06	cell organization and biogenesis;transport	cytosol;membrane	protein binding;structural molecule activity	Lysosome; Endocytosis; Huntington's disease; Endocrine and other factor-regulated calcium reabsorption; Bacterial invasion of epithelial cells; Synaptic vesicle cycle	EPH-ephrin mediated repulsion of cells; Cargo recognition for clathrin-mediated endocytosis; Formation of annular gap junctions; WNT5A-dependent internalization of FZD2, FZD5 and ROR2; Lysosome Vesicle Biogenesis; WNT5A-dependent internalization of FZD4	27	5.2	6.98667e-06	113.35	1.225	5.2	11.684	7.359	0.686	272328	52370.2	1		Bottom
FALSE	High	Master Protein	P09525	Annexin A4 OS=Homo sapiens OX=9606 GN=ANXA4 PE=1 SV=4	0	24.941	19	5	12	5	319	35.9	6.13	26.11	cell differentiation;regulation of biological process;response to stimulus	cell surface;cytoplasm;membrane;nucleus	enzyme regulator activity;metal ion binding;protein binding			1	1.037	0.698601	19.94	0.846	1.629	1.177	0.951	1.037	59583	40717.8	1		Bottom
FALSE	High	Master Protein	P09543	2',3'-cyclic-nucleotide 3'-phosphodiesterase OS=Homo sapiens OX=9606 GN=CNP PE=1 SV=2	0	20.437	14	3	18	3	421	47.5	9.07	70.8	cell communication;cell differentiation;cell organization and biogenesis;metabolic process;response to stimulus	cytoplasm;membrane	catalytic activity;nucleotide binding;RNA binding			2	1.481	0.2561	53.05	4.845	1.126	2.011	1.481	0.815	136776	92328.2	1		Middle
FALSE	High	Master Protein	P09601	Heme oxygenase 1 OS=Homo sapiens OX=9606 GN=HMOX1 PE=1 SV=1	0	12.727	16	3	8	3	288	32.8	8.25	12.76	cell communication;cell death;cell organization and biogenesis;cell proliferation;cellular homeostasis;metabolic process;regulation of biological process;response to stimulus	cytosol;endoplasmic reticulum;membrane;nucleus	catalytic activity;metal ion binding;protein binding;signal transducer activity	HIF-1 signaling pathway; MicroRNAs in cancer; Porphyrin and chlorophyll metabolism; Mineral absorption	Interleukin-4 and 13 signaling; Heme degradation; Iron uptake and transport	19	1.534	0.425207	27.15	1.534	1.815	1.472	4.149	1.171	78624.8	19084.7	1		Bottom
FALSE	High	Master Protein	P09619	Platelet-derived growth factor receptor beta OS=Homo sapiens OX=9606 GN=PDGFRB PE=1 SV=1	0	54.41	14	11	42	11	1106	123.9	4.98	80.87	cell organization and biogenesis;cell proliferation;cellular component movement;development;metabolic process;regulation of biological process;response to stimulus	cell surface;cytoplasm;membrane;nucleus;organelle lumen;vacuole	catalytic activity;nucleotide binding;protein binding;receptor activity;signal transducer activity;structural molecule activity	Central carbon metabolism in cancer; MicroRNAs in cancer; Phospholipase D signaling pathway; Cytokine-cytokine receptor interaction; Rap1 signaling pathway; MAPK signaling pathway; Pathways in cancer; Prostate cancer; Glioma; Gap junction; Melanoma; EGFR tyrosine kinase inhibitor resistance; HTLV-I infection; Focal adhesion; Choline metabolism in cancer; Regulation of actin cytoskeleton; Ras sign…	PI5P, PP2A and IER3 Regulate PI3K/AKT Signaling; Constitutive Signaling by Aberrant PI3K in Cancer; RAF/MAP kinase cascade; Downstream signal transduction; Interleukin-20 family signaling	47	1.133	0.929238	10.74	0.912	1.406	1.215	1.133	1.09	169894	141355	1		Top
FALSE	High	Master Protein	P09622	Dihydrolipoyl dehydrogenase, mitochondrial OS=Homo sapiens OX=9606 GN=DLD PE=1 SV=2	0	48.068	26	9	52	9	509	54.1	7.85	124.46	cellular homeostasis;metabolic process;regulation of biological process	mitochondrion;organelle lumen	catalytic activity;nucleotide binding;protein binding	Propanoate metabolism; Citrate cycle (TCA cycle); Carbon metabolism; Glycine, serine and threonine metabolism; Pyruvate metabolism; Glycolysis / Gluconeogenesis; Metabolic pathways; Glyoxylate and dicarboxylate metabolism; Valine, leucine and isoleucine degradation	Glycine degradation; Regulation of pyruvate dehydrogenase (PDH) complex; Lysine catabolism; Signaling by Retinoic Acid; Branched-chain amino acid catabolism; Citric acid cycle (TCA cycle)	29	1.091	0.926635	24.54	0.653	1.091	1.159	0.911	1.402	389151	433738	1		Middle
FALSE	High	Master Protein	P09651	Heterogeneous nuclear ribonucleoprotein A1 OS=Homo sapiens OX=9606 GN=HNRNPA1 PE=1 SV=5	0	65.438	31	13	100	11	372	38.7	9.13	158.44	cell communication;metabolic process;regulation of biological process;response to stimulus;transport	cytoplasm;membrane;nucleus;spliceosomal complex	DNA binding;protein binding;RNA binding	Spliceosome	mRNA Splicing - Major Pathway; FGFR2 alternative splicing	11	1.031	0.749474	12.46	0.787	1.031	1.11	1.284	0.945	1.30003e+06	1.37782e+06	1		Middle
FALSE	High	Master Protein	P09651	Heterogeneous nuclear ribonucleoprotein A1 OS=Homo sapiens OX=9606 GN=HNRNPA1 PE=1 SV=5	0	23.194	11	4	37	4	372	38.7	9.13	47.54	cell communication;metabolic process;regulation of biological process;response to stimulus;transport	cytoplasm;membrane;nucleus;spliceosomal complex	DNA binding;protein binding;RNA binding	Spliceosome	mRNA Splicing - Major Pathway; FGFR2 alternative splicing	11	1.199	0.958686	22.65	1.992	1.268	1.199	0.991	1.016	388147	332642	1		Bottom
FALSE	Low	Master Protein	P09874	Poly [ADP-ribose] polymerase 1 OS=Homo sapiens OX=9606 GN=PARP1 PE=1 SV=4	0.076	1.116	1	1	2	1	1014	113	8.88	0	cell death;cell differentiation;cell organization and biogenesis;metabolic process;regulation of biological process;response to stimulus	membrane;mitochondrion;nucleus	catalytic activity;DNA binding;metal ion binding;nucleotide binding;protein binding;RNA binding	Base excision repair; NF-kappa B signaling pathway; Apoptosis	POLB-Dependent Long Patch Base Excision Repair; Dual Incision in GG-NER; Formation of Incision Complex in GG-NER; Downregulation of SMAD2/3:SMAD4 transcriptional activity; DNA Damage Recognition in GG-NER; HDR through MMEJ (alt-NHEJ); SUMOylation of DNA damage response and repair proteins	35	0.858	0.235496	18.65	0.858	0.762	1.019	0.913	0.099	145167	159006	1		Top
FALSE	High	Master Protein	P09936	Ubiquitin carboxyl-terminal hydrolase isozyme L1 OS=Homo sapiens OX=9606 GN=UCHL1 PE=1 SV=2	0	5.738	9	2	3	2	223	24.8	5.48	5.35	cell communication;cell organization and biogenesis;cell proliferation;cellular component movement;metabolic process;regulation of biological process;response to stimulus;transport	cytoplasm;cytosol;endoplasmic reticulum;membrane	catalytic activity;protein binding	Parkinson's disease	UCH proteinases	8	1.473	0.500178	12.58	1.461	1.793	1.004	1.473	1.597	68038.2	43863.1	1		Bottom
FALSE	High	Master Protein	P09972	Fructose-bisphosphate aldolase C OS=Homo sapiens OX=9606 GN=ALDOC PE=1 SV=2	0	19.405	17	4	20	2	364	39.4	6.87	68.25	cell differentiation;metabolic process;transport	cytoskeleton;cytosol;extracellular;mitochondrion;organelle lumen	catalytic activity;protein binding	Carbon metabolism; Fructose and mannose metabolism; Pentose phosphate pathway; Glycolysis / Gluconeogenesis; Biosynthesis of amino acids; Metabolic pathways	Gluconeogenesis; Glycolysis; Neutrophil degranulation	15	1.288	0.565249	65.16	1.127	2.485	1.872	1.288	0.722	203668	148302	1		Middle
FALSE	High	None	P0C0S5	Histone H2A.Z OS=Homo sapiens OX=9606 GN=H2AFZ PE=1 SV=2	0.008	2.335	7	1	2	1	128	13.5	10.58	4.15	regulation of biological process;response to stimulus	chromosome;nucleus	DNA binding;protein binding	Systemic lupus erythematosus; Alcoholism	SIRT1 negatively regulates rRNA expression; RMTs methylate histone arginines; Activation of anterior HOX genes in hindbrain development during early embryogenesis; NoRC negatively regulates rRNA expression; Meiotic synapsis; Transcriptional regulation by small RNAs; Meiotic recombination; PRC2 methylates histones and DNA; Formation of the beta-catenin:TCF transactivating complex; DNA methylation;…	61	0.842	0.208515	41.16	0.842	1.587	0.819	0.637	1.166	54706.8	45847.5	1		Top
FALSE	High	Master Protein Candidate	P0C0S5	Histone H2A.Z OS=Homo sapiens OX=9606 GN=H2AFZ PE=1 SV=2	0	16.213	23	3	39	1	128	13.5	10.58	75.11	regulation of biological process;response to stimulus	chromosome;nucleus	DNA binding;protein binding	Systemic lupus erythematosus; Alcoholism	SIRT1 negatively regulates rRNA expression; RMTs methylate histone arginines; Activation of anterior HOX genes in hindbrain development during early embryogenesis; NoRC negatively regulates rRNA expression; Meiotic synapsis; Transcriptional regulation by small RNAs; Meiotic recombination; PRC2 methylates histones and DNA; Formation of the beta-catenin:TCF transactivating complex; DNA methylation;…	61	1.293	0.779511	19.48	1.286	1.293	1.463	1.04	3.023	268712	189948	1		Bottom
FALSE	High	Master Protein Candidate	P0C0S8	Histone H2A type 1 OS=Homo sapiens OX=9606 GN=HIST1H2AG PE=1 SV=2	0	6.301	22	2	4	2	130	14.1	10.9	7.21	regulation of biological process	chromosome;nucleus	DNA binding;protein binding	Systemic lupus erythematosus; Alcoholism	HDACs deacetylate histones; HATs acetylate histones; UCH proteinases; Ub-specific processing proteases; RMTs methylate histone arginines; Metalloprotease DUBs	14	1.057	0.718363	7.76	1.009	1.219	1.113	0.806	1.057	42580.3	35665.2	1		Top
FALSE	High	Master Protein Candidate	P0C0S8	Histone H2A type 1 OS=Homo sapiens OX=9606 GN=HIST1H2AG PE=1 SV=2	0	38.967	38	7	71	2	130	14.1	10.9	126.4	regulation of biological process	chromosome;nucleus	DNA binding;protein binding	Systemic lupus erythematosus; Alcoholism	HDACs deacetylate histones; HATs acetylate histones; UCH proteinases; Ub-specific processing proteases; RMTs methylate histone arginines; Metalloprotease DUBs	14	1.363	0.660315	15.73	1.218	1.277	1.363	1.902	2.786	75864.7	44656.3	1		Bottom
FALSE	High	Master Protein	P0C7P4	Putative cytochrome b-c1 complex subunit Rieske-like protein 1 OS=Homo sapiens OX=9606 GN=UQCRFS1P1 PE=5 SV=1	0	3.465	3	1	9	1	283	30.8	8.87	19	metabolic process;transport	membrane	catalytic activity;metal ion binding;transporter activity			0	1.374	0.643015	21.31	0.692	1.374	1.176	1.422	2.059	227282	165473	1		Bottom
FALSE	High	Master Protein	P0C7V7	Putative signal peptidase complex catalytic subunit SEC11B OS=Homo sapiens OX=9606 GN=SEC11B PE=5 SV=1	0.001	2.594	8	1	4	1	166	19.1	9.66	6.75	metabolic process	membrane	catalytic activity			0	0.557	0.0232126	11.79	0.534	0.557	0.721	0.605	0.371	39393.7	72026.6	1		Bottom
FALSE	Medium	Master Protein Candidate	P0C881	Radial spoke head 10 homolog B OS=Homo sapiens OX=9606 GN=RSPH10B PE=2 SV=1	0.018	2.049	1	1	2	1	870	100.6	7.49	3.95						0	4.389	1.49617e-07	102.33	1.36	4.389	5.327	11.264	1.154	96739.1	18159.1	1		Top
FALSE	High	Master Protein	P0CG08	Golgi pH regulator B OS=Homo sapiens OX=9606 GN=GPR89B PE=1 SV=1	0	8.502	9	2	3	2	455	52.9	9.28	6.34	cellular homeostasis;regulation of biological process;response to stimulus;transport	Golgi;membrane	signal transducer activity;transporter activity			0	1.436	0.397323	63.75	0.726	4.873	1.604	1.436	0.819	45266.2	6472.05	1		Top
FALSE	High	None	P0CG22	Putative dehydrogenase/reductase SDR family member 4-like 1 OS=Homo sapiens OX=9606 GN=DHRS4L1 PE=5 SV=1	0	3.687	3	1	8	1	281	30.6	9.77	18.75	metabolic process		catalytic activity			0	0.925	0.463096	27.02	0.776	0.873	0.925	1.253	1.131	34293.3	36079.6	1		Bottom
FALSE	High	None	P0CG38	POTE ankyrin domain family member I OS=Homo sapiens OX=9606 GN=POTEI PE=3 SV=1	0	15.657	4	5	31	1	1075	121.2	6.21	54.6			protein binding			0	2.287	0.00730322	21.59	2.287	1.293	2.294	2.62	0.924	167034	129177	1		Top
FALSE	High	None	P0CG38	POTE ankyrin domain family member I OS=Homo sapiens OX=9606 GN=POTEI PE=3 SV=1	0	55.673	7	9	204	1	1075	121.2	6.21	359.73			protein binding			0	0.852	0.276351	14.07	0.812	0.773	0.941	1.237	0.852	1.75486e+06	2.02077e+06	1		Middle
FALSE	High	None	P0CG38	POTE ankyrin domain family member I OS=Homo sapiens OX=9606 GN=POTEI PE=3 SV=1	0	7.822	2	2	16	0	1075	121.2	6.21	34.79			protein binding			0											2		Bottom
FALSE	High	None	P0CG39	POTE ankyrin domain family member J OS=Homo sapiens OX=9606 GN=POTEJ PE=3 SV=1	0	11.838	3	4	20	1	1038	117.3	5.97	44.81			protein binding			0	2.287	0.00730322	21.59	2.287	1.293	2.294	2.62	0.924	167034	129177	1		Top
FALSE	High	None	P0CG39	POTE ankyrin domain family member J OS=Homo sapiens OX=9606 GN=POTEJ PE=3 SV=1	0	50.486	7	8	153	1	1038	117.3	5.97	324.64			protein binding			0	0.852	0.276351	14.07	0.812	0.773	0.941	1.237	0.852	1.75486e+06	2.02077e+06	1		Middle
FALSE	High	None	P0CG39	POTE ankyrin domain family member J OS=Homo sapiens OX=9606 GN=POTEJ PE=3 SV=1	0	4.943	1	1	10	0	1038	117.3	5.97	30.71			protein binding			0											2		Bottom
FALSE	High	Master Protein Candidate	P0CG47	Polyubiquitin-B OS=Homo sapiens OX=9606 GN=UBB PE=1 SV=1	0	44.116	80	8	88	8	229	25.7	7.43	189.95	cell communication;cell organization and biogenesis;cellular component movement;cellular homeostasis;defense response;metabolic process;regulation of biological process;response to stimulus;transport	cytoplasm;cytosol;membrane;mitochondrion;nucleus	protein binding	Parkinson's disease	NOTCH1 Intracellular Domain Regulates Transcription; Activated NOTCH1 Transmits Signal to the Nucleus; Regulation of RAS by GAPs; UCH proteinases; ISG15 antiviral mechanism; Regulation of PLK1 Activity at G2/M Transition; Constitutive Signaling by NOTCH1 HD+PEST Domain Mutants; Activated TLR4 signalling; Hh mutants that don't undergo autocatalytic processing are degraded by ERAD; SCF-beta-TrCP me…	339	1.096	0.827475	13.13	1.193	0.877	1.168	0.852	1.096	1.17345e+06	1.09771e+06	1		Top
FALSE	High	Master Protein Candidate	P0CG47	Polyubiquitin-B OS=Homo sapiens OX=9606 GN=UBB PE=1 SV=1	0	29.831	72	6	37	6	229	25.7	7.43	67.55	cell communication;cell organization and biogenesis;cellular component movement;cellular homeostasis;defense response;metabolic process;regulation of biological process;response to stimulus;transport	cytoplasm;cytosol;membrane;mitochondrion;nucleus	protein binding	Parkinson's disease	NOTCH1 Intracellular Domain Regulates Transcription; Activated NOTCH1 Transmits Signal to the Nucleus; Regulation of RAS by GAPs; UCH proteinases; ISG15 antiviral mechanism; Regulation of PLK1 Activity at G2/M Transition; Constitutive Signaling by NOTCH1 HD+PEST Domain Mutants; Activated TLR4 signalling; Hh mutants that don't undergo autocatalytic processing are degraded by ERAD; SCF-beta-TrCP me…	339	1.077	0.885103	12.67	1.077	1.169	1.092	0.981	0.787	647684	593008	1		Middle
FALSE	High	None	P0CG47	Polyubiquitin-B OS=Homo sapiens OX=9606 GN=UBB PE=1 SV=1	0	52.818	86	11	136	11	229	25.7	7.43	241.68	cell communication;cell organization and biogenesis;cellular component movement;cellular homeostasis;defense response;metabolic process;regulation of biological process;response to stimulus;transport	cytoplasm;cytosol;membrane;mitochondrion;nucleus	protein binding	Parkinson's disease	NOTCH1 Intracellular Domain Regulates Transcription; Activated NOTCH1 Transmits Signal to the Nucleus; Regulation of RAS by GAPs; UCH proteinases; ISG15 antiviral mechanism; Regulation of PLK1 Activity at G2/M Transition; Constitutive Signaling by NOTCH1 HD+PEST Domain Mutants; Activated TLR4 signalling; Hh mutants that don't undergo autocatalytic processing are degraded by ERAD; SCF-beta-TrCP me…	339	0.989	0.594787	37.65	0.788	0.834	0.989	1.995	1.365	472700	267447	1		Bottom
FALSE	High	Master Protein Candidate	P0CG48	Polyubiquitin-C OS=Homo sapiens OX=9606 GN=UBC PE=1 SV=3	0	44.116	80	8	88	8	685	77	7.66	189.95	cell communication;cell organization and biogenesis;cellular homeostasis;defense response;metabolic process;regulation of biological process;response to stimulus;transport	cytoplasm;cytosol;membrane;nucleus	catalytic activity;protein binding;RNA binding	PPAR signaling pathway	NOTCH1 Intracellular Domain Regulates Transcription; Activated NOTCH1 Transmits Signal to the Nucleus; Regulation of RAS by GAPs; UCH proteinases; ISG15 antiviral mechanism; Regulation of PLK1 Activity at G2/M Transition; Constitutive Signaling by NOTCH1 HD+PEST Domain Mutants; Activated TLR4 signalling; Hh mutants that don't undergo autocatalytic processing are degraded by ERAD; SCF-beta-TrCP me…	338	1.096	0.827475	13.13	1.193	0.877	1.168	0.852	1.096	1.17345e+06	1.09771e+06	1		Top
FALSE	High	Master Protein Candidate	P0CG48	Polyubiquitin-C OS=Homo sapiens OX=9606 GN=UBC PE=1 SV=3	0	29.831	72	6	37	6	685	77	7.66	67.55	cell communication;cell organization and biogenesis;cellular homeostasis;defense response;metabolic process;regulation of biological process;response to stimulus;transport	cytoplasm;cytosol;membrane;nucleus	catalytic activity;protein binding;RNA binding	PPAR signaling pathway	NOTCH1 Intracellular Domain Regulates Transcription; Activated NOTCH1 Transmits Signal to the Nucleus; Regulation of RAS by GAPs; UCH proteinases; ISG15 antiviral mechanism; Regulation of PLK1 Activity at G2/M Transition; Constitutive Signaling by NOTCH1 HD+PEST Domain Mutants; Activated TLR4 signalling; Hh mutants that don't undergo autocatalytic processing are degraded by ERAD; SCF-beta-TrCP me…	338	1.077	0.885103	12.67	1.077	1.169	1.092	0.981	0.787	647684	593008	1		Middle
FALSE	High	None	P0CG48	Polyubiquitin-C OS=Homo sapiens OX=9606 GN=UBC PE=1 SV=3	0	52.818	87	11	136	11	685	77	7.66	241.68	cell communication;cell organization and biogenesis;cellular homeostasis;defense response;metabolic process;regulation of biological process;response to stimulus;transport	cytoplasm;cytosol;membrane;nucleus	catalytic activity;protein binding;RNA binding	PPAR signaling pathway	NOTCH1 Intracellular Domain Regulates Transcription; Activated NOTCH1 Transmits Signal to the Nucleus; Regulation of RAS by GAPs; UCH proteinases; ISG15 antiviral mechanism; Regulation of PLK1 Activity at G2/M Transition; Constitutive Signaling by NOTCH1 HD+PEST Domain Mutants; Activated TLR4 signalling; Hh mutants that don't undergo autocatalytic processing are degraded by ERAD; SCF-beta-TrCP me…	338	0.989	0.594787	37.65	0.788	0.834	0.989	1.995	1.365	472700	267447	1		Bottom
FALSE	Low	Master Protein	P0DJG4	Testicular haploid expressed gene protein-like OS=Homo sapiens OX=9606 GN=THEGL PE=2 SV=1	0.059	1.381	2	1	1	1	465	53	9.23	1.8						0	1.22	0.839389	52.98	1.22	1.378	0.776	0.784	2.083	108342	70501.4	1		Top
FALSE	High	Master Protein Candidate	P0DME0	Protein SETSIP OS=Homo sapiens OX=9606 GN=SETSIP PE=1 SV=1	0	8.793	7	2	5	2	302	34.9	4.31	11.41	cell differentiation;cell organization and biogenesis;metabolic process;regulation of biological process	cytoplasm;nucleus				0	1.298	0.546025	39.98	2.499	1.298	1.866	0.948	1.182	222141	133849	1		Middle
FALSE	High	Master Protein	P0DMV9	Heat shock 70 kDa protein 1B OS=Homo sapiens OX=9606 GN=HSPA1B PE=1 SV=1	0	32.688	13	7	38	3	641	70	5.66	106.06	cell organization and biogenesis;metabolic process;regulation of biological process;response to stimulus;transport	cytoplasm;cytoskeleton;cytosol;endoplasmic reticulum;extracellular;mitochondrion;nucleus	catalytic activity;nucleotide binding;protein binding;receptor activity;RNA binding	Endocytosis; Longevity regulating pathway - multiple species; Prion diseases; Epstein-Barr virus infection; Spliceosome; MAPK signaling pathway; Protein processing in endoplasmic reticulum; Toxoplasmosis; Measles; Influenza A; Estrogen signaling pathway; Legionellosis; Antigen processing and presentation	AUF1 (hnRNP D0) binds and destabilizes mRNA; Attenuation phase; Neutrophil degranulation; Regulation of HSF1-mediated heat shock response; Viral RNP Complexes in the Host Cell Nucleus; HSP90 chaperone cycle for steroid hormone receptors (SHR)	38	1.112	0.987201	33.21	0.781	1.46	1.361	1.052	1.112	170254	169885	1		Middle
FALSE	High	None	P0DOX2	Immunoglobulin alpha-2 heavy chain OS=Homo sapiens OX=9606 PE=1 SV=2	0.005	2.109	2	1	1	1	455	48.9	6.67	0						0	0.405	0.00123546	93.26	0.465	0.239	0.18	0.405	1.093	31006	84161.2	1		Bottom
FALSE	High	Master Protein Candidate	P0DOX5	Immunoglobulin gamma-1 heavy chain OS=Homo sapiens OX=9606 PE=1 SV=2	0	18.868	18	6	7	3	449	49.3	8.72	13.51						0	2.039	0.0258517	6.91	2.039	1.786	1.944	3.879	2.112	566613	246902	1		Top
FALSE	High	None	P0DOX7	Immunoglobulin kappa light chain OS=Homo sapiens OX=9606 PE=1 SV=1	0	21.098	31	3	4	3	214	23.4	7.17	13.68	response to stimulus	extracellular;membrane				0	100	1e-17	0	100	100	100	100	100	294281		1		Top
FALSE	High	Master Protein	P0DP25	Calmodulin-3 OS=Homo sapiens OX=9606 GN=CALM3 PE=1 SV=1	0	15.946	21	2	6	2	149	16.8	4.22	11.57	metabolic process;regulation of biological process;response to stimulus;transport	cytoplasm;cytoskeleton;cytosol;extracellular;membrane	catalytic activity;enzyme regulator activity;metal ion binding;protein binding;transporter activity	Dopaminergic synapse; Phototransduction; Vascular smooth muscle contraction; Insulin signaling pathway; Amphetamine addiction; cGMP-PKG signaling pathway; Renin secretion; Neurotrophin signaling pathway; Rap1 signaling pathway; Oxytocin signaling pathway; Olfactory transduction; Circadian entrainment; Long-term potentiation; Glioma; Phosphatidylinositol signaling system; Adrenergic signaling in c…	Smooth Muscle Contraction; Uptake and function of anthrax toxins; Stimuli-sensing channels; Translocation of GLUT4 to the plasma membrane; Synthesis of IP3 and IP4 in the cytosol; Reduction of cytosolic Ca++ levels; CREB phosphorylation through the activation of CaMKII; Ion homeostasis; Ca2+ pathway; Phase 0 - rapid depolarisation; Calcineurin activates NFAT; Platelet degranulation ; eNOS activat…	150	1.753	0.229478	64.54	1.753	2.446	2.516	0.881	0.984	50161.3	28569.5	1		Bottom
FALSE	High	None	P0DPH8	Tubulin alpha-3D chain OS=Homo sapiens OX=9606 GN=TUBA3D PE=1 SV=1	0	3.644	4	1	2	1	450	49.9	5.1	3.86						0	1.842	0.0674883	22.09	3.126	1.984	1.568	1.102	1.842	58912.7	37583.1	1		Top
FALSE	High	None	P0DPH8	Tubulin alpha-3D chain OS=Homo sapiens OX=9606 GN=TUBA3D PE=1 SV=1	0	143.86	46	17	180	0	450	49.9	5.1	578.67						0											0		Middle
FALSE	High	Master Protein Candidate	P0DPI2	Glutamine amidotransferase-like class 1 domain-containing protein 3A, mitochondrial OS=Homo sapiens OX=9606 GN=GATD3A PE=1 SV=1	0	7.093	19	2	2	2	268	28.2	8.27	6.73						0	100	1e-17	0	100	100	100	100	100	25443.4		1		Bottom
FALSE	Low	None	P0DPK2	Histone H3.Y OS=Homo sapiens OX=9606 PE=1 SV=1	0.069	1.253	4	1	5	1	136	15.4	11.52	1.92						0	1.048	0.691065	28.91	0.845	1.497	1.252	0.778	1.048	244335	252159	1		Top
FALSE	Medium	None	P0DPK2	Histone H3.Y OS=Homo sapiens OX=9606 PE=1 SV=1	0.015	1.628	4	1	12	1	136	15.4	11.52	6.77						0	0.893	0.400476	42.33	0.695	0.83	0.893	1.324	1.835	3.32252e+06	3.91088e+06	1		Bottom
FALSE	Low	None	P0DPK5	Putative histone H3.X OS=Homo sapiens OX=9606 PE=5 SV=1	0.069	1.253	4	1	5	1	147	16.5	11.39	1.92						0	1.048	0.691065	28.91	0.845	1.497	1.252	0.778	1.048	244335	252159	1		Top
FALSE	Medium	None	P0DPK5	Putative histone H3.X OS=Homo sapiens OX=9606 PE=5 SV=1	0.015	1.628	4	1	12	1	147	16.5	11.39	6.77						0	0.893	0.400476	42.33	0.695	0.83	0.893	1.324	1.835	3.32252e+06	3.91088e+06	1		Bottom
FALSE	High	Master Protein	P10155	60 kDa SS-A/Ro ribonucleoprotein OS=Homo sapiens OX=9606 GN=RO60 PE=1 SV=2	0	3.614	5	1	2	1	538	60.6	8.03	2.93	cell organization and biogenesis;metabolic process;regulation of biological process;response to stimulus	cytoplasm;cytosol;nucleus	metal ion binding;RNA binding	Systemic lupus erythematosus		1	1.196	0.783432	8.36	1.656	1.196	1.21	0.988	1.128	42554.8	33424.8	1		Middle
FALSE	High	Master Protein	P10253	Lysosomal alpha-glucosidase OS=Homo sapiens OX=9606 GN=GAA PE=1 SV=4	0	6.497	3	2	5	2	952	105.3	6	2.37	cell organization and biogenesis;cellular homeostasis;metabolic process;regulation of biological process;response to stimulus;transport	membrane;organelle lumen;vacuole	catalytic activity	Lysosome; Galactose metabolism; Starch and sucrose metabolism; Metabolic pathways	Neutrophil degranulation; Glycogen storage disease type II (GAA); Lysosomal glycogen catabolism; Glycogen breakdown (glycogenolysis)	17	0.963	0.54005	63.27	1.679	0.796	0.963	2.162	0.543	17134.1	17025.1	1		Bottom
FALSE	High	Master Protein	P10301	Ras-related protein R-Ras OS=Homo sapiens OX=9606 GN=RRAS PE=1 SV=1	0	5.378	14	2	2	1	218	23.5	6.93	4.42	cell differentiation;regulation of biological process;response to stimulus	membrane	catalytic activity;nucleotide binding;protein binding	Tight junction; Phospholipase D signaling pathway; Rap1 signaling pathway; MAPK signaling pathway; HTLV-I infection; Proteoglycans in cancer; Regulation of actin cytoskeleton; Ras signaling pathway; Axon guidance; cAMP signaling pathway	Sema4D mediated inhibition of cell attachment and migration; SEMA3A-Plexin repulsion signaling by inhibiting Integrin adhesion; CREB phosphorylation through the activation of Ras	28	7.877	8.85164e-09	54.84	4.963	7.877	5.247	11.335	23.766	70094.1	10117.6	1		Bottom
FALSE	High	None	P10314	HLA class I histocompatibility antigen, A-32 alpha chain OS=Homo sapiens OX=9606 GN=HLA-A PE=1 SV=2	0	18.205	16	3	7	2	365	41	6.47	13.51	regulation of biological process;response to stimulus	cell surface;endoplasmic reticulum;Golgi;membrane	protein binding;RNA binding		Interferon alpha/beta signaling; ER-Phagosome pathway; Immunoregulatory interactions between a Lymphoid and a non-Lymphoid cell; Endosomal/Vacuolar pathway; Interferon gamma signaling; Antigen Presentation: Folding, assembly and peptide loading of class I MHC	14	1.306	0.529241	20.99	1.217	2.053	1.491	1.306	1.041	189206	118850	1		Middle
FALSE	High	None	P10316	HLA class I histocompatibility antigen, A-69 alpha chain OS=Homo sapiens OX=9606 GN=HLA-A PE=1 SV=2	0	11.358	11	2	5	1	365	41	6.9	4.49	regulation of biological process;response to stimulus	cell surface;endoplasmic reticulum;Golgi;membrane	protein binding;RNA binding		Interferon alpha/beta signaling; ER-Phagosome pathway; Immunoregulatory interactions between a Lymphoid and a non-Lymphoid cell; Endosomal/Vacuolar pathway; Interferon gamma signaling; Antigen Presentation: Folding, assembly and peptide loading of class I MHC	14	0.782	0.152791	12.06	0.782	0.755	0.723	1.144	1.292	117014	126367	1		Middle
FALSE	High	None	P10319	HLA class I histocompatibility antigen, B-58 alpha chain OS=Homo sapiens OX=9606 GN=HLA-B PE=1 SV=1	0	9.433	8	2	4	0	362	40.3	6.3	5.52	regulation of biological process;response to stimulus	cell surface;endoplasmic reticulum;Golgi;membrane	protein binding		Interferon alpha/beta signaling; ER-Phagosome pathway; Immunoregulatory interactions between a Lymphoid and a non-Lymphoid cell; Endosomal/Vacuolar pathway; Interferon gamma signaling; Antigen Presentation: Folding, assembly and peptide loading of class I MHC	15											2		Middle
FALSE	High	None	P10321	HLA class I histocompatibility antigen, Cw-7 alpha chain OS=Homo sapiens OX=9606 GN=HLA-C PE=1 SV=3	0	4.516	7	1	3	1	366	40.6	6.04	4.49	regulation of biological process;response to stimulus;transport	cell surface;endoplasmic reticulum;Golgi;membrane	protein binding	Viral carcinogenesis; Endocytosis; Allograft rejection; Epstein-Barr virus infection; Type I diabetes mellitus; Cell adhesion molecules (CAMs); Natural killer cell mediated cytotoxicity; HTLV-I infection; Phagosome; Autoimmune thyroid disease; Herpes simplex infection; Viral myocarditis; Graft-versus-host disease; Antigen processing and presentation	Interferon alpha/beta signaling; ER-Phagosome pathway; Neutrophil degranulation; Immunoregulatory interactions between a Lymphoid and a non-Lymphoid cell; Endosomal/Vacuolar pathway; Interferon gamma signaling; Antigen Presentation: Folding, assembly and peptide loading of class I MHC	30	0.782	0.152791	12.06	0.782	0.755	0.723	1.144	1.292	117014	126367	1		Middle
FALSE	High	Master Protein Candidate	P10412	Histone H1.4 OS=Homo sapiens OX=9606 GN=HIST1H1E PE=1 SV=2	0.001	2.711	6	1	4	1	219	21.9	11.03	11.16	cell organization and biogenesis;metabolic process;regulation of biological process	chromosome;nucleus	DNA binding;metal ion binding;nucleotide binding;protein binding;RNA binding		Formation of Senescence-Associated Heterochromatin Foci (SAHF); Activation of DNA fragmentation factor	11	1.213	0.738606	76.76	0.402	0.585	1.213	2.672	1.45	69885.6	102149	1		Middle
FALSE	High	Master Protein Candidate	P10412	Histone H1.4 OS=Homo sapiens OX=9606 GN=HIST1H1E PE=1 SV=2	0	54.673	29	10	91	6	219	21.9	11.03	243.46	cell organization and biogenesis;metabolic process;regulation of biological process	chromosome;nucleus	DNA binding;metal ion binding;nucleotide binding;protein binding;RNA binding		Formation of Senescence-Associated Heterochromatin Foci (SAHF); Activation of DNA fragmentation factor	11	1.085	0.802057	7.45	1.085	1.139	0.844	0.751	1.123	645122	617762	1		Bottom
FALSE	High	Master Protein	P10606	Cytochrome c oxidase subunit 5B, mitochondrial OS=Homo sapiens OX=9606 GN=COX5B PE=1 SV=2	0	6.18	24	2	14	2	129	13.7	8.81	19.94	metabolic process;transport	membrane;mitochondrion	catalytic activity;metal ion binding;protein binding;transporter activity	Huntington's disease; Parkinson's disease; Alzheimer's disease; Oxidative phosphorylation; Non-alcoholic fatty liver disease (NAFLD); Metabolic pathways; Cardiac muscle contraction	TP53 Regulates Metabolic Genes; Respiratory electron transport	17	0.944	0.500994	88.18	2.329	0.944	1.835	0.418	0.545	84902.5	70416.7	1		Bottom
FALSE	High	Master Protein	P10619	Lysosomal protective protein OS=Homo sapiens OX=9606 GN=CTSA PE=1 SV=2	0.002	2.884	1	1	6	1	480	54.4	6.61	11.59	metabolic process;regulation of biological process;transport	endoplasmic reticulum;extracellular;membrane;organelle lumen;vacuole	catalytic activity;enzyme regulator activity	Lysosome; Renin-angiotensin system	Sialic acid metabolism; Neutrophil degranulation; Glycosphingolipid metabolism; MHC class II antigen presentation	17	1.394	0.611581	18.3	1.394	1.643	1.222	0.968	1.43	75592.9	51144.7	1		Bottom
FALSE	High	Master Protein	P10620	Microsomal glutathione S-transferase 1 OS=Homo sapiens OX=9606 GN=MGST1 PE=1 SV=1	0	12.874	20	2	11	2	155	17.6	9.39	37.41	cell differentiation;cell organization and biogenesis;metabolic process;response to stimulus;transport	endoplasmic reticulum;membrane;mitochondrion;nucleus	antioxidant activity;catalytic activity;protein binding	Glutathione metabolism; Metabolism of xenobiotics by cytochrome P450; Drug metabolism - cytochrome P450; Chemical carcinogenesis; Platinum drug resistance	Glutathione conjugation; Neutrophil degranulation; Aflatoxin activation and detoxification	16											1		Bottom
FALSE	High	Master Protein	P10768	S-formylglutathione hydrolase OS=Homo sapiens OX=9606 GN=ESD PE=1 SV=2	0	5.335	10	2	9	2	282	31.4	7.02	8.78	metabolic process	cytoplasm;organelle lumen	catalytic activity;protein binding	Carbon metabolism	Glutathione conjugation	6	1.334	0.707121	18.11	1.403	1.171	2.075	1.334	0.88	71367.9	53487.6	1		Bottom
FALSE	High	Master Protein	P10809	60 kDa heat shock protein, mitochondrial OS=Homo sapiens OX=9606 GN=HSPD1 PE=1 SV=2	0	11.17	4	1	9	1	573	61	5.87	13.61	cell organization and biogenesis;cell proliferation;metabolic process;regulation of biological process;response to stimulus;transport	cell surface;cytoplasm;cytosol;endosome;membrane;mitochondrion;organelle lumen	catalytic activity;DNA binding;nucleotide binding;protein binding;RNA binding	Type I diabetes mellitus; Tuberculosis; RNA degradation; Legionellosis	TFAP2A acts as a transcriptional repressor during retinoic acid induced cell differentiation; Mitochondrial protein import; Metabolism of proteins	13	1.181	0.939762	82.02	1.835	1.057	0.452	1.181	3.074	8319.21	9008.89	1		Top
FALSE	High	Master Protein	P10809	60 kDa heat shock protein, mitochondrial OS=Homo sapiens OX=9606 GN=HSPD1 PE=1 SV=2	0	442.224	86	48	625	48	573	61	5.87	1867.96	cell organization and biogenesis;cell proliferation;metabolic process;regulation of biological process;response to stimulus;transport	cell surface;cytoplasm;cytosol;endosome;membrane;mitochondrion;organelle lumen	catalytic activity;DNA binding;nucleotide binding;protein binding;RNA binding	Type I diabetes mellitus; Tuberculosis; RNA degradation; Legionellosis	TFAP2A acts as a transcriptional repressor during retinoic acid induced cell differentiation; Mitochondrial protein import; Metabolism of proteins	13	1.097	0.943188	6.74	0.788	1.097	1.168	1.074	1.147	2.24139e+06	2.38582e+06	1		Middle
FALSE	High	Master Protein	P10809	60 kDa heat shock protein, mitochondrial OS=Homo sapiens OX=9606 GN=HSPD1 PE=1 SV=2	0	9.832	9	2	5	2	573	61	5.87	7.11	cell organization and biogenesis;cell proliferation;metabolic process;regulation of biological process;response to stimulus;transport	cell surface;cytoplasm;cytosol;endosome;membrane;mitochondrion;organelle lumen	catalytic activity;DNA binding;nucleotide binding;protein binding;RNA binding	Type I diabetes mellitus; Tuberculosis; RNA degradation; Legionellosis	TFAP2A acts as a transcriptional repressor during retinoic acid induced cell differentiation; Mitochondrial protein import; Metabolism of proteins	13	0.496	0.00870947	42.6	0.326	0.241	0.496	0.695	0.695	7674.09	21829.1	1		Bottom
FALSE	High	Master Protein	P11021	Endoplasmic reticulum chaperone BiP OS=Homo sapiens OX=9606 GN=HSPA5 PE=1 SV=2	0	51.698	30	12	28	12	654	72.3	5.16	65.78	cell communication;cell death;cell differentiation;cell organization and biogenesis;metabolic process;regulation of biological process;response to stimulus;transport	cell surface;cytoplasm;endoplasmic reticulum;membrane;mitochondrion;nucleus;organelle lumen	catalytic activity;metal ion binding;nucleotide binding;protein binding	Prion diseases; Protein export; Protein processing in endoplasmic reticulum; Thyroid hormone synthesis; Antigen processing and presentation	Platelet degranulation ; PERK regulates gene expression; ATF6 (ATF6-alpha) activates chaperone genes; Antigen Presentation: Folding, assembly and peptide loading of class I MHC; Regulation of HSF1-mediated heat shock response; IRE1alpha activates chaperones	27	0.742	0.0785337	26.26	0.63	0.742	0.904	0.588	0.779	115754	97008.7	1		Top
FALSE	High	Master Protein	P11021	Endoplasmic reticulum chaperone BiP OS=Homo sapiens OX=9606 GN=HSPA5 PE=1 SV=2	0	479.899	59	48	787	46	654	72.3	5.16	2538.62	cell communication;cell death;cell differentiation;cell organization and biogenesis;metabolic process;regulation of biological process;response to stimulus;transport	cell surface;cytoplasm;endoplasmic reticulum;membrane;mitochondrion;nucleus;organelle lumen	catalytic activity;metal ion binding;nucleotide binding;protein binding	Prion diseases; Protein export; Protein processing in endoplasmic reticulum; Thyroid hormone synthesis; Antigen processing and presentation	Platelet degranulation ; PERK regulates gene expression; ATF6 (ATF6-alpha) activates chaperone genes; Antigen Presentation: Folding, assembly and peptide loading of class I MHC; Regulation of HSF1-mediated heat shock response; IRE1alpha activates chaperones	27	1.097	0.944292	13.02	0.725	1.097	0.998	1.148	1.194	7.78284e+06	7.47389e+06	1		Middle
FALSE	High	Master Protein	P11021	Endoplasmic reticulum chaperone BiP OS=Homo sapiens OX=9606 GN=HSPA5 PE=1 SV=2	0	5.687	3	1	13	1	654	72.3	5.16	29.4	cell communication;cell death;cell differentiation;cell organization and biogenesis;metabolic process;regulation of biological process;response to stimulus;transport	cell surface;cytoplasm;endoplasmic reticulum;membrane;mitochondrion;nucleus;organelle lumen	catalytic activity;metal ion binding;nucleotide binding;protein binding	Prion diseases; Protein export; Protein processing in endoplasmic reticulum; Thyroid hormone synthesis; Antigen processing and presentation	Platelet degranulation ; PERK regulates gene expression; ATF6 (ATF6-alpha) activates chaperone genes; Antigen Presentation: Folding, assembly and peptide loading of class I MHC; Regulation of HSF1-mediated heat shock response; IRE1alpha activates chaperones	27	0.394	0.000908996	63.17	0.23	0.233	0.394	0.686	0.652	12843.9	36489	1		Bottom
FALSE	High	Master Protein	P11047	Laminin subunit gamma-1 OS=Homo sapiens OX=9606 GN=LAMC1 PE=1 SV=3	0	23.783	5	6	19	6	1609	177.5	5.12	49.62	cell organization and biogenesis;cellular component movement;metabolic process;regulation of biological process	extracellular;organelle lumen	catalytic activity;motor activity;protein binding;structural molecule activity	Amoebiasis; Prion diseases; Pathways in cancer; Toxoplasmosis; Focal adhesion; Small cell lung cancer; ECM-receptor interaction; PI3K-Akt signaling pathway	ECM proteoglycans; Post-translational protein phosphorylation; Regulation of Insulin-like Growth Factor (IGF) transport and uptake by Insulin-like Growth Factor Binding Proteins (IGFBPs); L1CAM interactions; Laminin interactions; Degradation of the extracellular matrix; MET activates PTK2 signaling; Non-integrin membrane-ECM interactions	31	1.047	0.690506	23.54	0.687	1.214	0.981	1.423	1.047	145931	154951	1		Top
FALSE	High	Master Protein	P11142	Heat shock cognate 71 kDa protein OS=Homo sapiens OX=9606 GN=HSPA8 PE=1 SV=1	0	232.963	44	28	283	23	646	70.9	5.52	814.93	cell communication;cell organization and biogenesis;metabolic process;regulation of biological process;response to stimulus;transport	cytoplasm;cytosol;endosome;extracellular;membrane;nucleus;organelle lumen;spliceosomal complex	catalytic activity;nucleotide binding;protein binding;RNA binding	Endocytosis; Longevity regulating pathway - multiple species; Epstein-Barr virus infection; Spliceosome; MAPK signaling pathway; Protein processing in endoplasmic reticulum; Toxoplasmosis; Measles; Influenza A; Estrogen signaling pathway; Legionellosis; Antigen processing and presentation	Protein methylation; Clathrin-mediated endocytosis; Regulation of HSF1-mediated heat shock response; Golgi Associated Vesicle Biogenesis; GABA synthesis, release, reuptake and degradation; Lysosome Vesicle Biogenesis; CHL1 interactions; AUF1 (hnRNP D0) binds and destabilizes mRNA; Attenuation phase; Neutrophil degranulation; mRNA Splicing - Major Pathway; Interleukin-4 and 13 signaling; HSP90 cha…	52	1.22	0.721378	25.07	1.22	1.273	1.006	1.56	1.014	1.48599e+06	1.3536e+06	1		Middle
FALSE	High	Master Protein	P11166	Solute carrier family 2, facilitated glucose transporter member 1 OS=Homo sapiens OX=9606 GN=SLC2A1 PE=1 SV=2	0	10.406	10	3	5	3	492	54	8.72	10.07	cell communication;cell organization and biogenesis;metabolic process;regulation of biological process;response to stimulus;transport	cytoplasm;cytoskeleton;cytosol;membrane;nucleus	protein binding;transporter activity	HIF-1 signaling pathway; Central carbon metabolism in cancer; Bile secretion; Pathways in cancer; Thyroid hormone signaling pathway; Insulin secretion; Renal cell carcinoma; Glucagon signaling pathway; HTLV-I infection; Insulin resistance; Adipocytokine signaling pathway	Lactose synthesis; Defective SLC2A1 causes GLUT1 deficiency syndrome 1 (GLUT1DS1); Cellular hexose transport; Regulation of insulin secretion; Vitamin C (ascorbate) metabolism	33	0.907	0.33334	31.71	0.907	0.816	1.47	0.747	1.384	99490	110214	1		Top
FALSE	High	Master Protein	P11177	Pyruvate dehydrogenase E1 component subunit beta, mitochondrial OS=Homo sapiens OX=9606 GN=PDHB PE=1 SV=3	0	7.37	4	1	6	1	359	39.2	6.65	18.97	metabolic process;regulation of biological process	mitochondrion;nucleus;organelle lumen	catalytic activity;protein binding	Citrate cycle (TCA cycle); HIF-1 signaling pathway; Central carbon metabolism in cancer; Carbon metabolism; Pyruvate metabolism; Glucagon signaling pathway; Glycolysis / Gluconeogenesis; Metabolic pathways	Regulation of pyruvate dehydrogenase (PDH) complex; Signaling by Retinoic Acid; Glyoxylate metabolism and glycine degradation	19	0.997	0.64867	34.24	0.762	1.74	0.997	0.816	1.296	146957	113719	1		Middle
FALSE	High	Master Protein	P11177	Pyruvate dehydrogenase E1 component subunit beta, mitochondrial OS=Homo sapiens OX=9606 GN=PDHB PE=1 SV=3	0	18.192	8	2	13	2	359	39.2	6.65	33.66	metabolic process;regulation of biological process	mitochondrion;nucleus;organelle lumen	catalytic activity;protein binding	Citrate cycle (TCA cycle); HIF-1 signaling pathway; Central carbon metabolism in cancer; Carbon metabolism; Pyruvate metabolism; Glucagon signaling pathway; Glycolysis / Gluconeogenesis; Metabolic pathways	Regulation of pyruvate dehydrogenase (PDH) complex; Signaling by Retinoic Acid; Glyoxylate metabolism and glycine degradation	19	2.027	0.100782	18.57	3.949	2.027	0.467	2.28	1.937	36202	22066.7	1		Bottom
FALSE	High	Master Protein	P11182	Lipoamide acyltransferase component of branched-chain alpha-keto acid dehydrogenase complex, mitochondrial OS=Homo sapiens OX=9606 GN=DBT PE=1 SV=3	0	6.3	3	1	1	1	482	53.5	8.51	3.27	metabolic process	mitochondrion;organelle lumen	catalytic activity;protein binding	Propanoate metabolism; Metabolic pathways; Valine, leucine and isoleucine degradation	Branched-chain amino acid catabolism; Glyoxylate metabolism and glycine degradation	7	1.897	0.0332158	71.07	1.897	0.988	3.496	0.819	1.898	47577.6	26378.5	1		Middle
FALSE	High	Master Protein	P11216	Glycogen phosphorylase, brain form OS=Homo sapiens OX=9606 GN=PYGB PE=1 SV=5	0	9.542	5	3	4	2	843	96.6	6.86	10.96	metabolic process;transport	cytoplasm;extracellular;membrane;organelle lumen	catalytic activity;protein binding	Insulin signaling pathway; Glucagon signaling pathway; Starch and sucrose metabolism; Metabolic pathways; Insulin resistance	Neutrophil degranulation; Glycogen breakdown (glycogenolysis)	13	0.955	0.445036	45.64	0.638	1.07	1.506	0.955	0.73	67157.6	68528.3	1		Top
FALSE	High	None	P11217	Glycogen phosphorylase, muscle form OS=Homo sapiens OX=9606 GN=PYGM PE=1 SV=6	0.006	2.716	1	1	1	0	842	97	7.03	1.9	metabolic process	cytoplasm;cytosol	catalytic activity;nucleotide binding;protein binding	Insulin signaling pathway; Glucagon signaling pathway; Starch and sucrose metabolism; Metabolic pathways; Insulin resistance	Glycogen breakdown (glycogenolysis)	10											2		Top
FALSE	High	Master Protein	P11233	Ras-related protein Ral-A OS=Homo sapiens OX=9606 GN=RALA PE=1 SV=1	0	39.492	31	6	44	4	206	23.6	7.11	108.97	cell division;cell organization and biogenesis;regulation of biological process;response to stimulus;transport	cell surface;membrane	catalytic activity;nucleotide binding;protein binding	Pancreatic cancer; Phospholipase D signaling pathway; Rap1 signaling pathway; Pathways in cancer; Ras signaling pathway	Translocation of GLUT4 to the plasma membrane; Gene and protein expression by JAK-STAT signaling after Interleukin-12 stimulation; p38MAPK events; Interleukin-12 family signaling	22	0.951	0.515225	36.05	0.765	1.871	0.951	0.949	2.127	84095.7	60488.8	1		Bottom
FALSE	High	Master Protein	P11234	Ras-related protein Ral-B OS=Homo sapiens OX=9606 GN=RALB PE=1 SV=1	0	24.271	23	4	24	2	206	23.4	6.62	44.55	cell communication;cell death;cell division;regulation of biological process;response to stimulus	membrane;vacuole	catalytic activity;nucleotide binding;protein binding	Pancreatic cancer; Phospholipase D signaling pathway; Rap1 signaling pathway; Pathways in cancer; Ras signaling pathway	p38MAPK events	13	0.511	0.0114161	3.11	0.507	0.522	0.624	0.511	0.319	49536	110226	1		Bottom
FALSE	High	None	P11277	Spectrin beta chain, erythrocytic OS=Homo sapiens OX=9606 GN=SPTB PE=1 SV=5	0	13.397	2	5	11	5	2137	246.3	5.27	16.34	cell organization and biogenesis;cellular component movement;metabolic process;regulation of biological process;response to stimulus;transport	cell surface;cytoplasm;cytoskeleton;cytosol;Golgi	protein binding;structural molecule activity		Interaction between L1 and Ankyrins; COPI-mediated anterograde transport; RAF/MAP kinase cascade; NCAM signaling for neurite out-growth; Interleukin-20 family signaling	21	1.023	0.622379	23.53	1.023	0.914	1.391	1.507	0.86	171323	142222	1		Top
FALSE	High	Master Protein	P11279	Lysosome-associated membrane glycoprotein 1 OS=Homo sapiens OX=9606 GN=LAMP1 PE=1 SV=3	0	35.443	11	5	36	5	417	44.9	8.75	88.62	cell death;regulation of biological process;response to stimulus;transport	cell surface;cytoplasm;cytosol;endosome;membrane;vacuole	protein binding;receptor activity	Lysosome; Tuberculosis; Phagosome	Neutrophil degranulation	7	1.361	0.525799	36.94	0.943	1.332	1.7	2.053	1.361	586222	461258	1		Top
FALSE	Medium	Master Protein	P11387	DNA topoisomerase 1 OS=Homo sapiens OX=9606 GN=TOP1 PE=1 SV=2	0.012	2.211	1	1	1	1	765	90.7	9.31	1.67	cell death;cell division;cell organization and biogenesis;metabolic process;regulation of biological process;response to stimulus	chromosome;cytoplasm;nucleus	catalytic activity;DNA binding;nucleotide binding;protein binding;RNA binding		SUMOylation of DNA replication proteins	5											1		Top
FALSE	High	None	P11488	Guanine nucleotide-binding protein G(t) subunit alpha-1 OS=Homo sapiens OX=9606 GN=GNAT1 PE=1 SV=5	0	10.266	5	2	15	0	350	40	5.62	44.36	cell proliferation;metabolic process;regulation of biological process;response to stimulus	cytoplasm;cytosol;membrane	catalytic activity;metal ion binding;nucleotide binding;protein binding;signal transducer activity	Phototransduction	Cooperation of PDCL (PhLP1) and TRiC/CCT in G-protein beta folding; PLC beta mediated events; G-protein activation; Activation of the phototransduction cascade; Inactivation, recovery and regulation of the phototransduction cascade	17											2		Middle
FALSE	High	Master Protein	P11498	Pyruvate carboxylase, mitochondrial OS=Homo sapiens OX=9606 GN=PC PE=1 SV=2	0	6.552	2	2	7	2	1178	129.6	6.84	3.39	metabolic process;regulation of biological process	cytoplasm;cytosol;mitochondrion;organelle lumen	catalytic activity;metal ion binding;nucleotide binding;protein binding	Citrate cycle (TCA cycle); Carbon metabolism; Pyruvate metabolism; Biosynthesis of amino acids; Metabolic pathways	Gluconeogenesis; Biotin transport and metabolism; Defective HLCS causes multiple carboxylase deficiency	22	1.533	0.269087	34.33	1.178	1.703	1.533	2.625	1.161	59847.6	47481.3	1		Top
FALSE	High	Master Protein	P11586	C-1-tetrahydrofolate synthase, cytoplasmic OS=Homo sapiens OX=9606 GN=MTHFD1 PE=1 SV=3	0	8.478	6	3	3	3	935	101.5	7.3	3.93	metabolic process	cytoplasm;cytosol;membrane;mitochondrion	catalytic activity;nucleotide binding;protein binding	One carbon pool by folate; Metabolic pathways	Metabolism of folate and pterines	9	1.539	0.263282	29.01	1.539	2.255	1.238	1.608	1.131	76821.9	49479	1		Top
FALSE	High	Master Protein	P11717	Cation-independent mannose-6-phosphate receptor OS=Homo sapiens OX=9606 GN=IGF2R PE=1 SV=3	0	55.867	9	13	37	13	2491	274.2	5.94	89.41	cell organization and biogenesis;regulation of biological process;response to stimulus;transport	cell surface;cytoplasm;endosome;Golgi;membrane;nucleus;vacuole	catalytic activity;protein binding;receptor activity;signal transducer activity;transporter activity	Lysosome; Endocytosis	Cargo recognition for clathrin-mediated endocytosis; Retrograde transport at the Trans-Golgi-Network; Neutrophil degranulation; Golgi Associated Vesicle Biogenesis	14	0.939	0.407114	17.58	0.833	1.155	0.859	0.939	1.065	188203	148030	1		Top
FALSE	High	Master Protein	P11908	Ribose-phosphate pyrophosphokinase 2 OS=Homo sapiens OX=9606 GN=PRPS2 PE=1 SV=2	0	4.972	4	1	3	1	318	34.7	6.61	5.71	metabolic process		catalytic activity;metal ion binding;nucleotide binding;protein binding	Carbon metabolism; Purine metabolism; Pentose phosphate pathway; Biosynthesis of amino acids; Metabolic pathways	5-Phosphoribose 1-diphosphate biosynthesis	10											1		Bottom
FALSE	High	Master Protein	P11940	Polyadenylate-binding protein 1 OS=Homo sapiens OX=9606 GN=PABPC1 PE=1 SV=2	0	47.47	19	11	48	6	636	70.6	9.5	114.14	metabolic process;regulation of biological process	cytoplasm;cytosol;membrane;nucleus;spliceosomal complex	protein binding;RNA binding;translation regulator activity	RNA degradation; mRNA surveillance pathway; RNA transport	AUF1 (hnRNP D0) binds and destabilizes mRNA; L13a-mediated translational silencing of Ceruloplasmin expression; Regulation of expression of SLITs and ROBOs; Nonsense Mediated Decay (NMD) independent of the Exon Junction Complex (EJC); Translation initiation complex formation; Nonsense Mediated Decay (NMD) enhanced by the Exon Junction Complex (EJC); Deadenylation of mRNA	24	1.153	0.89809	18.67	1.052	1.391	0.954	1.298	1.153	295190	284956	1		Middle
FALSE	High	Master Protein	P12004	Proliferating cell nuclear antigen OS=Homo sapiens OX=9606 GN=PCNA PE=1 SV=1	0	7.697	12	2	4	2	261	28.8	4.69	10.31	cell differentiation;cell organization and biogenesis;cell proliferation;cellular homeostasis;metabolic process;regulation of biological process;response to stimulus	nucleus	catalytic activity;DNA binding;enzyme regulator activity;protein binding	Hepatitis B; DNA replication; Mismatch repair; Base excision repair; HTLV-I infection; Nucleotide excision repair; Cell cycle	Translesion Synthesis by POLH; Mismatch repair (MMR) directed by MSH2:MSH6 (MutSalpha); TP53 Regulates Transcription of Genes Involved in G2 Cell Cycle Arrest; HDR through Homologous Recombination (HRR); Termination of translesion DNA synthesis; Translesion synthesis by POLI; Recognition of DNA damage by PCNA-containing replication complex; Translesion synthesis by REV1; Polymerase switching on t…	80	1.101	0.83657	18.91	0.961	1.101	0.539	1.166	1.486	52234.2	46494.4	1		Bottom
FALSE	High	None	P12035	Keratin, type II cytoskeletal 3 OS=Homo sapiens OX=9606 GN=KRT3 PE=1 SV=3	0	8.94	3	2	14	1	628	64.4	6.48	24.86	cell death;cell differentiation;cell organization and biogenesis	cytosol	structural molecule activity		Formation of the cornified envelope	3	0.342	1.5203e-06	49.17	0.342	0.212	0.257	1.424	0.362	67969.6	198519	1		Top
FALSE	High	None	P12035	Keratin, type II cytoskeletal 3 OS=Homo sapiens OX=9606 GN=KRT3 PE=1 SV=3	0	7.946	3	2	4	1	628	64.4	6.48	8.53	cell death;cell differentiation;cell organization and biogenesis	cytosol	structural molecule activity		Formation of the cornified envelope	3	1.611	0.140571	52.67	1.611	0.731	0.826	2.184	1.851	59427.6	37384.3	1		Middle
FALSE	High	None	P12035	Keratin, type II cytoskeletal 3 OS=Homo sapiens OX=9606 GN=KRT3 PE=1 SV=3	0	4.766	3	2	3	1	628	64.4	6.48	3.46	cell death;cell differentiation;cell organization and biogenesis	cytosol	structural molecule activity		Formation of the cornified envelope	3	0.309	5.08894e-05	14.67	0.281	0.301	0.372	0.424	0.309	24233.8	72907.9	1		Bottom
FALSE	High	None	P12036	Neurofilament heavy polypeptide OS=Homo sapiens OX=9606 GN=NEFH PE=1 SV=4	0.007	2.64	1	1	1	0	1026	112.4	6.18	2.22	cell organization and biogenesis;regulation of biological process	cytoplasm;mitochondrion	protein binding;structural molecule activity	Amyotrophic lateral sclerosis (ALS)		3											3		Top
FALSE	High	None	P12036	Neurofilament heavy polypeptide OS=Homo sapiens OX=9606 GN=NEFH PE=1 SV=4	0.005	2.305	1	1	10	1	1026	112.4	6.18	21.64	cell organization and biogenesis;regulation of biological process	cytoplasm;mitochondrion	protein binding;structural molecule activity	Amyotrophic lateral sclerosis (ALS)		3	0.768	0.133107	28.5	0.744	1.031	1.183	0.644	0.768	803372	835043	1		Middle
FALSE	High	Master Protein	P12107	Collagen alpha-1(XI) chain OS=Homo sapiens OX=9606 GN=COL11A1 PE=1 SV=4	0	170.886	21	24	161	22	1806	181	5.17	466.66	cell differentiation;cell organization and biogenesis;metabolic process;response to stimulus	extracellular;organelle lumen	metal ion binding;protein binding;structural molecule activity	Protein digestion and absorption	Collagen degradation; MET activates PTK2 signaling; Assembly of collagen fibrils and other multimeric structures; Collagen chain trimerization; Non-integrin membrane-ECM interactions	16	1.095	0.822883	7.56	0.926	1.095	1.151	1.073	1.294	767585	575864	1		Top
FALSE	High	Master Protein	P12107	Collagen alpha-1(XI) chain OS=Homo sapiens OX=9606 GN=COL11A1 PE=1 SV=4	0	7.534	1	1	6	1	1806	181	5.17	22.61	cell differentiation;cell organization and biogenesis;metabolic process;response to stimulus	extracellular;organelle lumen	metal ion binding;protein binding;structural molecule activity	Protein digestion and absorption	Collagen degradation; MET activates PTK2 signaling; Assembly of collagen fibrils and other multimeric structures; Collagen chain trimerization; Non-integrin membrane-ECM interactions	16	1.66	0.111138	46.88	1.037	0.943	2.185	1.936	1.66	128326	67325.2	1		Middle
FALSE	High	Master Protein	P12109	Collagen alpha-1(VI) chain OS=Homo sapiens OX=9606 GN=COL6A1 PE=1 SV=3	0	204.495	46	34	270	34	1028	108.5	5.43	674.16	cell differentiation;cell organization and biogenesis;metabolic process;response to stimulus	extracellular;membrane;organelle lumen	protein binding	Protein digestion and absorption; Focal adhesion; ECM-receptor interaction; PI3K-Akt signaling pathway	ECM proteoglycans; Collagen degradation; Integrin cell surface interactions; Assembly of collagen fibrils and other multimeric structures; Collagen chain trimerization; NCAM1 interactions; Signaling by PDGF	21	0.99	0.53563	17.09	0.719	1.018	0.99	1.119	0.757	1.28777e+06	1.32663e+06	1		Top
FALSE	High	Master Protein	P12110	Collagen alpha-2(VI) chain OS=Homo sapiens OX=9606 GN=COL6A2 PE=1 SV=4	0	61.978	15	12	69	12	1019	108.5	6.21	204.29	cell organization and biogenesis;metabolic process;response to stimulus	extracellular;membrane;organelle lumen	protein binding	Protein digestion and absorption; Focal adhesion; ECM-receptor interaction; PI3K-Akt signaling pathway	ECM proteoglycans; Collagen degradation; Integrin cell surface interactions; Assembly of collagen fibrils and other multimeric structures; Collagen chain trimerization; NCAM1 interactions; Signaling by PDGF	23	1.066	0.742642	11.66	1.014	1.066	1.346	1.15	0.905	395312	251986	1		Top
FALSE	High	Master Protein	P12111	Collagen alpha-3(VI) chain OS=Homo sapiens OX=9606 GN=COL6A3 PE=1 SV=5	0	483.266	36	86	523	86	3177	343.5	6.68	1280.41	cell organization and biogenesis;metabolic process;regulation of biological process	extracellular;membrane;organelle lumen	enzyme regulator activity;protein binding	Protein digestion and absorption; Focal adhesion; ECM-receptor interaction; PI3K-Akt signaling pathway	ECM proteoglycans; Collagen degradation; Integrin cell surface interactions; Assembly of collagen fibrils and other multimeric structures; Collagen chain trimerization; NCAM1 interactions; Signaling by PDGF	21	1.054	0.707505	11.11	0.829	1.402	1.054	1.098	0.975	714046	622347	1		Top
FALSE	High	Master Protein	P12111	Collagen alpha-3(VI) chain OS=Homo sapiens OX=9606 GN=COL6A3 PE=1 SV=5	0	6.713	1	2	6	2	3177	343.5	6.68	12.41	cell organization and biogenesis;metabolic process;regulation of biological process	extracellular;membrane;organelle lumen	enzyme regulator activity;protein binding	Protein digestion and absorption; Focal adhesion; ECM-receptor interaction; PI3K-Akt signaling pathway	ECM proteoglycans; Collagen degradation; Integrin cell surface interactions; Assembly of collagen fibrils and other multimeric structures; Collagen chain trimerization; NCAM1 interactions; Signaling by PDGF	21	0.633	0.0225818	52.34	1.09	0.225	0.633	0.888	0.468	76350.9	136111	1		Middle
FALSE	High	Master Protein	P12111	Collagen alpha-3(VI) chain OS=Homo sapiens OX=9606 GN=COL6A3 PE=1 SV=5	0	6.251	0	1	8	1	3177	343.5	6.68	23.83	cell organization and biogenesis;metabolic process;regulation of biological process	extracellular;membrane;organelle lumen	enzyme regulator activity;protein binding	Protein digestion and absorption; Focal adhesion; ECM-receptor interaction; PI3K-Akt signaling pathway	ECM proteoglycans; Collagen degradation; Integrin cell surface interactions; Assembly of collagen fibrils and other multimeric structures; Collagen chain trimerization; NCAM1 interactions; Signaling by PDGF	21	0.873	0.363422	81.3	0.401	0.873	0.554	1.933	1.255	55466.8	81718.7	1		Bottom
FALSE	High	Master Protein Rejected	P12235	ADP/ATP translocase 1 OS=Homo sapiens OX=9606 GN=SLC25A4 PE=1 SV=4	0	57.981	39	12	90	0	298	33	9.76	213.26	cell organization and biogenesis;metabolic process;regulation of biological process;transport	membrane;mitochondrion;nucleus	protein binding;transporter activity	cGMP-PKG signaling pathway; Huntington's disease; HTLV-I infection; Parkinson's disease; Calcium signaling pathway	Vpr-mediated induction of apoptosis by mitochondrial outer membrane permeabilization; Mitochondrial protein import; Metabolism of proteins; Regulation of insulin secretion	19											0		Top
FALSE	High	None	P12235	ADP/ATP translocase 1 OS=Homo sapiens OX=9606 GN=SLC25A4 PE=1 SV=4	0	8.09	13	4	21	4	298	33	9.76	41.25	cell organization and biogenesis;metabolic process;regulation of biological process;transport	membrane;mitochondrion;nucleus	protein binding;transporter activity	cGMP-PKG signaling pathway; Huntington's disease; HTLV-I infection; Parkinson's disease; Calcium signaling pathway	Vpr-mediated induction of apoptosis by mitochondrial outer membrane permeabilization; Mitochondrial protein import; Metabolism of proteins; Regulation of insulin secretion	19	1.052	0.730713	41.04	0.761	0.616	1.052	1.243	1.724	109991	113104	1		Bottom
FALSE	High	Master Protein	P12236	ADP/ATP translocase 3 OS=Homo sapiens OX=9606 GN=SLC25A6 PE=1 SV=4	0	85.478	53	18	140	5	298	32.8	9.74	323.11	cell death;cell organization and biogenesis;regulation of biological process;response to stimulus;transport	membrane;mitochondrion;nucleus	protein binding;transporter activity	cGMP-PKG signaling pathway; Huntington's disease; HTLV-I infection; Parkinson's disease; Influenza A; Calcium signaling pathway	Mitochondrial protein import; Regulation of insulin secretion; Vpr-mediated induction of apoptosis by mitochondrial outer membrane permeabilization; Influenza Virus Induced Apoptosis; Metabolism of proteins	21	1.86	0.0620302	39.53	0.988	1.577	2.369	2.355	1.86	829717	553047	1		Top
FALSE	High	Master Protein	P12236	ADP/ATP translocase 3 OS=Homo sapiens OX=9606 GN=SLC25A6 PE=1 SV=4	0.007	2.048	3	1	2	1	298	32.8	9.74	3.86	cell death;cell organization and biogenesis;regulation of biological process;response to stimulus;transport	membrane;mitochondrion;nucleus	protein binding;transporter activity	cGMP-PKG signaling pathway; Huntington's disease; HTLV-I infection; Parkinson's disease; Influenza A; Calcium signaling pathway	Mitochondrial protein import; Regulation of insulin secretion; Vpr-mediated induction of apoptosis by mitochondrial outer membrane permeabilization; Influenza Virus Induced Apoptosis; Metabolism of proteins	21	1.034	0.758294	41.12	0.673	1.404	1.291	0.747	1.034	79940.8	100934	1		Middle
FALSE	High	Master Protein	P12236	ADP/ATP translocase 3 OS=Homo sapiens OX=9606 GN=SLC25A6 PE=1 SV=4	0	27.371	29	10	39	10	298	32.8	9.74	72.25	cell death;cell organization and biogenesis;regulation of biological process;response to stimulus;transport	membrane;mitochondrion;nucleus	protein binding;transporter activity	cGMP-PKG signaling pathway; Huntington's disease; HTLV-I infection; Parkinson's disease; Influenza A; Calcium signaling pathway	Mitochondrial protein import; Regulation of insulin secretion; Vpr-mediated induction of apoptosis by mitochondrial outer membrane permeabilization; Influenza Virus Induced Apoptosis; Metabolism of proteins	21	0.939	0.491443	17.97	0.774	0.684	0.939	1.068	1.046	101882	93596	1		Bottom
FALSE	High	Master Protein	P12268	Inosine-5'-monophosphate dehydrogenase 2 OS=Homo sapiens OX=9606 GN=IMPDH2 PE=1 SV=2	0	8.306	4	1	1	1	514	55.8	6.9	5.33	cell organization and biogenesis;cell proliferation;metabolic process;response to stimulus;transport	cytoplasm;cytosol;extracellular;membrane;nucleus;organelle lumen	catalytic activity;DNA binding;metal ion binding;nucleotide binding;protein binding;RNA binding	Purine metabolism; Metabolic pathways; Drug metabolism - other enzymes	Neutrophil degranulation; Purine ribonucleoside monophosphate biosynthesis	10	1.087	0.912648	59.04	1.519	1.187	0.485	1.087	0.463	140509	129318	1		Middle
FALSE	High	Master Protein	P12270	Nucleoprotein TPR OS=Homo sapiens OX=9606 GN=TPR PE=1 SV=3	0	7.068	1	1	3	1	2363	267.1	5.02	7.67	cell division;cell organization and biogenesis;metabolic process;regulation of biological process;response to stimulus;transport	chromosome;cytoplasm;cytoskeleton;membrane;nucleus	catalytic activity;motor activity;protein binding;RNA binding;structural molecule activity;transporter activity	Pathways in cancer; RNA transport; Thyroid cancer	Rev-mediated nuclear export of HIV RNA; ISG15 antiviral mechanism; NEP/NS2 Interacts with the Cellular Export Machinery; tRNA processing in the nucleus; Transcriptional regulation by small RNAs; Defective TPR may confer susceptibility towards thyroid papillary carcinoma (TPC); Nuclear Pore Complex (NPC) Disassembly; Regulation of Glucokinase by Glucokinase Regulatory Protein; Vpr-mediated nuclear…	69	1.68	0.142774	10.9	1.68	1.557	1.766	2.171	1.474	19159.7	12020.5	1		Top
FALSE	High	Master Protein	P12814	Alpha-actinin-1 OS=Homo sapiens OX=9606 GN=ACTN1 PE=1 SV=2	0	655.999	76	69	818	45	892	103	5.41	2325.18	cell differentiation;cell organization and biogenesis;regulation of biological process;transport	cytoplasm;cytoskeleton;cytosol;extracellular;membrane;organelle lumen	metal ion binding;protein binding;RNA binding	Viral carcinogenesis; Amoebiasis; Arrhythmogenic right ventricular cardiomyopathy (ARVC); Tight junction; Focal adhesion; Adherens junction; Regulation of actin cytoskeleton; Leukocyte transendothelial migration; Systemic lupus erythematosus	Platelet degranulation ; Nephrin family interactions; Regulation of cytoskeletal remodeling and cell spreading by IPP complex components; Syndecan interactions	24	1.621	0.185228	23.83	0.938	1.662	1.882	1.621	0.914	3.62963e+06	2.149e+06	1	Acetyl [N-Term]	Top
FALSE	High	Master Protein	P12955	Xaa-Pro dipeptidase OS=Homo sapiens OX=9606 GN=PEPD PE=1 SV=3	0	5.099	6	1	6	1	493	54.5	6	14.43	metabolic process		catalytic activity;metal ion binding;protein binding			0	2.639	0.000549512	5.56	2.799	1.922	2.54	2.683	2.639	51875.5	19332.2	1		Middle
FALSE	High	Master Protein	P12956	X-ray repair cross-complementing protein 6 OS=Homo sapiens OX=9606 GN=XRCC6 PE=1 SV=2	0	4.18	4	1	5	1	609	69.8	6.64	5.55	cell organization and biogenesis;defense response;metabolic process;regulation of biological process;response to stimulus;transport	chromosome;cytoplasm;cytosol;extracellular;membrane;nucleus;organelle lumen	catalytic activity;DNA binding;nucleotide binding;protein binding;RNA binding	Non-homologous end-joining	2-LTR circle formation; Neutrophil degranulation; IRF3-mediated induction of type I IFN; Nonhomologous End-Joining (NHEJ)	18	3.028	0.000151448	28.69	3.614	3.028	2.658	1.577	5.925	20579.6	6083.08	1		Top
FALSE	High	Master Protein	P12956	X-ray repair cross-complementing protein 6 OS=Homo sapiens OX=9606 GN=XRCC6 PE=1 SV=2	0	88.449	33	17	121	17	609	69.8	6.64	300.16	cell organization and biogenesis;defense response;metabolic process;regulation of biological process;response to stimulus;transport	chromosome;cytoplasm;cytosol;extracellular;membrane;nucleus;organelle lumen	catalytic activity;DNA binding;nucleotide binding;protein binding;RNA binding	Non-homologous end-joining	2-LTR circle formation; Neutrophil degranulation; IRF3-mediated induction of type I IFN; Nonhomologous End-Joining (NHEJ)	18	1.007	0.678142	15.22	0.904	0.929	1.173	1.189	1.007	602899	486655	1		Middle
FALSE	High	Master Protein	P13010	X-ray repair cross-complementing protein 5 OS=Homo sapiens OX=9606 GN=XRCC5 PE=1 SV=3	0	177.538	55	30	235	30	732	82.7	5.81	563.36	cell differentiation;cell organization and biogenesis;cell proliferation;defense response;metabolic process;regulation of biological process;response to stimulus;transport	chromosome;cytoplasm;cytosol;extracellular;membrane;nucleus;organelle lumen	catalytic activity;DNA binding;enzyme regulator activity;nucleotide binding;protein binding;RNA binding	Non-homologous end-joining	2-LTR circle formation; Neutrophil degranulation; IRF3-mediated induction of type I IFN; Nonhomologous End-Joining (NHEJ)	18	1.183	0.934467	18.7	1.424	1.034	1.192	1.183	1.032	558201	432439	1		Top
FALSE	High	Master Protein	P13010	X-ray repair cross-complementing protein 5 OS=Homo sapiens OX=9606 GN=XRCC5 PE=1 SV=3	0	14.353	10	3	12	3	732	82.7	5.81	34.2	cell differentiation;cell organization and biogenesis;cell proliferation;defense response;metabolic process;regulation of biological process;response to stimulus;transport	chromosome;cytoplasm;cytosol;extracellular;membrane;nucleus;organelle lumen	catalytic activity;DNA binding;enzyme regulator activity;nucleotide binding;protein binding;RNA binding	Non-homologous end-joining	2-LTR circle formation; Neutrophil degranulation; IRF3-mediated induction of type I IFN; Nonhomologous End-Joining (NHEJ)	18	0.701	0.0615503	15.46	0.701	0.635	0.737	1.265	0.399	27006.4	40659.8	1		Middle
FALSE	High	Master Protein	P13073	Cytochrome c oxidase subunit 4 isoform 1, mitochondrial OS=Homo sapiens OX=9606 GN=COX4I1 PE=1 SV=1	0	20.305	22	3	32	3	169	19.6	9.51	55.53	metabolic process;response to stimulus;transport	membrane;mitochondrion;nucleus	catalytic activity;protein binding;transporter activity	Huntington's disease; Parkinson's disease; Alzheimer's disease; Oxidative phosphorylation; Non-alcoholic fatty liver disease (NAFLD); Metabolic pathways; Cardiac muscle contraction	TP53 Regulates Metabolic Genes; Respiratory electron transport	17	0.939	0.491043	24.84	1.153	0.939	0.796	1.013	0.804	125359	143180	1		Bottom
FALSE	High	Master Protein	P13473	Lysosome-associated membrane glycoprotein 2 OS=Homo sapiens OX=9606 GN=LAMP2 PE=1 SV=2	0	3.641	2	1	8	1	410	44.9	5.63	18.36	cell communication;cell organization and biogenesis;cellular homeostasis;metabolic process;regulation of biological process;response to stimulus;transport	endosome;membrane;organelle lumen;vacuole	protein binding	Lysosome; Tuberculosis; Phagosome	Platelet degranulation ; Neutrophil degranulation	11	1.282	0.689123	11.11	1.378	1.304	1.106	1.282	0.94	215095	156039	1		Top
FALSE	High	Master Protein	P13489	Ribonuclease inhibitor OS=Homo sapiens OX=9606 GN=RNH1 PE=1 SV=2	0	21.935	27	6	18	6	461	49.9	4.82	39.45	metabolic process;regulation of biological process	cytoplasm;cytosol	enzyme regulator activity;protein binding			0	0.976	0.589344	17.41	0.874	1.322	0.96	1.178	0.976	157905	184164	1		Middle
FALSE	High	None	P13637	Sodium/potassium-transporting ATPase subunit alpha-3 OS=Homo sapiens OX=9606 GN=ATP1A3 PE=1 SV=3	0	33.511	11	8	29	8	1013	111.7	5.38	71.37	cell communication;cellular homeostasis;regulation of biological process;response to stimulus;transport	cytoplasm;endoplasmic reticulum;Golgi;membrane;nucleus	catalytic activity;metal ion binding;nucleotide binding;protein binding;transporter activity	Bile secretion; cGMP-PKG signaling pathway; Endocrine and other factor-regulated calcium reabsorption; Protein digestion and absorption; Proximal tubule bicarbonate reclamation; Thyroid hormone signaling pathway; Insulin secretion; Adrenergic signaling in cardiomyocytes; Thyroid hormone synthesis; Pancreatic secretion; Aldosterone-regulated sodium reabsorption; Carbohydrate digestion and absorpti…	Ion homeostasis; Ion transport by P-type ATPases	24	0.958	0.453132	17.02	0.874	0.958	0.859	1.116	1.148	308517	336330	1		Top
FALSE	High	Master Protein	P13639	Elongation factor 2 OS=Homo sapiens OX=9606 GN=EEF2 PE=1 SV=4	0	350.522	62	45	356	44	858	95.3	6.83	983.72	cell differentiation;cell proliferation;metabolic process;regulation of biological process;response to stimulus;transport	cytoplasm;cytosol;extracellular;membrane;nucleus;organelle lumen;ribosome	catalytic activity;nucleotide binding;protein binding;RNA binding	Oxytocin signaling pathway; AMPK signaling pathway	Peptide chain elongation; Protein methylation; Synthesis of diphthamide-EEF2; Neutrophil degranulation; Uptake and function of diphtheria toxin	20	1.463	0.358249	18.12	2.189	1.429	1.463	1.641	0.923	1.18072e+06	653278	1		Top
FALSE	High	Master Protein	P13645	Keratin, type I cytoskeletal 10 OS=Homo sapiens OX=9606 GN=KRT10 PE=1 SV=6	0	188.703	57	32	206	28	584	58.8	5.21	578.03	cell death;cell differentiation;metabolic process	cytoplasm;cytoskeleton;cytosol;membrane;nucleus	structural molecule activity	Staphylococcus aureus infection	Formation of the cornified envelope	4	1.186	0.927865	27.35	1.186	0.967	1.302	0.808	1.783	974628	1.08731e+06	1		Top
FALSE	High	Master Protein	P13645	Keratin, type I cytoskeletal 10 OS=Homo sapiens OX=9606 GN=KRT10 PE=1 SV=6	0	92.115	38	18	73	15	584	58.8	5.21	223.12	cell death;cell differentiation;metabolic process	cytoplasm;cytoskeleton;cytosol;membrane;nucleus	structural molecule activity	Staphylococcus aureus infection	Formation of the cornified envelope	4	0.756	0.117594	4.25	0.995	0.61	0.757	0.756	0.735	345236	361091	1		Middle
FALSE	High	Master Protein	P13645	Keratin, type I cytoskeletal 10 OS=Homo sapiens OX=9606 GN=KRT10 PE=1 SV=6	0	59.115	27	14	68	11	584	58.8	5.21	143	cell death;cell differentiation;metabolic process	cytoplasm;cytoskeleton;cytosol;membrane;nucleus	structural molecule activity	Staphylococcus aureus infection	Formation of the cornified envelope	4	0.648	0.0699829	8.59	0.744	0.648	0.641	0.612	0.995	145204	273404	1		Bottom
FALSE	High	None	P13646	Keratin, type I cytoskeletal 13 OS=Homo sapiens OX=9606 GN=KRT13 PE=1 SV=4	0	5.171	4	2	10	1	458	49.6	4.96	21.91	cell death;cell organization and biogenesis;response to stimulus	cytoskeleton;cytosol;nucleus	protein binding;structural molecule activity		Formation of the cornified envelope	3	0.01	1e-17	0	0.01	0.01	0.01	0.01	0.01		78016.1	1		Top
FALSE	High	None	P13646	Keratin, type I cytoskeletal 13 OS=Homo sapiens OX=9606 GN=KRT13 PE=1 SV=4	0	5.577	4	2	6	1	458	49.6	4.96	13.02	cell death;cell organization and biogenesis;response to stimulus	cytoskeleton;cytosol;nucleus	protein binding;structural molecule activity		Formation of the cornified envelope	3	0.722	0.0796135	27.14	0.884	0.722	0.551	0.869	0.533	121361	188192	1		Middle
FALSE	High	None	P13646	Keratin, type I cytoskeletal 13 OS=Homo sapiens OX=9606 GN=KRT13 PE=1 SV=4	0	7.403	4	2	11	0	458	49.6	4.96	24.19	cell death;cell organization and biogenesis;response to stimulus	cytoskeleton;cytosol;nucleus	protein binding;structural molecule activity		Formation of the cornified envelope	3											2		Bottom
FALSE	High	Master Protein	P13647	Keratin, type II cytoskeletal 5 OS=Homo sapiens OX=9606 GN=KRT5 PE=1 SV=3	0	29.443	16	9	31	4	590	62.3	7.74	76.85	cell death;cell organization and biogenesis;metabolic process	cytoplasm;cytosol;membrane;mitochondrion;nucleus	catalytic activity;motor activity;protein binding;structural molecule activity		Formation of the cornified envelope; Type I hemidesmosome assembly	6	0.825	0.180767	21.11	0.571	0.918	0.825	0.722	1.395	69904	83097	1		Top
FALSE	High	Master Protein	P13647	Keratin, type II cytoskeletal 5 OS=Homo sapiens OX=9606 GN=KRT5 PE=1 SV=3	0	12.636	7	4	8	1	590	62.3	7.74	21.41	cell death;cell organization and biogenesis;metabolic process	cytoplasm;cytosol;membrane;mitochondrion;nucleus	catalytic activity;motor activity;protein binding;structural molecule activity		Formation of the cornified envelope; Type I hemidesmosome assembly	6	0.651	0.0302921	12.51	0.601	0.591	0.862	0.689	0.651	103676	162545	1		Middle
FALSE	High	Master Protein	P13647	Keratin, type II cytoskeletal 5 OS=Homo sapiens OX=9606 GN=KRT5 PE=1 SV=3	0	26.621	14	7	19	5	590	62.3	7.74	30.08	cell death;cell organization and biogenesis;metabolic process	cytoplasm;cytosol;membrane;mitochondrion;nucleus	catalytic activity;motor activity;protein binding;structural molecule activity		Formation of the cornified envelope; Type I hemidesmosome assembly	6	0.605	0.0436586	11.05	0.605	0.654	0.578	0.216	0.755	48919.6	79812.7	1		Bottom
FALSE	High	Master Protein	P13667	Protein disulfide-isomerase A4 OS=Homo sapiens OX=9606 GN=PDIA4 PE=1 SV=2	0	3.294	3	1	1	1	645	72.9	5.07	2.52	cellular homeostasis;metabolic process;regulation of biological process;response to stimulus;transport	cell surface;endoplasmic reticulum;organelle lumen	catalytic activity;metal ion binding;protein binding;RNA binding	Protein processing in endoplasmic reticulum; Thyroid hormone synthesis; Vibrio cholerae infection		3	0.661	0.0270405	54.58	0.476	0.564	0.661	1.047	1.21	31461.3	47561	1		Top
FALSE	High	Master Protein	P13667	Protein disulfide-isomerase A4 OS=Homo sapiens OX=9606 GN=PDIA4 PE=1 SV=2	0	145.468	40	28	192	28	645	72.9	5.07	441.62	cellular homeostasis;metabolic process;regulation of biological process;response to stimulus;transport	cell surface;endoplasmic reticulum;organelle lumen	catalytic activity;metal ion binding;protein binding;RNA binding	Protein processing in endoplasmic reticulum; Thyroid hormone synthesis; Vibrio cholerae infection		3	1.2	0.77295	9.22	0.732	1.2	1.17	1.274	1.377	2.1012e+06	1.80609e+06	1		Middle
FALSE	High	Master Protein	P13674	Prolyl 4-hydroxylase subunit alpha-1 OS=Homo sapiens OX=9606 GN=P4HA1 PE=1 SV=2	0	126.094	40	15	121	15	534	61	6.01	349.04	cell organization and biogenesis;metabolic process	endoplasmic reticulum;membrane;mitochondrion;organelle lumen	catalytic activity;metal ion binding;protein binding	Metabolic pathways; Arginine and proline metabolism	Collagen biosynthesis and modifying enzymes	5	1.08	0.893387	16.11	0.766	1.08	0.935	1.126	1.197	675719	668512	1		Middle
FALSE	High	Master Protein	P13746	HLA class I histocompatibility antigen, A-11 alpha chain OS=Homo sapiens OX=9606 GN=HLA-A PE=1 SV=1	0	20.795	19	4	9	2	365	40.9	6.15	19.02	regulation of biological process;response to stimulus	cell surface;endoplasmic reticulum;Golgi;membrane	protein binding;RNA binding		Interferon alpha/beta signaling; ER-Phagosome pathway; Immunoregulatory interactions between a Lymphoid and a non-Lymphoid cell; Endosomal/Vacuolar pathway; Interferon gamma signaling; Antigen Presentation: Folding, assembly and peptide loading of class I MHC	14	1.306	0.529241	20.99	1.217	2.053	1.491	1.306	1.041	189206	118850	1		Middle
FALSE	High	None	P13747	HLA class I histocompatibility antigen, alpha chain E OS=Homo sapiens OX=9606 GN=HLA-E PE=1 SV=4	0.001	2.591	4	1	2	0	358	40	5.83	5.52						0											2		Middle
FALSE	High	Master Protein	P13797	Plastin-3 OS=Homo sapiens OX=9606 GN=PLS3 PE=1 SV=4	0	12.798	10	3	6	3	630	70.8	5.6	9.16	cell organization and biogenesis	cytoplasm;cytosol;membrane	metal ion binding;protein binding			0	1.608	0.143114	18.13	2.035	1.274	1.608	1.411	1.78	115516	69566.7	1		Middle
FALSE	High	Master Protein	P13804	Electron transfer flavoprotein subunit alpha, mitochondrial OS=Homo sapiens OX=9606 GN=ETFA PE=1 SV=1	0	8.167	8	1	6	1	333	35.1	8.38	26	metabolic process;transport	mitochondrion;organelle lumen	catalytic activity;nucleotide binding;protein binding		Respiratory electron transport	4	0.627	0.0205055	73.27	0.42	1.114	0.627	2.798	0.135	30856.3	49194.7	1		Middle
FALSE	High	Master Protein	P13804	Electron transfer flavoprotein subunit alpha, mitochondrial OS=Homo sapiens OX=9606 GN=ETFA PE=1 SV=1	0	39.095	38	9	48	9	333	35.1	8.38	104.58	metabolic process;transport	mitochondrion;organelle lumen	catalytic activity;nucleotide binding;protein binding		Respiratory electron transport	4	1.072	0.773943	9.78	1.778	1.029	1.001	1.273	1.072	118246	92422.8	1		Bottom
FALSE	High	Master Protein	P13861	cAMP-dependent protein kinase type II-alpha regulatory subunit OS=Homo sapiens OX=9606 GN=PRKAR2A PE=1 SV=2	0	14.544	8	2	9	2	404	45.5	5.07	27.85	coagulation;metabolic process;regulation of biological process;response to stimulus	cytoplasm;cytosol;membrane	catalytic activity;enzyme regulator activity;nucleotide binding;protein binding	Insulin signaling pathway	DARPP-32 events; ROBO receptors bind AKAP5; Glucagon-like Peptide-1 (GLP1) regulates insulin secretion; Hedgehog 'off' state; Vasopressin regulates renal water homeostasis via Aquaporins; Factors involved in megakaryocyte development and platelet production; Signaling by GPCR; PKA activation in glucagon signalling; PKA activation	37	1.775	0.0624962	6.89	1.693	2.536	3.523	1.775	1.703	45738.1	24421.9	1		Middle
FALSE	High	None	P13929	Beta-enolase OS=Homo sapiens OX=9606 GN=ENO3 PE=1 SV=5	0	34.287	16	4	37	4	434	47	7.71	149.48	metabolic process	cytoplasm;cytosol;membrane	catalytic activity;metal ion binding	HIF-1 signaling pathway; Carbon metabolism; Glycolysis / Gluconeogenesis; RNA degradation; Biosynthesis of amino acids; Metabolic pathways	Gluconeogenesis; Glycolysis	12	1.171	0.847759	97.03	1.171	2.245	0.405	1.715	0.365	269210	187848	1		Middle
FALSE	High	None	P13942	Collagen alpha-2(XI) chain OS=Homo sapiens OX=9606 GN=COL11A2 PE=1 SV=5	0	4.764	1	1	6	0	1736	171.7	6.21	11.2	cell organization and biogenesis;metabolic process	extracellular;organelle lumen	metal ion binding;protein binding;structural molecule activity	Protein digestion and absorption	Collagen degradation; MET activates PTK2 signaling; Assembly of collagen fibrils and other multimeric structures; Collagen chain trimerization; Non-integrin membrane-ECM interactions	17											2		Top
FALSE	High	Master Protein	P13987	CD59 glycoprotein OS=Homo sapiens OX=9606 GN=CD59 PE=1 SV=1	0	18.212	26	4	14	4	128	14.2	6.48	45.62	cell organization and biogenesis;coagulation;regulation of biological process;response to stimulus;transport	cell surface;extracellular;membrane	protein binding	Hematopoietic cell lineage; Complement and coagulation cascades	Regulation of Complement cascade; Neutrophil degranulation; Cargo concentration in the ER; COPII (Coat Protein 2) Mediated Vesicle Transport; COPI-mediated anterograde transport	17	1.057	0.741483	4.81	1.023	1.066	0.836	1.057	1.965	70838.4	67025	1		Bottom
FALSE	High	Master Protein	P13995	Bifunctional methylenetetrahydrofolate dehydrogenase/cyclohydrolase, mitochondrial OS=Homo sapiens OX=9606 GN=MTHFD2 PE=1 SV=2	0	13.492	10	3	18	3	350	37.9	8.73	34.66	metabolic process	cytosol;mitochondrion;organelle lumen	catalytic activity;metal ion binding	One carbon pool by folate; Metabolic pathways	Metabolism of folate and pterines	10	0.794	0.231273	10.23	2.62	0.852	0.515	0.794	0.778	72149	94959.3	1		Bottom
FALSE	High	Master Protein	P14174	Macrophage migration inhibitory factor OS=Homo sapiens OX=9606 GN=MIF PE=1 SV=4	0	4.037	8	1	4	1	115	12.5	7.88	10.11	cell organization and biogenesis;cell proliferation;cellular component movement;defense response;metabolic process;regulation of biological process;response to stimulus;transport	cell surface;cytoplasm;cytosol;extracellular;organelle lumen	catalytic activity;protein binding	Tyrosine metabolism; Phenylalanine metabolism	Gene and protein expression by JAK-STAT signaling after Interleukin-12 stimulation; Neutrophil degranulation; Interleukin-12 family signaling; Cell surface interactions at the vascular wall	13											1		Bottom
FALSE	High	Master Protein	P14314	Glucosidase 2 subunit beta OS=Homo sapiens OX=9606 GN=PRKCSH PE=1 SV=2	0	72.323	25	15	124	15	528	59.4	4.41	283.44	metabolic process;regulation of biological process;response to stimulus	endoplasmic reticulum;organelle lumen	metal ion binding;protein binding	Protein processing in endoplasmic reticulum	Advanced glycosylation endproduct receptor signaling; Post-translational protein phosphorylation; Regulation of Insulin-like Growth Factor (IGF) transport and uptake by Insulin-like Growth Factor Binding Proteins (IGFBPs); Calnexin/calreticulin cycle	11	1.054	0.81678	40.91	0.643	1.054	0.763	1.649	1.281	814557	732709	1		Middle
FALSE	High	Master Protein	P14618	Pyruvate kinase PKM OS=Homo sapiens OX=9606 GN=PKM PE=1 SV=4	0	116.343	45	16	82	16	531	57.9	7.84	249.79	cell death;cell organization and biogenesis;metabolic process;response to stimulus;transport	cytoplasm;cytosol;extracellular;mitochondrion;nucleus;organelle lumen	catalytic activity;metal ion binding;nucleotide binding;protein binding;RNA binding	Viral carcinogenesis; Central carbon metabolism in cancer; Carbon metabolism; Purine metabolism; Pyruvate metabolism; Type II diabetes mellitus; Glucagon signaling pathway; Glycolysis / Gluconeogenesis; Biosynthesis of amino acids; Metabolic pathways	Glycolysis; Neutrophil degranulation	20	1.608	0.19646	10.19	2.438	1.608	1.657	1.497	0.733	414065	192092	1		Top
FALSE	High	Master Protein	P14618	Pyruvate kinase PKM OS=Homo sapiens OX=9606 GN=PKM PE=1 SV=4	0	196.988	65	23	218	23	531	57.9	7.84	565.45	cell death;cell organization and biogenesis;metabolic process;response to stimulus;transport	cytoplasm;cytosol;extracellular;mitochondrion;nucleus;organelle lumen	catalytic activity;metal ion binding;nucleotide binding;protein binding;RNA binding	Viral carcinogenesis; Central carbon metabolism in cancer; Carbon metabolism; Purine metabolism; Pyruvate metabolism; Type II diabetes mellitus; Glucagon signaling pathway; Glycolysis / Gluconeogenesis; Biosynthesis of amino acids; Metabolic pathways	Glycolysis; Neutrophil degranulation	20	1.411	0.347486	22.76	2.072	1.411	0.906	1.194	1.552	2.2055e+06	1.11707e+06	1		Middle
FALSE	High	Master Protein	P14625	Endoplasmin OS=Homo sapiens OX=9606 GN=HSP90B1 PE=1 SV=1	0	491.301	64	62	731	60	803	92.4	4.84	2180.68	cell organization and biogenesis;metabolic process;regulation of biological process;response to stimulus;transport	cytosol;endoplasmic reticulum;extracellular;membrane;nucleus;organelle lumen	metal ion binding;nucleotide binding;protein binding;RNA binding	Pathways in cancer; Prostate cancer; Protein processing in endoplasmic reticulum; Thyroid hormone synthesis; Estrogen signaling pathway; PI3K-Akt signaling pathway	Post-translational protein phosphorylation; Regulation of Insulin-like Growth Factor (IGF) transport and uptake by Insulin-like Growth Factor Binding Proteins (IGFBPs); ATF6 (ATF6-alpha) activates chaperone genes; Interleukin-4 and 13 signaling; Trafficking and processing of endosomal TLR; Scavenging by Class A Receptors	26	1.123	0.902792	3.44	0.945	1.149	1.123	1.125	0.895	6.14155e+06	6.21033e+06	1		Top
FALSE	High	Master Protein	P14625	Endoplasmin OS=Homo sapiens OX=9606 GN=HSP90B1 PE=1 SV=1	0	11.812	4	2	5	2	803	92.4	4.84	16	cell organization and biogenesis;metabolic process;regulation of biological process;response to stimulus;transport	cytosol;endoplasmic reticulum;extracellular;membrane;nucleus;organelle lumen	metal ion binding;nucleotide binding;protein binding;RNA binding	Pathways in cancer; Prostate cancer; Protein processing in endoplasmic reticulum; Thyroid hormone synthesis; Estrogen signaling pathway; PI3K-Akt signaling pathway	Post-translational protein phosphorylation; Regulation of Insulin-like Growth Factor (IGF) transport and uptake by Insulin-like Growth Factor Binding Proteins (IGFBPs); ATF6 (ATF6-alpha) activates chaperone genes; Interleukin-4 and 13 signaling; Trafficking and processing of endosomal TLR; Scavenging by Class A Receptors	26	0.749	0.108353	24.36	0.747	1.122	0.643	1.569	0.749	77626.6	77764.9	1		Middle
FALSE	High	Master Protein Candidate	P14649	Myosin light chain 6B OS=Homo sapiens OX=9606 GN=MYL6B PE=1 SV=1	0	17.968	14	3	15	3	208	22.8	5.73	42.03	cellular component movement	cytosol	catalytic activity;metal ion binding;motor activity;protein binding;structural molecule activity	Vascular smooth muscle contraction; Oxytocin signaling pathway	Smooth Muscle Contraction	4	1.497	0.469044	19.48	1.694	1.498	0.813	0.611	1.497	172667	249394	1		Bottom
FALSE	High	Master Protein	P14678	Small nuclear ribonucleoprotein-associated proteins B and B' OS=Homo sapiens OX=9606 GN=SNRPB PE=1 SV=2	0.005	2.19	3	1	2	1	240	24.6	11.19	3.4	cell organization and biogenesis;metabolic process;transport	cytoplasm;cytosol;nucleus;spliceosomal complex	protein binding;RNA binding	Spliceosome; Systemic lupus erythematosus	SLBP independent Processing of Histone Pre-mRNAs; SLBP Dependent Processing of Replication-Dependent Histone Pre-mRNAs; mRNA Splicing - Major Pathway; mRNA Splicing - Minor Pathway; snRNP Assembly; Cleavage of Growing Transcript in the Termination Region	17											1		Bottom
FALSE	High	Master Protein	P14866	Heterogeneous nuclear ribonucleoprotein L OS=Homo sapiens OX=9606 GN=HNRNPL PE=1 SV=2	0	30.994	30	8	28	8	589	64.1	8.22	72.34	metabolic process;regulation of biological process	cytoplasm;membrane;nucleus	DNA binding;protein binding;RNA binding		mRNA Splicing - Major Pathway	5	1.339	0.466355	6.66	1.339	1.181	1.278	1.344	1.853	136318	125878	1		Middle
FALSE	High	None	P14923	Junction plakoglobin OS=Homo sapiens OX=9606 GN=JUP PE=1 SV=3	0	4.294	1	1	10	1	745	81.7	6.14	24.27	cell death;cell organization and biogenesis;cellular component movement;regulation of biological process;response to stimulus;transport	cytoplasm;cytoskeleton;cytosol;extracellular;membrane;nucleus;organelle lumen	protein binding;signal transducer activity;structural molecule activity	Arrhythmogenic right ventricular cardiomyopathy (ARVC); Acute myeloid leukemia; Pathways in cancer; Transcriptional misregulation in cancer	Adherens junctions interactions; Neutrophil degranulation; Formation of the cornified envelope; VEGFR2 mediated vascular permeability	22											1		Top
FALSE	Medium	Master Protein	P14927	Cytochrome b-c1 complex subunit 7 OS=Homo sapiens OX=9606 GN=UQCRB PE=1 SV=2	0.023	1.459	9	1	1	1	111	13.5	8.78	1.69	cell organization and biogenesis;metabolic process;transport	membrane;mitochondrion	catalytic activity;protein binding;transporter activity	Huntington's disease; Parkinson's disease; Alzheimer's disease; Oxidative phosphorylation; Non-alcoholic fatty liver disease (NAFLD); Metabolic pathways; Cardiac muscle contraction	Respiratory electron transport	12	1.034	0.691051	29.7	1.526	1.034	2.098	0.827	1	38320.6	34572.5	1		Bottom
FALSE	High	Master Protein	P15144	Aminopeptidase N OS=Homo sapiens OX=9606 GN=ANPEP PE=1 SV=4	0	444.483	52	53	602	53	967	109.5	5.48	1660.87	cell communication;cell differentiation;development;metabolic process;regulation of biological process;response to stimulus;transport	membrane;nucleus	catalytic activity;metal ion binding;receptor activity	Hematopoietic cell lineage; Glutathione metabolism; Renin-angiotensin system; Metabolic pathways	Metabolism of Angiotensinogen to Angiotensins; Neutrophil degranulation	12	1.202	0.884876	18.12	1.202	1	1.23	1.349	0.894	2.56425e+06	2.9166e+06	1		Top
FALSE	High	None	P15153	Ras-related C3 botulinum toxin substrate 2 OS=Homo sapiens OX=9606 GN=RAC2 PE=1 SV=1	0	9.588	11	3	16	3	192	21.4	7.61	33.98	cell organization and biogenesis;regulation of biological process;response to stimulus	cytoplasm;cytosol;membrane	catalytic activity;enzyme regulator activity;nucleotide binding;protein binding	Pancreatic cancer; B cell receptor signaling pathway; VEGF signaling pathway; Rap1 signaling pathway; MAPK signaling pathway; Colorectal cancer; Natural killer cell mediated cytotoxicity; Pathways in cancer; Wnt signaling pathway; Focal adhesion; Choline metabolism in cancer; Adherens junction; Regulation of actin cytoskeleton; Leukocyte transendothelial migration; Sphingolipid signaling pathway;…	G alpha (12/13) signalling events; GPVI-mediated activation cascade; Sema4D induced cell migration and growth-cone collapse; Rho GTPase cycle; PCP/CE pathway; RHO GTPases Activate NADPH Oxidases	51	1.688	0.276829	7.74	1.6	1.776	0.881	2.807	1.688	49394	29557.9	1		Bottom
FALSE	High	None	P15259	Phosphoglycerate mutase 2 OS=Homo sapiens OX=9606 GN=PGAM2 PE=1 SV=3	0	40.241	23	6	33	6	253	28.7	8.88	54.57	metabolic process;regulation of biological process;response to stimulus	cytosol;nucleus	catalytic activity	Central carbon metabolism in cancer; Carbon metabolism; Glycine, serine and threonine metabolism; Glucagon signaling pathway; Glycolysis / Gluconeogenesis; Biosynthesis of amino acids; Metabolic pathways	Gluconeogenesis; Glycolysis	13	1.77	0.218285	39.41	3.659	2.24	1.77	1.593	0.876	213280	87740	1		Bottom
FALSE	High	Master Protein	P15289	Arylsulfatase A OS=Homo sapiens OX=9606 GN=ARSA PE=1 SV=3	0	6.849	3	1	8	1	507	53.6	6.07	24.63	metabolic process;transport	extracellular;organelle lumen;vacuole	catalytic activity;metal ion binding;protein binding	Lysosome; Sphingolipid metabolism	The activation of arylsulfatases; Glycosphingolipid metabolism; Neutrophil degranulation	13	1.408	0.351842	19.97	1.231	1.408	5.348	1.597	0.551	154233	109553	1		Middle
FALSE	High	Master Protein	P15291	Beta-1,4-galactosyltransferase 1 OS=Homo sapiens OX=9606 GN=B4GALT1 PE=1 SV=5	0	3.383	5	1	1	1	398	43.9	8.65	3.3	cell organization and biogenesis;cellular component movement;defense response;metabolic process;regulation of biological process;response to stimulus;transport	cell surface;extracellular;Golgi;membrane	catalytic activity;metal ion binding;protein binding	N-Glycan biosynthesis; Glycosphingolipid biosynthesis - lacto and neolacto series; Galactose metabolism; Other types of O-glycan biosynthesis; Metabolic pathways; Glycosaminoglycan biosynthesis - keratan sulfate	Pre-NOTCH Processing in Golgi; Defective B4GALT1 causes B4GALT1-CDG (CDG-2d); N-Glycan antennae elongation; Lactose synthesis; Neutrophil degranulation; Keratan sulfate biosynthesis; Interaction With The Zona Pellucida; Defective B4GALT1 causes B4GALT1-CDG (CDG-2d)	34	0.01	1e-17	0	0.01	0.01	0.01	0.01	0.01		106240	1		Middle
FALSE	High	Master Protein	P15311	Ezrin OS=Homo sapiens OX=9606 GN=EZR PE=1 SV=4	0	36.061	13	10	55	2	586	69.4	6.27	111.31	cell differentiation;cell organization and biogenesis;cellular component movement;metabolic process;regulation of biological process;response to stimulus;transport	cytoplasm;cytoskeleton;cytosol;endosome;membrane	protein binding;RNA binding	Pathogenic Escherichia coli infection; MicroRNAs in cancer; Proteoglycans in cancer; Regulation of actin cytoskeleton; Leukocyte transendothelial migration; Gastric acid secretion	Netrin-1 signaling; Recycling pathway of L1	15	0.742	0.100254	11.69	0.687	0.742	0.784	1.833	0.407	5731.34	45805.3	1		Middle
FALSE	High	None	P15313	V-type proton ATPase subunit B, kidney isoform OS=Homo sapiens OX=9606 GN=ATP6V1B1 PE=1 SV=3	0	5.172	7	2	4	2	513	56.8	5.66	4.44	cellular homeostasis;metabolic process;regulation of biological process;response to stimulus;transport	cytoplasm;cytosol;membrane	catalytic activity;nucleotide binding;protein binding;transporter activity	Phagosome; mTOR signaling pathway; Oxidative phosphorylation; Vibrio cholerae infection; Metabolic pathways; Epithelial cell signaling in Helicobacter pylori infection; Collecting duct acid secretion; Synaptic vesicle cycle; Rheumatoid arthritis	Transferrin endocytosis and recycling; ROS, RNS production in phagocytes; Ion channel transport; Insulin receptor recycling	20	1.147	0.913923	29.7	1.239	1.147	1.835	0.917	0.406	116821	105013	1		Middle
FALSE	High	None	P15531	Nucleoside diphosphate kinase A OS=Homo sapiens OX=9606 GN=NME1 PE=1 SV=1	0	12.9	31	4	26	4	152	17.1	6.19	45.49	cell differentiation;cellular homeostasis;metabolic process;regulation of biological process;response to stimulus;transport	cytoplasm;cytosol;membrane;mitochondrion;nucleus	catalytic activity;DNA binding;metal ion binding;nucleotide binding;protein binding;RNA binding	Purine metabolism; Metabolic pathways; Pyrimidine metabolism	Interconversion of nucleotide di- and triphosphates	6	1.34	0.696795	13.93	1.53	1.215	1.34	1.413	0.834	156909	105766	1		Bottom
FALSE	High	Master Protein	P15586	N-acetylglucosamine-6-sulfatase OS=Homo sapiens OX=9606 GN=GNS PE=1 SV=3	0	6.499	4	2	7	2	552	62	8.31	15.53	metabolic process;transport	extracellular;organelle lumen;vacuole	catalytic activity;metal ion binding;protein binding	Lysosome; Glycosaminoglycan degradation; Metabolic pathways	Neutrophil degranulation; MPS IIID - Sanfilippo syndrome D; Keratan sulfate degradation; Lysosome Vesicle Biogenesis	21	0.816	0.207823	12.02	0.552	0.888	0.816	0.917	0.773	161169	198518	1		Middle
FALSE	High	Master Protein	P15586	N-acetylglucosamine-6-sulfatase OS=Homo sapiens OX=9606 GN=GNS PE=1 SV=3	0	4.352	2	1	9	1	552	62	8.31	10.53	metabolic process;transport	extracellular;organelle lumen;vacuole	catalytic activity;metal ion binding;protein binding	Lysosome; Glycosaminoglycan degradation; Metabolic pathways	Neutrophil degranulation; MPS IIID - Sanfilippo syndrome D; Keratan sulfate degradation; Lysosome Vesicle Biogenesis	21	2.454	0.0263972	65.31	1.231	2.454	4.352	2.712	1.373	44807.2	20693.9	1		Bottom
FALSE	Medium	Master Protein	P15880	40S ribosomal protein S2 OS=Homo sapiens OX=9606 GN=RPS2 PE=1 SV=2	0.043	1.535	3	1	2	1	293	31.3	10.24	0	cell organization and biogenesis;metabolic process;regulation of biological process;transport	cytosol;membrane;nucleus;ribosome	protein binding;RNA binding;structural molecule activity	Ribosome	Peptide chain elongation; Protein methylation; Eukaryotic Translation Termination; Viral mRNA Translation; RMTs methylate histone arginines; Formation of the ternary complex, and subsequently, the 43S complex; L13a-mediated translational silencing of Ceruloplasmin expression; Selenocysteine synthesis; Nonsense Mediated Decay (NMD) independent of the Exon Junction Complex (EJC); Nonsense Mediated …	44											1		Top
FALSE	High	Master Protein	P15880	40S ribosomal protein S2 OS=Homo sapiens OX=9606 GN=RPS2 PE=1 SV=2	0	44.177	29	10	57	10	293	31.3	10.24	130.29	cell organization and biogenesis;metabolic process;regulation of biological process;transport	cytosol;membrane;nucleus;ribosome	protein binding;RNA binding;structural molecule activity	Ribosome	Peptide chain elongation; Protein methylation; Eukaryotic Translation Termination; Viral mRNA Translation; RMTs methylate histone arginines; Formation of the ternary complex, and subsequently, the 43S complex; L13a-mediated translational silencing of Ceruloplasmin expression; Selenocysteine synthesis; Nonsense Mediated Decay (NMD) independent of the Exon Junction Complex (EJC); Nonsense Mediated …	44	1.488	0.480596	25.1	1.236	1.488	1.319	1.77	2.07	443838	298595	1		Bottom
FALSE	High	Master Protein	P16035	Metalloproteinase inhibitor 2 OS=Homo sapiens OX=9606 GN=TIMP2 PE=1 SV=2	0.009	1.939	7	1	1	1	220	24.4	7.49	2.47	cell organization and biogenesis;regulation of biological process;response to stimulus;transport	cell surface;extracellular;organelle lumen	enzyme regulator activity;metal ion binding;protein binding		Activation of Matrix Metalloproteinases; Neutrophil degranulation	9	0.746	0.166594	61.12	0.746	0.528	0.455	1.332	0.881	18758.9	22027.6	1		Bottom
FALSE	High	Master Protein	P16070	CD44 antigen OS=Homo sapiens OX=9606 GN=CD44 PE=1 SV=3	0	46.568	9	7	68	7	742	81.5	5.33	185.74	cell organization and biogenesis;cellular component movement;metabolic process;regulation of biological process;response to stimulus;transport	cell surface;cytosol;Golgi;membrane	protein binding;receptor activity;signal transducer activity	Hematopoietic cell lineage; MicroRNAs in cancer; Epstein-Barr virus infection; Proteoglycans in cancer; ECM-receptor interaction; Shigellosis	Integrin cell surface interactions; Degradation of the extracellular matrix; Neutrophil degranulation; Hyaluronan uptake and degradation; Interferon gamma signaling; Cell surface interactions at the vascular wall	25	1.168	0.974597	18.36	1.287	1.168	1.664	1.023	0.876	798277	686428	1		Top
FALSE	High	Master Protein	P16070	CD44 antigen OS=Homo sapiens OX=9606 GN=CD44 PE=1 SV=3	0	11.388	3	2	16	2	742	81.5	5.33	38.18	cell organization and biogenesis;cellular component movement;metabolic process;regulation of biological process;response to stimulus;transport	cell surface;cytosol;Golgi;membrane	protein binding;receptor activity;signal transducer activity	Hematopoietic cell lineage; MicroRNAs in cancer; Epstein-Barr virus infection; Proteoglycans in cancer; ECM-receptor interaction; Shigellosis	Integrin cell surface interactions; Degradation of the extracellular matrix; Neutrophil degranulation; Hyaluronan uptake and degradation; Interferon gamma signaling; Cell surface interactions at the vascular wall	25	1.401	0.362781	88.1	1.854	2.606	0.324	1.401	0.568	147324	255323	1		Middle
FALSE	High	None	P16104	Histone H2AX OS=Homo sapiens OX=9606 GN=H2AFX PE=1 SV=2	0.008	2.335	6	1	2	1	143	15.1	10.74	4.15	cell organization and biogenesis;metabolic process;regulation of biological process;response to stimulus	chromosome;nucleus	DNA binding;protein binding	Systemic lupus erythematosus; Alcoholism	SIRT1 negatively regulates rRNA expression; RMTs methylate histone arginines; Nonhomologous End-Joining (NHEJ); Activation of anterior HOX genes in hindbrain development during early embryogenesis; NoRC negatively regulates rRNA expression; Meiotic synapsis; Transcriptional regulation by small RNAs; Meiotic recombination; PRC2 methylates histones and DNA; Recruitment and ATM-mediated phosphorylat…	75	0.842	0.208515	41.16	0.842	1.587	0.819	0.637	1.166	54706.8	45847.5	1		Top
FALSE	High	None	P16104	Histone H2AX OS=Homo sapiens OX=9606 GN=H2AFX PE=1 SV=2	0	14.872	18	4	40	0	143	15.1	10.74	69.04	cell organization and biogenesis;metabolic process;regulation of biological process;response to stimulus	chromosome;nucleus	DNA binding;protein binding	Systemic lupus erythematosus; Alcoholism	SIRT1 negatively regulates rRNA expression; RMTs methylate histone arginines; Nonhomologous End-Joining (NHEJ); Activation of anterior HOX genes in hindbrain development during early embryogenesis; NoRC negatively regulates rRNA expression; Meiotic synapsis; Transcriptional regulation by small RNAs; Meiotic recombination; PRC2 methylates histones and DNA; Recruitment and ATM-mediated phosphorylat…	75											2		Bottom
FALSE	High	Master Protein	P16152	Carbonyl reductase [NADPH] 1 OS=Homo sapiens OX=9606 GN=CBR1 PE=1 SV=3	0	31.25	36	7	19	5	277	30.4	8.32	43.57	cell differentiation;metabolic process	cytoplasm;cytosol	catalytic activity	Metabolism of xenobiotics by cytochrome P450; Arachidonic acid metabolism; Chemical carcinogenesis; Metabolic pathways	Synthesis of Prostaglandins (PG) and Thromboxanes (TX)	10	1.809	0.194661	36.13	1.809	2.25	0.932	4.488	1.566	28989.6	11430.2	1		Bottom
FALSE	High	None	P16188	HLA class I histocompatibility antigen, A-30 alpha chain OS=Homo sapiens OX=9606 GN=HLA-A PE=1 SV=2	0	13.949	15	3	7	1	365	40.9	6.1	10	regulation of biological process;response to stimulus	cell surface;endoplasmic reticulum;Golgi;membrane	protein binding;RNA binding		Interferon alpha/beta signaling; ER-Phagosome pathway; Immunoregulatory interactions between a Lymphoid and a non-Lymphoid cell; Endosomal/Vacuolar pathway; Interferon gamma signaling; Antigen Presentation: Folding, assembly and peptide loading of class I MHC	14	0.782	0.152791	12.06	0.782	0.755	0.723	1.144	1.292	117014	126367	1		Middle
FALSE	High	None	P16189	HLA class I histocompatibility antigen, A-31 alpha chain OS=Homo sapiens OX=9606 GN=HLA-A PE=1 SV=2	0	11.358	11	2	5	1	365	41	6.47	4.49	regulation of biological process;response to stimulus	cell surface;endoplasmic reticulum;Golgi;membrane	protein binding;RNA binding		Interferon alpha/beta signaling; ER-Phagosome pathway; Immunoregulatory interactions between a Lymphoid and a non-Lymphoid cell; Endosomal/Vacuolar pathway; Interferon gamma signaling; Antigen Presentation: Folding, assembly and peptide loading of class I MHC	14	0.782	0.152791	12.06	0.782	0.755	0.723	1.144	1.292	117014	126367	1		Middle
FALSE	High	None	P16190	HLA class I histocompatibility antigen, A-33 alpha chain OS=Homo sapiens OX=9606 GN=HLA-A PE=1 SV=3	0	11.358	11	2	5	1	365	40.9	6.7	4.49	regulation of biological process;response to stimulus	cell surface;endoplasmic reticulum;Golgi;membrane	protein binding;RNA binding		Interferon alpha/beta signaling; ER-Phagosome pathway; Immunoregulatory interactions between a Lymphoid and a non-Lymphoid cell; Endosomal/Vacuolar pathway; Interferon gamma signaling; Antigen Presentation: Folding, assembly and peptide loading of class I MHC	14	0.782	0.152791	12.06	0.782	0.755	0.723	1.144	1.292	117014	126367	1		Middle
FALSE	High	Master Protein	P16278	Beta-galactosidase OS=Homo sapiens OX=9606 GN=GLB1 PE=1 SV=2	0	17.949	7	3	10	3	677	76	6.57	15.73	metabolic process;response to stimulus;transport	cytoplasm;extracellular;Golgi;organelle lumen;vacuole	catalytic activity;protein binding	Lysosome; Glycosphingolipid biosynthesis - ganglio series; Galactose metabolism; Glycosaminoglycan degradation; Sphingolipid metabolism; Other glycan degradation; Metabolic pathways	Sialic acid metabolism; Neutrophil degranulation; MPS IV - Morquio syndrome B; Glycosphingolipid metabolism; HS-GAG degradation; Keratan sulfate degradation	32	1.381	0.393407	13.72	1.381	0.723	3.06	1.29	1.509	113529	95263.2	1		Middle
FALSE	Medium	Master Protein	P16333	Cytoplasmic protein NCK1 OS=Homo sapiens OX=9606 GN=NCK1 PE=1 SV=1	0.041	1.354	5	1	1	1	377	42.8	6.47	0	cell organization and biogenesis;cellular component movement;metabolic process;regulation of biological process;response to stimulus	cytoplasm;cytosol;endoplasmic reticulum;membrane;nucleus;ribosome	enzyme regulator activity;protein binding;structural molecule activity	T cell receptor signaling pathway; Pathogenic Escherichia coli infection; ErbB signaling pathway; Axon guidance	DCC mediated attractive signaling; VEGFA-VEGFR2 Pathway; Downstream signal transduction; Nephrin family interactions; Activation of RAC1; Generation of second messenger molecules; RHO GTPases Activate WASPs and WAVEs; Regulation of actin dynamics for phagocytic cup formation; Antigen activates B Cell Receptor (BCR) leading to generation of second messengers	41	1.386	0.623616	32.79	1.386	1.692	0.616	7.937	1.189	138668	113804	1		Bottom
FALSE	High	Master Protein	P16401	Histone H1.5 OS=Homo sapiens OX=9606 GN=HIST1H1B PE=1 SV=3	0	60.745	24	10	104	6	226	22.6	10.92	242.41	cell organization and biogenesis;regulation of biological process	chromosome;nucleus	DNA binding;protein binding;RNA binding		Formation of Senescence-Associated Heterochromatin Foci (SAHF); Activation of DNA fragmentation factor	10	1.222	0.912551	7.76	1.286	1.168	1.86	0.879	1.222	492772	421827	1		Bottom
FALSE	High	Master Protein	P16402	Histone H1.3 OS=Homo sapiens OX=9606 GN=HIST1H1D PE=1 SV=2	0.001	2.711	6	1	4	1	221	22.3	11.02	11.16	cell organization and biogenesis;metabolic process;regulation of biological process	chromosome;nucleus	DNA binding;RNA binding		Formation of Senescence-Associated Heterochromatin Foci (SAHF); Activation of DNA fragmentation factor	10	1.213	0.738606	76.76	0.402	0.585	1.213	2.672	1.45	69885.6	102149	1		Middle
FALSE	High	Master Protein	P16402	Histone H1.3 OS=Homo sapiens OX=9606 GN=HIST1H1D PE=1 SV=2	0	54.673	29	10	91	6	221	22.3	11.02	243.46	cell organization and biogenesis;metabolic process;regulation of biological process	chromosome;nucleus	DNA binding;RNA binding		Formation of Senescence-Associated Heterochromatin Foci (SAHF); Activation of DNA fragmentation factor	10	1.085	0.802057	7.45	1.085	1.139	0.844	0.751	1.123	645122	617762	1		Bottom
FALSE	High	Master Protein Candidate	P16403	Histone H1.2 OS=Homo sapiens OX=9606 GN=HIST1H1C PE=1 SV=2	0.001	2.711	6	1	4	1	213	21.4	10.93	11.16	cell organization and biogenesis;metabolic process;regulation of biological process	chromosome;nucleus	DNA binding;protein binding;RNA binding		Formation of Senescence-Associated Heterochromatin Foci (SAHF); Activation of DNA fragmentation factor	10	1.213	0.738606	76.76	0.402	0.585	1.213	2.672	1.45	69885.6	102149	1		Middle
FALSE	High	Master Protein Candidate	P16403	Histone H1.2 OS=Homo sapiens OX=9606 GN=HIST1H1C PE=1 SV=2	0	54.673	30	10	91	6	213	21.4	10.93	243.46	cell organization and biogenesis;metabolic process;regulation of biological process	chromosome;nucleus	DNA binding;protein binding;RNA binding		Formation of Senescence-Associated Heterochromatin Foci (SAHF); Activation of DNA fragmentation factor	10	1.085	0.802057	7.45	1.085	1.139	0.844	0.751	1.123	645122	617762	1		Bottom
FALSE	High	Master Protein	P16435	NADPH--cytochrome P450 reductase OS=Homo sapiens OX=9606 GN=POR PE=1 SV=2	0	14.175	7	2	9	2	677	76.6	5.58	18.06	metabolic process;regulation of biological process;response to stimulus	endoplasmic reticulum;membrane;mitochondrion	catalytic activity;nucleotide binding;protein binding		Cytochrome P450 - arranged by substrate type	4	2.708	0.000372456	12.98	3.716	0.892	2.757	2.708	2.471	47936.6	20578.2	1		Middle
FALSE	High	Master Protein	P16615	Sarcoplasmic/endoplasmic reticulum calcium ATPase 2 OS=Homo sapiens OX=9606 GN=ATP2A2 PE=1 SV=1	0	190.686	36	30	236	30	1042	114.7	5.34	668.78	cell organization and biogenesis;cellular homeostasis;regulation of biological process;response to stimulus;transport	endoplasmic reticulum;membrane	catalytic activity;metal ion binding;nucleotide binding;protein binding;transporter activity	Arrhythmogenic right ventricular cardiomyopathy (ARVC); Dilated cardiomyopathy; cGMP-PKG signaling pathway; Thyroid hormone signaling pathway; Adrenergic signaling in cardiomyocytes; Pancreatic secretion; Alzheimer's disease; Cardiac muscle contraction; cAMP signaling pathway; Calcium signaling pathway; Hypertrophic cardiomyopathy (HCM)	Ion homeostasis; Pre-NOTCH Processing in Golgi; Ion transport by P-type ATPases; Reduction of cytosolic Ca++ levels	30	1.222	0.834032	13.24	1.113	1.222	1.251	1.432	0.999	501843	478052	1		Top
FALSE	High	Master Protein	P16949	Stathmin OS=Homo sapiens OX=9606 GN=STMN1 PE=1 SV=3	0	3.364	7	1	1	1	149	17.3	5.97	2.59	cell differentiation;cell organization and biogenesis;development;regulation of biological process;response to stimulus	cytoplasm;cytoskeleton;cytosol;membrane	protein binding;signal transducer activity	MicroRNAs in cancer; MAPK signaling pathway		7	0.783	0.215235	30.87	2.63	0.559	0.648	0.783	0.971	19333	23675	1		Bottom
FALSE	High	Master Protein	P16989	Y-box-binding protein 3 OS=Homo sapiens OX=9606 GN=YBX3 PE=1 SV=4	0	13.775	23	3	7	2	372	40.1	9.77	24.46	metabolic process;regulation of biological process;response to stimulus	cytoplasm;cytosol;nucleus	DNA binding;protein binding;RNA binding	Tight junction		3	1.088	0.917122	33.94	1.318	1.088	1.809	0.839	0.347	144567	172306	1		Middle
FALSE	High	Master Protein Rejected	P17066	Heat shock 70 kDa protein 6 OS=Homo sapiens OX=9606 GN=HSPA6 PE=1 SV=2	0	29.115	12	6	35	0	643	71	6.14	95.2	cell organization and biogenesis;metabolic process;response to stimulus;transport	cytoplasm;cytosol;extracellular;organelle lumen	catalytic activity;nucleotide binding;protein binding	Endocytosis; Longevity regulating pathway - multiple species; Epstein-Barr virus infection; Spliceosome; MAPK signaling pathway; Protein processing in endoplasmic reticulum; Toxoplasmosis; Measles; Influenza A; Estrogen signaling pathway; Legionellosis; Antigen processing and presentation	Neutrophil degranulation; Regulation of HSF1-mediated heat shock response	20											0		Middle
FALSE	High	Master Protein	P17096	High mobility group protein HMG-I/HMG-Y OS=Homo sapiens OX=9606 GN=HMGA1 PE=1 SV=3	0	5.366	23	1	6	1	107	11.7	10.32	7.73	cell organization and biogenesis;metabolic process;regulation of biological process;response to stimulus;transport	chromosome;cytosol;nucleus	catalytic activity;DNA binding;protein binding		2-LTR circle formation; APOBEC3G mediated resistance to HIV-1 infection; Integration of viral DNA into host genomic DNA; Vpr-mediated nuclear import of PICs; Autointegration results in viral DNA circles; Formation of Senescence-Associated Heterochromatin Foci (SAHF)	21	0.981	0.579114	80.71	2.166	0.953	0.981	0.534	2.154	86423.8	78847.1	1		Bottom
FALSE	Medium	Master Protein	P17252	Protein kinase C alpha type OS=Homo sapiens OX=9606 GN=PRKCA PE=1 SV=4	0.016	2.142	2	1	1	1	672	76.7	7.05	2.34	cell death;cell organization and biogenesis;cellular component movement;metabolic process;regulation of biological process;response to stimulus	cytoplasm;cytosol;endoplasmic reticulum;membrane;mitochondrion;nucleus	catalytic activity;metal ion binding;nucleotide binding;protein binding	Dopaminergic synapse; Serotonergic synapse; Amoebiasis; Tight junction; Vascular smooth muscle contraction; Glutamatergic synapse; Pathogenic Escherichia coli infection; Hepatitis B; HIF-1 signaling pathway; MicroRNAs in cancer; Amphetamine addiction; Phospholipase D signaling pathway; VEGF signaling pathway; Rap1 signaling pathway; Non-small cell lung cancer; MAPK signaling pathway; Oxytocin sig…	G alpha (z) signalling events; ROBO receptors bind AKAP5; SHC1 events in ERBB2 signaling; Acetylcholine regulates insulin secretion; Disinhibition of SNARE formation; Syndecan interactions; EGFR Transactivation by Gastrin; WNT5A-dependent internalization of FZD4; Ca2+ pathway; Trafficking of GluR2-containing AMPA receptors; Depolymerisation of the Nuclear Lamina; RET signaling; VEGFR2 mediated ce…	150	1.443	0.38746	29.81	1.733	1.443	1.012	1.456	0.588	59269.6	57257.8	1		Top
FALSE	High	Master Protein	P17302	Gap junction alpha-1 protein OS=Homo sapiens OX=9606 GN=GJA1 PE=1 SV=2	0	18.003	10	3	5	3	382	43	8.76	11.57	cell communication;cell death;cell organization and biogenesis;cellular homeostasis;defense response;regulation of biological process;response to stimulus;transport	cytoplasm;endoplasmic reticulum;endosome;Golgi;membrane;mitochondrion;vacuole	protein binding;signal transducer activity;transporter activity	Arrhythmogenic right ventricular cardiomyopathy (ARVC); Gap junction	Transport of connexins along the secretory pathway; c-src mediated regulation of Cx43 function and closure of gap junctions; Formation of annular gap junctions; Microtubule-dependent trafficking of connexons from Golgi to the plasma membrane; Oligomerization of connexins into connexons	25	1.579	0.164296	27.75	1.059	1.244	1.824	1.579	1.874	118942	80907.5	1		Middle
FALSE	High	Master Protein	P17568	NADH dehydrogenase [ubiquinone] 1 beta subcomplex subunit 7 OS=Homo sapiens OX=9606 GN=NDUFB7 PE=1 SV=4	0.002	2.971	9	1	4	1	137	16.4	8.92	6.04	cell organization and biogenesis;metabolic process;transport	membrane;mitochondrion	catalytic activity	Huntington's disease; Parkinson's disease; Alzheimer's disease; Oxidative phosphorylation; Non-alcoholic fatty liver disease (NAFLD); Metabolic pathways	Complex I biogenesis	13	0.705	0.120172	70.15	1.339	0.705	0.87	0.341	0.298	27024.3	36216.1	1		Bottom
FALSE	High	Master Protein	P17655	Calpain-2 catalytic subunit OS=Homo sapiens OX=9606 GN=CAPN2 PE=1 SV=6	0	21.24	16	6	18	6	700	79.9	4.98	44.12	cell organization and biogenesis;metabolic process;regulation of biological process;response to stimulus	chromosome;cytoplasm;cytoskeleton;cytosol;endoplasmic reticulum;Golgi;membrane;nucleus;vacuole	catalytic activity;metal ion binding;protein binding	Protein processing in endoplasmic reticulum; Apoptosis; Focal adhesion; Alzheimer's disease	Degradation of the extracellular matrix; Deregulated CDK5 triggers multiple neurodegenerative pathways in Alzheimer's disease models	12	1.432	0.317629	26.38	1.994	1.432	1.177	1.654	0.736	115020	44276.8	1		Middle
FALSE	High	None	P17661	Desmin OS=Homo sapiens OX=9606 GN=DES PE=1 SV=3	0	30.034	7	5	62	5	470	53.5	5.27	179.22	cell organization and biogenesis;cellular component movement;regulation of biological process	cytoplasm;cytoskeleton;cytosol;membrane;nucleus	protein binding;structural molecule activity	Arrhythmogenic right ventricular cardiomyopathy (ARVC); Dilated cardiomyopathy; Hypertrophic cardiomyopathy (HCM)	Striated Muscle Contraction	7	0.825	0.223779	44.07	0.744	0.825	1.183	0.636	1.337	1.468e+06	1.8439e+06	1		Middle
FALSE	High	None	P17693	HLA class I histocompatibility antigen, alpha chain G OS=Homo sapiens OX=9606 GN=HLA-G PE=1 SV=1	0.001	2.591	4	1	2	0	338	38.2	5.69	5.52	defense response;regulation of biological process;response to stimulus	extracellular;membrane	protein binding	Viral carcinogenesis; Endocytosis; Allograft rejection; Epstein-Barr virus infection; Type I diabetes mellitus; Cell adhesion molecules (CAMs); Natural killer cell mediated cytotoxicity; HTLV-I infection; Phagosome; Autoimmune thyroid disease; Herpes simplex infection; Viral myocarditis; Graft-versus-host disease; Antigen processing and presentation	Interferon alpha/beta signaling; ER-Phagosome pathway; Immunoregulatory interactions between a Lymphoid and a non-Lymphoid cell; Endosomal/Vacuolar pathway; Interferon gamma signaling; Antigen Presentation: Folding, assembly and peptide loading of class I MHC	28											2		Middle
FALSE	High	Master Protein	P17813	Endoglin OS=Homo sapiens OX=9606 GN=ENG PE=1 SV=2	0	11.941	7	3	4	3	658	70.5	6.61	10.05	cell differentiation;cell organization and biogenesis;cellular component movement;regulation of biological process;response to stimulus;transport	cell surface;membrane	catalytic activity;protein binding;receptor activity;signal transducer activity;transporter activity			2	0.624	0.0146124	30.31	0.624	0.774	0.332	0.8	0.518	40128.4	91324.2	1		Top
FALSE	High	Master Protein	P17844	Probable ATP-dependent RNA helicase DDX5 OS=Homo sapiens OX=9606 GN=DDX5 PE=1 SV=1	0	34.352	16	10	27	6	614	69.1	8.92	71.48	cell differentiation;cell growth;cell organization and biogenesis;metabolic process;regulation of biological process;response to stimulus	cytoplasm;membrane;nucleus;spliceosomal complex	catalytic activity;nucleotide binding;protein binding;RNA binding	Spliceosome; Proteoglycans in cancer; Transcriptional misregulation in cancer	mRNA Splicing - Major Pathway	7	0.94	0.489766	15.54	1.215	0.851	1.342	0.94	0.94	114482	79189.4	1		Middle
FALSE	High	Master Protein	P17858	ATP-dependent 6-phosphofructokinase, liver type OS=Homo sapiens OX=9606 GN=PFKL PE=1 SV=6	0	5.46	2	1	2	1	780	85	7.5	7.16	cell organization and biogenesis;metabolic process;regulation of biological process;response to stimulus;transport	cytoplasm;cytosol;extracellular;membrane;organelle lumen	catalytic activity;metal ion binding;nucleotide binding;protein binding	HIF-1 signaling pathway; Central carbon metabolism in cancer; Carbon metabolism; Galactose metabolism; Glucagon signaling pathway; Fructose and mannose metabolism; Pentose phosphate pathway; AMPK signaling pathway; Glycolysis / Gluconeogenesis; RNA degradation; Biosynthesis of amino acids; Metabolic pathways	Glycolysis; Neutrophil degranulation	22	2.033	0.0265806	20.58	1.395	3.278	1.751	2.033	2.299	40607.3	19503.2	1		Top
FALSE	High	Master Protein	P17931	Galectin-3 OS=Homo sapiens OX=9606 GN=LGALS3 PE=1 SV=5	0	11.909	13	3	14	3	250	26.1	8.56	23.52	cell differentiation;cellular component movement;defense response;metabolic process;regulation of biological process;response to stimulus;transport	cytoplasm;extracellular;membrane;nucleus;spliceosomal complex	protein binding;RNA binding		RUNX2 regulates genes involved in differentiation of myeloid cells; Advanced glycosylation endproduct receptor signaling; Neutrophil degranulation; RUNX1 regulates transcription of genes involved in differentiation of myeloid cells	13	1.439	0.545368	15.84	1.439	1.593	0.906	1.558	0.714	93720.7	71736.8	1		Bottom
FALSE	Low	Master Protein	P17948	Vascular endothelial growth factor receptor 1 OS=Homo sapiens OX=9606 GN=FLT1 PE=1 SV=2	0.07	1.22	1	1	1	1	1338	150.7	8.38	0	cell differentiation;cellular component movement;development;metabolic process;regulation of biological process;response to stimulus	cytoplasm;cytoskeleton;endosome;extracellular;membrane	catalytic activity;nucleotide binding;protein binding;receptor activity;signal transducer activity	Endocytosis; HIF-1 signaling pathway; Cytokine-cytokine receptor interaction; Rap1 signaling pathway; Focal adhesion; Transcriptional misregulation in cancer; Ras signaling pathway; PI3K-Akt signaling pathway; Rheumatoid arthritis	Neurophilin interactions with VEGF and VEGFR; VEGF binds to VEGFR leading to receptor dimerization	20											1		Top
FALSE	High	Master Protein	P17980	26S proteasome regulatory subunit 6A OS=Homo sapiens OX=9606 GN=PSMC3 PE=1 SV=3	0	18.168	15	4	10	4	439	49.2	5.24	24.64	metabolic process;regulation of biological process;response to stimulus;transport	cytoplasm;cytosol;extracellular;membrane;nucleus;organelle lumen;proteasome	catalytic activity;enzyme regulator activity;nucleotide binding;protein binding	Epstein-Barr virus infection; Proteasome	Regulation of RAS by GAPs; CDT1 association with the CDC6:ORC:origin complex; Downstream TCR signaling; UCH proteinases; NIK-->noncanonical NF-kB signaling; Hh mutants that don't undergo autocatalytic processing are degraded by ERAD; SCF-beta-TrCP mediated degradation of Emi1; Neutrophil degranulation; Cross-presentation of soluble exogenous antigens (endosomes); Separation of Sister Chromatids; …	153	1.226	0.708315	2.87	1.226	1.237	1.202	1.982	1.192	137023	96919.1	1		Middle
FALSE	High	Master Protein	P17987	T-complex protein 1 subunit alpha OS=Homo sapiens OX=9606 GN=TCP1 PE=1 SV=1	0	18.891	18	4	13	4	556	60.3	6.11	42.75	cell organization and biogenesis;metabolic process;regulation of biological process;response to stimulus;transport	cytoplasm;cytoskeleton;cytosol;Golgi	nucleotide binding;protein binding;RNA binding		BBSome-mediated cargo-targeting to cilium; Prefoldin mediated transfer of substrate to CCT/TriC; Gene and protein expression by JAK-STAT signaling after Interleukin-12 stimulation; Cooperation of PDCL (PhLP1) and TRiC/CCT in G-protein beta folding; Association of TriC/CCT with target proteins during biosynthesis; Folding of actin by CCT/TriC; Formation of tubulin folding intermediates by CCT/TriC…	18	1.483	0.329973	25.59	1.155	1.985	1.483	1.739	1.384	113883	66342.6	1		Top
FALSE	High	Master Protein	P17987	T-complex protein 1 subunit alpha OS=Homo sapiens OX=9606 GN=TCP1 PE=1 SV=1	0	70.095	45	15	71	15	556	60.3	6.11	207.56	cell organization and biogenesis;metabolic process;regulation of biological process;response to stimulus;transport	cytoplasm;cytoskeleton;cytosol;Golgi	nucleotide binding;protein binding;RNA binding		BBSome-mediated cargo-targeting to cilium; Prefoldin mediated transfer of substrate to CCT/TriC; Gene and protein expression by JAK-STAT signaling after Interleukin-12 stimulation; Cooperation of PDCL (PhLP1) and TRiC/CCT in G-protein beta folding; Association of TriC/CCT with target proteins during biosynthesis; Folding of actin by CCT/TriC; Formation of tubulin folding intermediates by CCT/TriC…	18	1.199	0.773672	14.27	1.004	1.199	1.084	1.215	1.336	447934	362673	1	Acetyl [N-Term]	Middle
FALSE	High	Master Protein	P18031	Tyrosine-protein phosphatase non-receptor type 1 OS=Homo sapiens OX=9606 GN=PTPN1 PE=1 SV=1	0	4.465	3	1	1	1	435	49.9	6.27	3.9	cell organization and biogenesis;metabolic process;regulation of biological process;response to stimulus	cytoplasm;cytosol;endoplasmic reticulum;endosome;membrane	catalytic activity;metal ion binding;protein binding;RNA binding	Insulin signaling pathway; Adherens junction; Insulin resistance	Regulation of IFNA signaling; Negative regulation of MET activity; Regulation of IFNG signaling; PTK6 Down-Regulation; Integrin alphaIIb beta3 signaling; Growth hormone receptor signaling	28	0.858	0.289983	42	0.444	0.858	0.745	1.197	1.248	67762.3	81798.5	1		Middle
FALSE	High	Master Protein	P18077	60S ribosomal protein L35a OS=Homo sapiens OX=9606 GN=RPL35A PE=1 SV=2	0.009	1.895	7	1	9	1	110	12.5	11.06	11.37	cell organization and biogenesis;metabolic process;transport	cytosol;membrane;ribosome	protein binding;RNA binding;structural molecule activity	Ribosome	Peptide chain elongation; Eukaryotic Translation Termination; Viral mRNA Translation; L13a-mediated translational silencing of Ceruloplasmin expression; Nonsense Mediated Decay (NMD) independent of the Exon Junction Complex (EJC); Selenocysteine synthesis; Nonsense Mediated Decay (NMD) enhanced by the Exon Junction Complex (EJC); GTP hydrolysis and joining of the 60S ribosomal subunit; Major path…	34											1		Bottom
FALSE	High	Master Protein	P18084	Integrin beta-5 OS=Homo sapiens OX=9606 GN=ITGB5 PE=1 SV=1	0	40.476	13	6	29	6	799	88	6.06	87.49	cell differentiation;cell organization and biogenesis;regulation of biological process;response to stimulus	cell surface;membrane	protein binding;receptor activity	Arrhythmogenic right ventricular cardiomyopathy (ARVC); Dilated cardiomyopathy; Phagosome; Focal adhesion; Proteoglycans in cancer; Regulation of actin cytoskeleton; ECM-receptor interaction; PI3K-Akt signaling pathway; Hypertrophic cardiomyopathy (HCM)	ECM proteoglycans; Integrin cell surface interactions; Cross-presentation of particulate exogenous antigens (phagosomes); Smooth Muscle Contraction; Molecules associated with elastic fibres; Syndecan interactions	29	0.91	0.339888	37.05	0.613	0.91	2.55	1.133	0.728	161835	123523	1		Top
FALSE	High	Master Protein	P18085	ADP-ribosylation factor 4 OS=Homo sapiens OX=9606 GN=ARF4 PE=1 SV=3	0.002	2.845	6	1	2	1	180	20.5	7.14	4.46	cellular component movement;metabolic process;regulation of biological process;response to stimulus;transport	cytosol;Golgi;membrane	catalytic activity;nucleotide binding;protein binding;signal transducer activity		COPI-dependent Golgi-to-ER retrograde traffic; VxPx cargo-targeting to cilium; COPI-mediated anterograde transport	15	0.988	0.593201	42.07	1.379	0.883	0.988	1.417	0.282	39949.7	49526.8	1		Bottom
FALSE	High	Master Protein	P18124	60S ribosomal protein L7 OS=Homo sapiens OX=9606 GN=RPL7 PE=1 SV=1	0	73.244	51	17	135	17	248	29.2	10.65	209.21	cell organization and biogenesis;metabolic process;transport	cytoplasm;cytosol;membrane;nucleus;ribosome	DNA binding;protein binding;RNA binding;structural molecule activity	Ribosome	Peptide chain elongation; Eukaryotic Translation Termination; Viral mRNA Translation; L13a-mediated translational silencing of Ceruloplasmin expression; Nonsense Mediated Decay (NMD) independent of the Exon Junction Complex (EJC); Selenocysteine synthesis; Nonsense Mediated Decay (NMD) enhanced by the Exon Junction Complex (EJC); GTP hydrolysis and joining of the 60S ribosomal subunit; Major path…	34	1.147	0.933575	12.03	1.054	1.082	1.459	1.257	1.147	532071	600254	1	Acetyl [N-Term]	Bottom
FALSE	High	Master Protein	P18206	Vinculin OS=Homo sapiens OX=9606 GN=VCL PE=1 SV=4	0	231.954	50	46	240	46	1134	123.7	5.66	625.63	cell growth;cell organization and biogenesis;cellular component movement;regulation of biological process;transport	cytoplasm;cytoskeleton;cytosol;extracellular;membrane;organelle lumen	protein binding;structural molecule activity	Amoebiasis; Focal adhesion; Adherens junction; Regulation of actin cytoskeleton; Leukocyte transendothelial migration; Bacterial invasion of epithelial cells; Shigellosis	Signaling by BRAF and RAF fusions; MAP2K and MAPK activation; Smooth Muscle Contraction; Signaling by RAS mutants; Signaling by high-kinase activity BRAF mutants; Signaling by moderate kinase activity BRAF mutants; Platelet degranulation ; Paradoxical activation of RAF signaling by kinase inactive BRAF; Neutrophil degranulation; Interleukin-20 family signaling	37	1.248	0.77012	19	1.648	1.248	1.203	1.408	1.016	671053	391487	1		Top
FALSE	High	None	P18462	HLA class I histocompatibility antigen, A-25 alpha chain OS=Homo sapiens OX=9606 GN=HLA-A PE=1 SV=1	0	11.358	11	2	5	1	365	41.2	6.54	4.49	regulation of biological process;response to stimulus	cell surface;endoplasmic reticulum;Golgi;membrane	protein binding;RNA binding		Interferon alpha/beta signaling; ER-Phagosome pathway; Immunoregulatory interactions between a Lymphoid and a non-Lymphoid cell; Endosomal/Vacuolar pathway; Interferon gamma signaling; Antigen Presentation: Folding, assembly and peptide loading of class I MHC	14	0.782	0.152791	12.06	0.782	0.755	0.723	1.144	1.292	117014	126367	1		Middle
FALSE	High	Master Protein Candidate	P18463	HLA class I histocompatibility antigen, B-37 alpha chain OS=Homo sapiens OX=9606 GN=HLA-B PE=1 SV=1	0	10.937	14	3	5	1	362	40.4	6.15	5.52	regulation of biological process;response to stimulus	cell surface;endoplasmic reticulum;Golgi;membrane	protein binding		Interferon alpha/beta signaling; ER-Phagosome pathway; Immunoregulatory interactions between a Lymphoid and a non-Lymphoid cell; Endosomal/Vacuolar pathway; Interferon gamma signaling; Antigen Presentation: Folding, assembly and peptide loading of class I MHC	15	1.911	0.0308245	31.67	2.897	1.739	2.327	1.911	1.503	59430.3	31093.2	1		Middle
FALSE	High	None	P18464	HLA class I histocompatibility antigen, B-51 alpha chain OS=Homo sapiens OX=9606 GN=HLA-B PE=1 SV=1	0	9.433	8	2	4	0	362	40.5	6.39	5.52	regulation of biological process;response to stimulus	cell surface;endoplasmic reticulum;Golgi;membrane	protein binding		Interferon alpha/beta signaling; ER-Phagosome pathway; Immunoregulatory interactions between a Lymphoid and a non-Lymphoid cell; Endosomal/Vacuolar pathway; Interferon gamma signaling; Antigen Presentation: Folding, assembly and peptide loading of class I MHC	15											2		Middle
FALSE	High	Master Protein Candidate	P18465	HLA class I histocompatibility antigen, B-57 alpha chain OS=Homo sapiens OX=9606 GN=HLA-B PE=1 SV=1	0	10.937	14	3	5	1	362	40.2	6.3	5.52	regulation of biological process;response to stimulus	cell surface;endoplasmic reticulum;Golgi;membrane	protein binding		Interferon alpha/beta signaling; ER-Phagosome pathway; Immunoregulatory interactions between a Lymphoid and a non-Lymphoid cell; Endosomal/Vacuolar pathway; Interferon gamma signaling; Antigen Presentation: Folding, assembly and peptide loading of class I MHC	15	1.911	0.0308245	31.67	2.897	1.739	2.327	1.911	1.503	59430.3	31093.2	1		Middle
FALSE	High	Master Protein	P18621	60S ribosomal protein L17 OS=Homo sapiens OX=9606 GN=RPL17 PE=1 SV=3	0	18.788	24	6	28	6	184	21.4	10.17	48.79	cell organization and biogenesis;metabolic process;transport	cytosol;nucleus;ribosome	protein binding;RNA binding;structural molecule activity	Ribosome	Peptide chain elongation; Eukaryotic Translation Termination; Viral mRNA Translation; L13a-mediated translational silencing of Ceruloplasmin expression; Nonsense Mediated Decay (NMD) independent of the Exon Junction Complex (EJC); Selenocysteine synthesis; Nonsense Mediated Decay (NMD) enhanced by the Exon Junction Complex (EJC); GTP hydrolysis and joining of the 60S ribosomal subunit; Major path…	34	1.361	0.663143	8.47	1.365	1.439	0.853	0.492	1.361	104605	155353	1		Bottom
FALSE	High	Master Protein	P18669	Phosphoglycerate mutase 1 OS=Homo sapiens OX=9606 GN=PGAM1 PE=1 SV=2	0	61.685	39	9	54	9	254	28.8	7.18	85.67	metabolic process;regulation of biological process;transport	cytoplasm;cytosol;extracellular;membrane;organelle lumen	catalytic activity;protein binding	Central carbon metabolism in cancer; Carbon metabolism; Glycine, serine and threonine metabolism; Glucagon signaling pathway; Glycolysis / Gluconeogenesis; Biosynthesis of amino acids; Metabolic pathways	Gluconeogenesis; Glycolysis; Neutrophil degranulation	17	1.705	0.263501	14.55	3.297	1.705	1.631	1.872	1.1	213280	87740	1		Bottom
FALSE	High	Master Protein	P18754	Regulator of chromosome condensation OS=Homo sapiens OX=9606 GN=RCC1 PE=1 SV=1	0	8.634	7	1	5	1	421	44.9	7.52	26.63	cell division;cell organization and biogenesis;regulation of biological process	chromosome;cytoplasm;membrane;nucleus	DNA binding;protein binding		Rev-mediated nuclear export of HIV RNA; Nuclear import of Rev protein	9	0.885	0.349222	48.26	0.521	0.885	1.311	3.402	0.679	117792	89824.5	1		Middle
FALSE	High	None	P19012	Keratin, type I cytoskeletal 15 OS=Homo sapiens OX=9606 GN=KRT15 PE=1 SV=3	0	9.706	5	3	18	1	456	49.2	4.77	42	cell death;cell organization and biogenesis	cytosol;nucleus	protein binding;structural molecule activity		Formation of the cornified envelope	3	0.615	0.0125766	35.58	1.1	0.496	0.451	0.635	0.615	77729	155825	1		Top
FALSE	High	None	P19012	Keratin, type I cytoskeletal 15 OS=Homo sapiens OX=9606 GN=KRT15 PE=1 SV=3	0	8.486	5	3	8	1	456	49.2	4.77	16.12	cell death;cell organization and biogenesis	cytosol;nucleus	protein binding;structural molecule activity		Formation of the cornified envelope	3	0.419	8.19604e-05	99.35	0.419	0.251	1.41	0.52	0.185	33056.4	103935	1		Middle
FALSE	High	None	P19012	Keratin, type I cytoskeletal 15 OS=Homo sapiens OX=9606 GN=KRT15 PE=1 SV=3	0	14.016	8	4	19	0	456	49.2	4.77	37.61	cell death;cell organization and biogenesis	cytosol;nucleus	protein binding;structural molecule activity		Formation of the cornified envelope	3											2		Bottom
FALSE	High	None	P19013	Keratin, type II cytoskeletal 4 OS=Homo sapiens OX=9606 GN=KRT4 PE=1 SV=4	0	4.121	2	1	7	0	534	57.3	6.61	19.22	cell death;cell differentiation;cell organization and biogenesis;regulation of biological process	cell surface;cytoskeleton;cytosol;nucleus	protein binding;structural molecule activity		Formation of the cornified envelope	3											2		Top
FALSE	High	None	P19013	Keratin, type II cytoskeletal 4 OS=Homo sapiens OX=9606 GN=KRT4 PE=1 SV=4	0	4.462	2	1	3	1	534	57.3	6.61	7.71	cell death;cell differentiation;cell organization and biogenesis;regulation of biological process	cell surface;cytoskeleton;cytosol;nucleus	protein binding;structural molecule activity		Formation of the cornified envelope	3	0.77	0.134739	51.81	0.634	0.404	0.77	1.183	1.208	94204.5	102567	1		Middle
FALSE	High	None	P19013	Keratin, type II cytoskeletal 4 OS=Homo sapiens OX=9606 GN=KRT4 PE=1 SV=4	0	3.785	2	1	9	0	534	57.3	6.61	22.13	cell death;cell differentiation;cell organization and biogenesis;regulation of biological process	cell surface;cytoskeleton;cytosol;nucleus	protein binding;structural molecule activity		Formation of the cornified envelope	3											2		Bottom
FALSE	High	Master Protein	P19022	Cadherin-2 OS=Homo sapiens OX=9606 GN=CDH2 PE=1 SV=4	0	18.262	10	4	13	4	906	99.7	4.81	33.32	cell differentiation;cell organization and biogenesis;cellular component movement;metabolic process;regulation of biological process	cell surface;cytoplasm;cytoskeleton;membrane;organelle lumen	metal ion binding;protein binding	Arrhythmogenic right ventricular cardiomyopathy (ARVC); Cell adhesion molecules (CAMs)	Adherens junctions interactions; Post-translational protein phosphorylation; Regulation of Insulin-like Growth Factor (IGF) transport and uptake by Insulin-like Growth Factor Binding Proteins (IGFBPs); CDO in myogenesis	17	1.708	0.125942	38.71	0.717	1.708	2.154	2.43	1.674	153085	111320	1		Top
FALSE	High	None	P19087	Guanine nucleotide-binding protein G(t) subunit alpha-2 OS=Homo sapiens OX=9606 GN=GNAT2 PE=2 SV=4	0	10.266	5	2	15	0	354	40.2	5.24	44.36	cellular homeostasis;metabolic process;regulation of biological process;response to stimulus	membrane	catalytic activity;metal ion binding;nucleotide binding;protein binding;receptor activity;signal transducer activity	Phototransduction	Cooperation of PDCL (PhLP1) and TRiC/CCT in G-protein beta folding; PLC beta mediated events; G-protein activation; Ca2+ pathway	16											2		Middle
FALSE	High	Master Protein Candidate	P19105	Myosin regulatory light chain 12A OS=Homo sapiens OX=9606 GN=MYL12A PE=1 SV=2	0	8.819	10	3	17	3	171	19.8	4.81	35.68	regulation of biological process;response to stimulus	cytosol	metal ion binding;protein binding	Tight junction; Focal adhesion; Regulation of actin cytoskeleton; Leukocyte transendothelial migration; Platelet activation	Ephrin signaling; Smooth Muscle Contraction	11	2.239	0.0519906	38.52	2.239	1.424	2.573	2.821	1.078	158822	75854.3	1		Bottom
FALSE	High	Master Protein	P19320	Vascular cell adhesion protein 1 OS=Homo sapiens OX=9606 GN=VCAM1 PE=1 SV=1	0	4.635	2	1	1	1	739	81.2	5.22	3.69	cell differentiation;cell organization and biogenesis;cellular component movement;defense response;metabolic process;regulation of biological process;response to stimulus	cell surface;endoplasmic reticulum;endosome;Golgi;membrane	catalytic activity;protein binding	TNF signaling pathway; Cell adhesion molecules (CAMs); NF-kappa B signaling pathway; AGE-RAGE signaling pathway in diabetic complications; HTLV-I infection; Malaria; Leukocyte transendothelial migration; African trypanosomiasis	Integrin cell surface interactions; Interleukin-4 and 13 signaling; Immunoregulatory interactions between a Lymphoid and a non-Lymphoid cell; Interferon gamma signaling	21	0.792	0.13394	24.75	1.656	0.711	0.792	1.322	0.679	34571.6	36151.2	1		Top
FALSE	High	Master Protein	P19338	Nucleolin OS=Homo sapiens OX=9606 GN=NCL PE=1 SV=3	0	200.671	38	26	238	26	710	76.6	4.7	706.49	regulation of biological process;response to stimulus	cytoplasm;membrane;nucleus	DNA binding;protein binding;RNA binding	Pathogenic Escherichia coli infection	Major pathway of rRNA processing in the nucleolus and cytosol	7	1.152	0.983114	14.35	0.951	1.041	1.415	1.152	1.203	1.24723e+06	1.31173e+06	1		Top
FALSE	High	Master Protein	P19338	Nucleolin OS=Homo sapiens OX=9606 GN=NCL PE=1 SV=3	0	30.485	10	4	26	4	710	76.6	4.7	76.62	regulation of biological process;response to stimulus	cytoplasm;membrane;nucleus	DNA binding;protein binding;RNA binding	Pathogenic Escherichia coli infection	Major pathway of rRNA processing in the nucleolus and cytosol	7	0.976	0.590015	75.11	0.645	1.446	0.976	1.979	0.611	215732	202871	1		Middle
FALSE	High	Master Protein	P19367	Hexokinase-1 OS=Homo sapiens OX=9606 GN=HK1 PE=1 SV=3	0	65.873	21	15	68	15	917	102.4	6.8	145.65	cellular homeostasis;metabolic process;regulation of biological process	cytosol;membrane;mitochondrion	catalytic activity;nucleotide binding;protein binding	Insulin signaling pathway; HIF-1 signaling pathway; Central carbon metabolism in cancer; Carbon metabolism; Galactose metabolism; Type II diabetes mellitus; Neomycin, kanamycin and gentamicin biosynthesis; Starch and sucrose metabolism; Fructose and mannose metabolism; Glycolysis / Gluconeogenesis; Carbohydrate digestion and absorption; Amino sugar and nucleotide sugar metabolism; Metabolic pathw…	Glycolysis; Defective HK1 causes hexokinase deficiency (HK deficiency)	25	1.038	0.665672	26.86	1.262	1.038	0.85	1.35	0.938	246331	187171	1		Top
FALSE	High	Master Protein	P19404	NADH dehydrogenase [ubiquinone] flavoprotein 2, mitochondrial OS=Homo sapiens OX=9606 GN=NDUFV2 PE=1 SV=2	0	8.583	13	2	6	2	249	27.4	8.06	12.64	cell organization and biogenesis;metabolic process;transport	membrane;mitochondrion	catalytic activity;metal ion binding;protein binding	Huntington's disease; Parkinson's disease; Alzheimer's disease; Oxidative phosphorylation; Non-alcoholic fatty liver disease (NAFLD); Metabolic pathways	Complex I biogenesis	13	1.878	0.158458	36.13	1.32	2.079	0.718	2.335	1.878	37192.5	27737	1		Bottom
FALSE	Medium	Master Protein	P19623	Spermidine synthase OS=Homo sapiens OX=9606 GN=SRM PE=1 SV=1	0.017	1.616	3	1	3	1	302	33.8	5.49	5.62	metabolic process	cytosol	catalytic activity;protein binding	Glutathione metabolism; beta-Alanine metabolism; Metabolic pathways; Cysteine and methionine metabolism; Arginine and proline metabolism	Metabolism of polyamines	11	2.658	0.0138245	53.53	4.734	2.958	2.658	1.698	0.627	50468.9	18876.4	1		Bottom
FALSE	High	Master Protein Candidate	P19961	Alpha-amylase 2B OS=Homo sapiens OX=9606 GN=AMY2B PE=1 SV=1	0	6.331	5	2	3	2	511	57.7	7.09	5.44	metabolic process	extracellular	catalytic activity;metal ion binding	Pancreatic secretion; Starch and sucrose metabolism; Carbohydrate digestion and absorption; Metabolic pathways	Digestion of dietary carbohydrate	7	1.209	0.938085	54.91	1.209	0.978	2.462	2.006	0.761	21844.8	63605.4	1		Bottom
FALSE	High	Master Protein	P19971	Thymidine phosphorylase OS=Homo sapiens OX=9606 GN=TYMP PE=1 SV=2	0	3.26	4	1	2	1	482	49.9	5.53	4.15	cell differentiation;cell organization and biogenesis;cellular homeostasis;development;metabolic process;regulation of biological process;response to stimulus;transport	cytosol;membrane;mitochondrion;organelle lumen	catalytic activity;metal ion binding;protein binding	Bladder cancer; Metabolic pathways; Pyrimidine metabolism; Drug metabolism - other enzymes	Pyrimidine salvage; Pyrimidine catabolism	12	1.164	0.868474	22.11	2.499	0.99	1.164	1.048	1.857	19828.1	18749.6	1		Middle
FALSE	High	Master Protein	P20020	Plasma membrane calcium-transporting ATPase 1 OS=Homo sapiens OX=9606 GN=ATP2B1 PE=1 SV=4	0	32.565	7	6	23	3	1220	134.6	5.91	83.47						0	1.214	0.852883	36.61	0.897	1.214	1.55	1.244	0.915	113049	108521	1		Top
FALSE	Low	Master Protein	P20248	Cyclin-A2 OS=Homo sapiens OX=9606 GN=CCNA2 PE=1 SV=2	0.074	1.199	5	1	1	1	432	48.5	6.54	0	cell division;cell organization and biogenesis;metabolic process;regulation of biological process;response to stimulus	cytoplasm;cytosol;nucleus	catalytic activity;protein binding	Viral carcinogenesis; Hepatitis B; Epstein-Barr virus infection; Progesterone-mediated oocyte maturation; AMPK signaling pathway; Cell cycle	p53-Dependent G1 DNA Damage Response; Regulation of DNA replication; TP53 Regulates Transcription of Genes Involved in G1 Cell Cycle Arrest; SCF(Skp2)-mediated degradation of p27/p21; G2 Phase; Regulation of APC/C activators between G1/S and early anaphase; Regulation of TP53 Activity through Phosphorylation; Ub-specific processing proteases; Regulation of TP53 Degradation; Phosphorylation of pro…	65											1		Top
FALSE	High	Master Protein	P20290	Transcription factor BTF3 OS=Homo sapiens OX=9606 GN=BTF3 PE=1 SV=1	0	3.727	17	1	3	1	206	22.2	9.38	4.35	metabolic process;regulation of biological process;transport	cytoplasm;cytosol;nucleus	protein binding;RNA binding			0	100	1e-17	0	100	100	100	100	100	51171		1		Bottom
FALSE	High	None	P20336	Ras-related protein Rab-3A OS=Homo sapiens OX=9606 GN=RAB3A PE=1 SV=1	0	4.199	5	1	4	0	220	25	5.03	9.56	cell communication;cell organization and biogenesis;metabolic process;regulation of biological process;response to stimulus;transport	cytosol;endosome;membrane	catalytic activity;enzyme regulator activity;nucleotide binding;protein binding	Insulin secretion; Synaptic vesicle cycle	Glutamate Neurotransmitter Release Cycle; Neutrophil degranulation; Serotonin Neurotransmitter Release Cycle; Norepinephrine Neurotransmitter Release Cycle; Acetylcholine Neurotransmitter Release Cycle; Dopamine Neurotransmitter Release Cycle; RAB GEFs exchange GTP for GDP on RABs; GABA synthesis, release, reuptake and degradation; RAB geranylgeranylation	23											6		Bottom
FALSE	High	Master Protein	P20337	Ras-related protein Rab-3B OS=Homo sapiens OX=9606 GN=RAB3B PE=1 SV=2	0	13.801	11	2	4	2	219	24.7	5.02	18.18	cell organization and biogenesis;metabolic process;regulation of biological process;response to stimulus;transport	cytoplasm;cytosol;membrane	catalytic activity;nucleotide binding;protein binding	Tight junction	RAB geranylgeranylation	4	0.817	0.168136	16.42	0.633	1.626	0.776	0.919	0.817	40101.4	47813.1	1		Top
FALSE	High	None	P20337	Ras-related protein Rab-3B OS=Homo sapiens OX=9606 GN=RAB3B PE=1 SV=2	0	4.199	5	1	4	0	219	24.7	5.02	9.56	cell organization and biogenesis;metabolic process;regulation of biological process;response to stimulus;transport	cytoplasm;cytosol;membrane	catalytic activity;nucleotide binding;protein binding	Tight junction	RAB geranylgeranylation	4											6		Bottom
FALSE	High	None	P20338	Ras-related protein Rab-4A OS=Homo sapiens OX=9606 GN=RAB4A PE=1 SV=3	0	4.199	5	1	4	0	218	24.4	6.07	9.56	metabolic process;regulation of biological process;response to stimulus;transport	cytoplasm;cytosol;endosome;membrane	catalytic activity;enzyme regulator activity;nucleotide binding;protein binding;transporter activity	Endocytosis	Translocation of GLUT4 to the plasma membrane; MET receptor recycling; TBC/RABGAPs; Synthesis of PIPs at the plasma membrane; RAB geranylgeranylation	20											6		Bottom
FALSE	High	Master Protein	P20339	Ras-related protein Rab-5A OS=Homo sapiens OX=9606 GN=RAB5A PE=1 SV=2	0	13.355	25	4	17	2	215	23.6	8.15	37.07	cell organization and biogenesis;coagulation;metabolic process;regulation of biological process;response to stimulus;transport	cytoplasm;cytoskeleton;cytosol;endosome;membrane	catalytic activity;nucleotide binding;protein binding	Endocytosis; Amoebiasis; Tuberculosis; Phagosome; Vasopressin-regulated water reabsorption; Amyotrophic lateral sclerosis (ALS); Ras signaling pathway	TBC/RABGAPs; Clathrin-mediated endocytosis; Synthesis of PIPs at the plasma membrane; RAB GEFs exchange GTP for GDP on RABs; Factors involved in megakaryocyte development and platelet production; RAB geranylgeranylation	26	1.915	0.141565	34.42	1.915	3	1.828	4.602	1.471	46364.5	30260.8	1		Bottom
FALSE	High	Master Protein	P20340	Ras-related protein Rab-6A OS=Homo sapiens OX=9606 GN=RAB6A PE=1 SV=3	0	22.159	28	6	18	5	208	23.6	5.54	30.73	cellular component movement;metabolic process;regulation of biological process;response to stimulus;transport	cytosol;Golgi;membrane	catalytic activity;nucleotide binding;protein binding		COPI-independent Golgi-to-ER retrograde traffic; TBC/RABGAPs; Neutrophil degranulation; Pre-NOTCH Processing in Golgi; Retrograde transport at the Trans-Golgi-Network; RAB GEFs exchange GTP for GDP on RABs; RAB geranylgeranylation	19	0.567	0.0268458	36.18	0.256	0.651	0.456	1.528	0.567	37125.7	53030.4	1		Bottom
FALSE	High	None	P20648	Potassium-transporting ATPase alpha chain 1 OS=Homo sapiens OX=9606 GN=ATP4A PE=2 SV=5	0	3.878	1	1	3	1	1035	114	5.81	8.01	transport	membrane	catalytic activity;metal ion binding;nucleotide binding;transporter activity	Oxidative phosphorylation; Gastric acid secretion; Collecting duct acid secretion	Ion transport by P-type ATPases	7	0.949	0.431228	4.1	0.701	0.949	0.924	1.133	0.962	123877	128785	1		Top
[truncated: 1,816 more rows]
