# Supplementary material for: Proteins Marking the Sequence of Genotoxic Signaling from Irradiated Mesenchymal Stromal Cells to CD34+ Cells
Source: Int J Mol Sci. 2021 May 29;22(11):5844. doi: 10.3390/ijms22115844 (PMC8197937; doi:10.3390/ijms22115844)
Supplement: Supplementary file 1 [file ijms-22-05844-s001.zip › ijms-1163287-SI/Table S2_ProteomeAnalysis_CellCultureSupernatant.xlsx]

## Sheet: Proteins
Checked	Protein FDR Confidence: Combined	Master	Accession	Description	Exp. q-value: Combined	Sum PEP Score	Coverage [%]	# Peptides	# PSMs	# Unique Peptides	# AAs	MW [kDa]	calc. pI	Score Sequest HT: Sequest HT	KEGG Pathways	Reactome Pathways	# Protein Pathway Groups	Abundance Ratio: (Radiation) / (Untreated)	Abundance Ratio P-Value: (Radiation) / (Untreated)	Abundance Ratio Variability [%]: (Radiation) / (Untreated)	Abundance Ratios (by Bio. Rep.): (Radiation,1) / (Untreated,1)	Abundance Ratios (by Bio. Rep.): (Radiation,3) / (Untreated,3)	Abundance Ratios (by Bio. Rep.): (Radiation,4) / (Untreated,4)	Abundance Ratios (by Bio. Rep.): (Radiation,5) / (Untreated,5)	Abundances (Grouped): Radiation	Abundances (Grouped): Untreated	# Protein Groups	Modifications
TRUE	High	Master Protein	P06744	Glucose-6-phosphate isomerase OS=Homo sapiens OX=9606 GN=GPI PE=1 SV=4	0	9.591	9	4	7	4	558	63.1	8.32	10.57	Carbon metabolism; Starch and sucrose metabolism; Pentose phosphate pathway; Glycolysis / Gluconeogenesis; Amino sugar and nucleotide sugar metabolism; Metabolic pathways	Glycolysis; Neutrophil degranulation; Gluconeogenesis; TP53 Regulates Metabolic Genes	21	2.427	0.00059772	21.06	2.42	3.72	2.433	1.744	640454	251486	1
FALSE	High	Master Protein Candidate	A0A075B6R2	Immunoglobulin heavy variable 4-4 OS=Homo sapiens OX=9606 GN=IGHV4-4 PE=3 SV=2	0	5	14	1	1	1	117	12.8	9.6	3.87			0										1
FALSE	High	Master Protein Candidate	A0A087WSY4	Immunoglobulin heavy variable 4-30-2 OS=Homo sapiens OX=9606 GN=IGHV4-30-2 PE=3 SV=1	0	5	14	1	1	1	118	13	9.67	3.87			0										1
FALSE	High	Master Protein Candidate	A0A0C4DH41	Immunoglobulin heavy variable 4-61 OS=Homo sapiens OX=9606 GN=IGHV4-61 PE=3 SV=1	0	5	14	1	1	1	118	13.1	9.29	3.87			0										1
FALSE	High	None	A0M8Q6	Immunoglobulin lambda constant 7 OS=Homo sapiens OX=9606 GN=IGLC7 PE=1 SV=3	0	7.112	32	2	4	2	106	11.2	8.29	9.51		FCERI mediated Ca+2 mobilization; Scavenging of heme from plasma; Classical antibody-mediated complement activation; FCERI mediated MAPK activation; FCERI mediated NF-kB activation; CD22 mediated BCR regulation; Regulation of Complement cascade; Immunoregulatory interactions between a Lymphoid and a non-Lymphoid cell; Cell surface interactions at the vascular wall; FCGR activation; Regulation of …	26	0.494	0.0450435	31.14	0.415	0.588	0.243	0.642	170199	360253	1
FALSE	High	None	A5A3E0	POTE ankyrin domain family member F OS=Homo sapiens OX=9606 GN=POTEF PE=1 SV=2	0	11.376	5	4	18	4	1075	121.4	6.2	35.05			0	1.326	0.706384	63.28	0.302	8.168	1.226	1.434	1.97317e+06	2.07825e+06	1
FALSE	High	None	A6NMY6	Putative annexin A2-like protein OS=Homo sapiens OX=9606 GN=ANXA2P2 PE=5 SV=2	0	6.634	6	2	7	2	339	38.6	6.95	18.88			0	2.434	0.0874542	44.97	9.256	1.686	1.874	3.162	2.17375e+06	746175	1
FALSE	High	None	B9A064	Immunoglobulin lambda-like polypeptide 5 OS=Homo sapiens OX=9606 GN=IGLL5 PE=2 SV=2	0	14.099	14	2	10	2	214	23	8.84	29.9			0	0.236	0.00943922	69.5	0.399	0.362	0.087	0.155	100612	549882	1
TRUE	High	Master Protein	O00469	Procollagen-lysine,2-oxoglutarate 5-dioxygenase 2 OS=Homo sapiens OX=9606 GN=PLOD2 PE=1 SV=2	0	8.574	4	2	5	2	737	84.6	6.71	11.12	Lysine degradation	Collagen biosynthesis and modifying enzymes	4	2.898	0.0437658	47.68	2.073	2.133	3.937	4.927	1.13253e+06	341606	1
FALSE	Medium	Master Protein	O14730	Serine/threonine-protein kinase RIO3 OS=Homo sapiens OX=9606 GN=RIOK3 PE=1 SV=2	0.031	1.231	4	1	1	1	519	59.1	5.76	0		Major pathway of rRNA processing in the nucleolus and cytosol	4										1
FALSE	High	Master Protein	O43707	Alpha-actinin-4 OS=Homo sapiens OX=9606 GN=ACTN4 PE=1 SV=2	0	28.025	11	8	24	3	911	104.8	5.44	37.97	Viral carcinogenesis; Amoebiasis; Arrhythmogenic right ventricular cardiomyopathy (ARVC); Tight junction; Focal adhesion; Adherens junction; Regulation of actin cytoskeleton; Leukocyte transendothelial migration; Systemic lupus erythematosus	Platelet degranulation ; Nephrin family interactions	18	0.458	0.203076	53.41	0.414	0.506	0.265	1.186	164007	474505	1
FALSE	High	Master Protein	O43829	Zinc finger and BTB domain-containing protein 14 OS=Homo sapiens OX=9606 GN=ZBTB14 PE=1 SV=2	0.004	2.074	4	1	2	1	449	50.9	6.04	5.14			0	0.415	0.106233	111.57	0.823	0.209	0.129	0.868	239633	582495	1
FALSE	High	Master Protein	O43852	Calumenin OS=Homo sapiens OX=9606 GN=CALU PE=1 SV=2	0.004	2.137	4	1	1	1	315	37.1	4.64	1.98		Platelet degranulation ; Post-translational protein phosphorylation; Regulation of Insulin-like Growth Factor (IGF) transport and uptake by Insulin-like Growth Factor Binding Proteins (IGFBPs)	9	9.178	0.00983154	27.36	5.294	11.011	7.848	10.733	818544	85351	1
FALSE	High	Master Protein	O75083	WD repeat-containing protein 1 OS=Homo sapiens OX=9606 GN=WDR1 PE=1 SV=4	0	4.558	4	2	4	2	606	66.2	6.65	5.99		Platelet degranulation	5	1.741	0.5266	68.19	4.51	2.109	0.507	1.438	443328	282091	1
FALSE	High	Master Protein	O75326	Semaphorin-7A OS=Homo sapiens OX=9606 GN=SEMA7A PE=1 SV=1	0	8.077	3	2	5	2	666	74.8	7.64	8.42	Axon guidance	Other semaphorin interactions	5										1
FALSE	Medium	Master Protein	O75390	Citrate synthase, mitochondrial OS=Homo sapiens OX=9606 GN=CS PE=1 SV=2	0.021	1.354	2	1	1	1	466	51.7	8.32	0	Citrate cycle (TCA cycle); Carbon metabolism; Biosynthesis of amino acids; 2-Oxocarboxylic acid metabolism; Metabolic pathways; Glyoxylate and dicarboxylate metabolism	Mitochondrial protein import; Metabolism of proteins; Citric acid cycle (TCA cycle)	15										1
FALSE	High	Master Protein	O76015	Keratin, type I cuticular Ha8 OS=Homo sapiens OX=9606 GN=KRT38 PE=1 SV=3	0	4.903	2	2	10	1	456	50.4	4.84	16.11		Formation of the cornified envelope	3	0.818	0.893761	21.83	0.733	4.968	0.694	0.913	812738	764662	1
FALSE	High	None	O95678	Keratin, type II cytoskeletal 75 OS=Homo sapiens OX=9606 GN=KRT75 PE=1 SV=2	0	15.39	5	4	20	0	551	59.5	7.74	36.71		Formation of the cornified envelope	3										3
FALSE	High	Master Protein	P00338	L-lactate dehydrogenase A chain OS=Homo sapiens OX=9606 GN=LDHA PE=1 SV=2	0	6.973	7	2	5	2	332	36.7	8.27	9.52	Propanoate metabolism; HIF-1 signaling pathway; Central carbon metabolism in cancer; Pyruvate metabolism; Glucagon signaling pathway; Glycolysis / Gluconeogenesis; Metabolic pathways; Cysteine and methionine metabolism	Pyruvate metabolism	16	1.215	0.530547	67.09	0.53	3.412	0.906	1.63	675547	555977	1
FALSE	High	Master Protein	P00390	Glutathione reductase, mitochondrial OS=Homo sapiens OX=9606 GN=GSR PE=1 SV=2	0.004	2.847	2	1	3	1	522	56.2	8.5	3.65	Glutathione metabolism; Thyroid hormone synthesis	Detoxification of Reactive Oxygen Species	13	0.68	0.792407	32.67	0.633	1.737	0.498	0.731	177042	267207	1
FALSE	High	Master Protein	P00441	Superoxide dismutase [Cu-Zn] OS=Homo sapiens OX=9606 GN=SOD1 PE=1 SV=2	0	9.517	23	3	6	3	154	15.9	6.13	13.49	Peroxisome; Longevity regulating pathway - multiple species; Prion diseases; Huntington's disease; Amyotrophic lateral sclerosis (ALS)	Platelet degranulation ; Gene and protein expression by JAK-STAT signaling after Interleukin-12 stimulation; Interleukin-12 family signaling; Detoxification of Reactive Oxygen Species	27	1.252	0.122551	24.63	1.452	0.985	1.08	1.469	973465	666544	1
FALSE	High	Master Protein	P00450	Ceruloplasmin OS=Homo sapiens OX=9606 GN=CP PE=1 SV=1	0	19.892	7	5	9	5	1065	122.1	5.72	14.04	Porphyrin and chlorophyll metabolism	Metal ion SLC transporters; Post-translational protein phosphorylation; Regulation of Insulin-like Growth Factor (IGF) transport and uptake by Insulin-like Growth Factor Binding Proteins (IGFBPs); Iron uptake and transport; Defective CP causes aceruloplasminemia (ACERULOP)	14	0.86	0.548479	57.09	0.367	0.782	2.609	0.945	180953	178559	1
FALSE	High	Master Protein	P00505	Aspartate aminotransferase, mitochondrial OS=Homo sapiens OX=9606 GN=GOT2 PE=1 SV=3	0.004	2.059	3	1	1	1	430	47.5	9.01	1.98	Fat digestion and absorption; Phenylalanine, tyrosine and tryptophan biosynthesis; Arginine biosynthesis; Tyrosine metabolism; Carbon metabolism; Alanine, aspartate and glutamate metabolism; Phenylalanine metabolism; Biosynthesis of amino acids; 2-Oxocarboxylic acid metabolism; Metabolic pathways; Cysteine and methionine metabolism; Arginine and proline metabolism	Gluconeogenesis; Amino acid synthesis and interconversion (transamination); Glyoxylate metabolism and glycine degradation	22	1.658	0.287884	56.07	2.423	2.147	0.767	1.281	167221	98669	1
FALSE	High	Master Protein	P00736	Complement C1r subcomponent OS=Homo sapiens OX=9606 GN=C1R PE=1 SV=2	0	5.748	5	2	2	2	705	80.1	6.21	5.01	Pertussis; Phagosome; Complement and coagulation cascades; Systemic lupus erythematosus; Staphylococcus aureus infection	Regulation of Complement cascade; Classical antibody-mediated complement activation	13	100		0	100	100	100	100	197277		1
FALSE	High	Master Protein	P00738	Haptoglobin OS=Homo sapiens OX=9606 GN=HP PE=1 SV=1	0	91.889	48	16	119	16	406	45.2	6.58	296.85		Neutrophil degranulation; Scavenging of heme from plasma	6	0.857	0.394149	26.93	0.345	1.265	0.823	0.892	5.2796e+06	6.34178e+06	1
FALSE	High	None	P00739	Haptoglobin-related protein OS=Homo sapiens OX=9606 GN=HPR PE=2 SV=2	0	25.086	19	7	34	7	348	39	7.09	81.25	African trypanosomiasis	Scavenging of heme from plasma	4	0.802	0.290046	27.51	0.396	1.188	0.767	0.838	3.92417e+06	4.89467e+06	1
FALSE	High	Master Protein	P00751	Complement factor B OS=Homo sapiens OX=9606 GN=CFB PE=1 SV=2	0.004	2.254	1	1	1	1	764	85.5	7.06	2.3	Complement and coagulation cascades; Staphylococcus aureus infection	Alternative complement activation; Regulation of Complement cascade; Activation of C3 and C5	11	0.01		0	0.01	0.01	0.01	0.01		404794	1
FALSE	High	Master Protein	P01009	Alpha-1-antitrypsin OS=Homo sapiens OX=9606 GN=SERPINA1 PE=1 SV=3	0	85.695	56	18	57	18	418	46.7	5.59	141.52	Complement and coagulation cascades	Platelet degranulation ; Post-translational protein phosphorylation; Regulation of Insulin-like Growth Factor (IGF) transport and uptake by Insulin-like Growth Factor Binding Proteins (IGFBPs); Neutrophil degranulation; Cargo concentration in the ER; COPII (Coat Protein 2) Mediated Vesicle Transport	22	1.462	0.10993	27.09	1.377	1.018	7.786	1.553	3.83781e+06	2.85115e+06	1
FALSE	High	Master Protein	P01011	Alpha-1-antichymotrypsin OS=Homo sapiens OX=9606 GN=SERPINA3 PE=1 SV=2	0	23.824	24	8	17	8	423	47.6	5.52	38.3		Platelet degranulation ; Neutrophil degranulation	10	0.941	0.428699	25.88	1.114	0.341	1.127	0.795	658237	993309	1
FALSE	High	Master Protein	P01019	Angiotensinogen OS=Homo sapiens OX=9606 GN=AGT PE=1 SV=1	0	11.724	11	3	3	3	485	53.1	6.32	8.26	Renin secretion; Renin-angiotensin system	Peptide ligand-binding receptors; Metabolism of Angiotensinogen to Angiotensins; Gastrin-CREB signalling pathway via PKC and MAPK; G alpha (i) signalling events; PPARA activates gene expression	24	1.564	0.0439352	20.29	1.628	2.646	1.2	1.502	147114	80317	1
FALSE	High	Master Protein	P01023	Alpha-2-macroglobulin OS=Homo sapiens OX=9606 GN=A2M PE=1 SV=3	0	79.69	24	27	44	27	1474	163.2	6.46	74.84	Complement and coagulation cascades	Platelet degranulation ; Degradation of the extracellular matrix; Rho GTPase cycle; HDL assembly; Intrinsic Pathway of Fibrin Clot Formation	17	1.476	0.828474	71.4	0.467	3.709	1.889	1.153	738262	585874	1
FALSE	High	Master Protein	P01024	Complement C3 OS=Homo sapiens OX=9606 GN=C3 PE=1 SV=2	0	66.809	13	13	19	13	1663	187	6.4	51.51	Viral carcinogenesis; Chagas disease (American trypanosomiasis); Leishmaniasis; Tuberculosis; Pertussis; Phagosome; Complement and coagulation cascades; Systemic lupus erythematosus; Herpes simplex infection; Staphylococcus aureus infection; Legionellosis	Post-translational protein phosphorylation; Regulation of Insulin-like Growth Factor (IGF) transport and uptake by Insulin-like Growth Factor Binding Proteins (IGFBPs); Alternative complement activation; Peptide ligand-binding receptors; Regulation of Complement cascade; Activation of C3 and C5; Neutrophil degranulation; Immunoregulatory interactions between a Lymphoid and a non-Lymphoid cell; G …	36	1.18	0.83775	24.75	1.128	1.52	0.4	1.235	524623	439872	1
FALSE	High	Master Protein	P01033	Metalloproteinase inhibitor 1 OS=Homo sapiens OX=9606 GN=TIMP1 PE=1 SV=1	0	8.05	14	3	6	3	207	23.2	8.1	5.22	HIF-1 signaling pathway	Platelet degranulation ; Post-translational protein phosphorylation; Regulation of Insulin-like Growth Factor (IGF) transport and uptake by Insulin-like Growth Factor Binding Proteins (IGFBPs); Activation of Matrix Metalloproteinases; Interleukin-10 signaling; Interleukin-4 and 13 signaling	21	1.981	0.0727148	61.42	2.802	6.896	1.161	1.4	520572	232622	1
FALSE	Medium	Master Protein	P01034	Cystatin-C OS=Homo sapiens OX=9606 GN=CST3 PE=1 SV=1	0.014	1.43	8	1	1	1	146	15.8	8.75	1.64	Salivary secretion	Post-translational protein phosphorylation; Regulation of Insulin-like Growth Factor (IGF) transport and uptake by Insulin-like Growth Factor Binding Proteins (IGFBPs); Neutrophil degranulation; Amyloid fiber formation	9	0.72	0.167563	21.58	0.121	0.805	0.644	0.871	190550	415534	1
FALSE	High	Master Protein	P01042	Kininogen-1 OS=Homo sapiens OX=9606 GN=KNG1 PE=1 SV=2	0	8.19	8	3	5	3	644	71.9	6.81	12.3	Complement and coagulation cascades	Platelet degranulation ; Post-translational protein phosphorylation; Regulation of Insulin-like Growth Factor (IGF) transport and uptake by Insulin-like Growth Factor Binding Proteins (IGFBPs); Peptide ligand-binding receptors; Gastrin-CREB signalling pathway via PKC and MAPK; G alpha (i) signalling events; Intrinsic Pathway of Fibrin Clot Formation	22	3.616	0.184526	100.34	2.275	0.699	6.378	5.748	392139	118336	1
FALSE	High	Master Protein Candidate	P01824	Immunoglobulin heavy variable 4-39 OS=Homo sapiens OX=9606 GN=IGHV4-39 PE=1 SV=2	0	5	13	1	1	1	125	13.9	9.26	3.87		FCERI mediated Ca+2 mobilization; Scavenging of heme from plasma; Classical antibody-mediated complement activation; FCERI mediated MAPK activation; FCERI mediated NF-kB activation; CD22 mediated BCR regulation; Regulation of Complement cascade; Immunoregulatory interactions between a Lymphoid and a non-Lymphoid cell; Cell surface interactions at the vascular wall; FCGR activation; Regulation of …	26										1
FALSE	High	Master Protein Candidate	P01825	Immunoglobulin heavy variable 4-59 OS=Homo sapiens OX=9606 GN=IGHV4-59 PE=1 SV=2	0	5	14	1	1	1	116	12.9	9.29	3.87		FCERI mediated Ca+2 mobilization; Scavenging of heme from plasma; Classical antibody-mediated complement activation; FCERI mediated MAPK activation; FCERI mediated NF-kB activation; CD22 mediated BCR regulation; Regulation of Complement cascade; Immunoregulatory interactions between a Lymphoid and a non-Lymphoid cell; Cell surface interactions at the vascular wall; FCGR activation; Regulation of …	26										1
TRUE	High	Master Protein	P01834	Immunoglobulin kappa constant OS=Homo sapiens OX=9606 GN=IGKC PE=1 SV=2	0	23.328	86	5	28	5	107	11.8	6.52	77.59		FCERI mediated Ca+2 mobilization; Scavenging of heme from plasma; Classical antibody-mediated complement activation; FCERI mediated MAPK activation; FCERI mediated NF-kB activation; CD22 mediated BCR regulation; Regulation of Complement cascade; Immunoregulatory interactions between a Lymphoid and a non-Lymphoid cell; Cell surface interactions at the vascular wall; FCGR activation; Regulation of …	26	0.324	0.0157235	32.94	0.339	0.54	0.164	0.31	599185	1.93986e+06	1
TRUE	High	Master Protein	P01857	Immunoglobulin heavy constant gamma 1 OS=Homo sapiens OX=9606 GN=IGHG1 PE=1 SV=1	0	73.98	58	12	73	6	330	36.1	8.19	196.64		Regulation of Complement cascade; Classical antibody-mediated complement activation; FCGR activation; Regulation of actin dynamics for phagocytic cup formation; Interleukin-4 and 13 signaling; Role of phospholipids in phagocytosis	14	0.314	0.00418285	12.27	0.676	0.294	0.335	0.286	3.1807e+06	1.09698e+07	1
FALSE	High	Master Protein	P01859	Immunoglobulin heavy constant gamma 2 OS=Homo sapiens OX=9606 GN=IGHG2 PE=1 SV=2	0	54.312	46	10	86	4	326	35.9	7.59	155.32		FCGR activation; Regulation of actin dynamics for phagocytic cup formation; Regulation of Complement cascade; Role of phospholipids in phagocytosis; Classical antibody-mediated complement activation	11	1.16	0.638275	13.36	1.298	1.093	1.23	0.571	1.44263e+06	1.21091e+06	1
FALSE	High	Master Protein	P01860	Immunoglobulin heavy constant gamma 3 OS=Homo sapiens OX=9606 GN=IGHG3 PE=1 SV=2	0	52.288	40	10	70	3	377	41.3	7.9	150.31		FCGR activation; Regulation of actin dynamics for phagocytic cup formation; Regulation of Complement cascade; Role of phospholipids in phagocytosis; Classical antibody-mediated complement activation	11										1
FALSE	High	Master Protein	P01861	Immunoglobulin heavy constant gamma 4 OS=Homo sapiens OX=9606 GN=IGHG4 PE=1 SV=1	0	34.124	49	9	46	4	327	35.9	7.36	108.2		Regulation of Complement cascade; Classical antibody-mediated complement activation; FCGR activation; Regulation of actin dynamics for phagocytic cup formation; Interleukin-4 and 13 signaling; Role of phospholipids in phagocytosis	14	0.01		0	0.01	0.01	0.01	0.01		738031	1
FALSE	High	Master Protein	P01871	Immunoglobulin heavy constant mu OS=Homo sapiens OX=9606 GN=IGHM PE=1 SV=4	0	30.525	23	7	12	7	453	49.4	6.77	36.12		CD22 mediated BCR regulation; Antigen activates B Cell Receptor (BCR) leading to generation of second messengers; Cell surface interactions at the vascular wall	7	0.954	0.742857	44.66	0.623	2.134	1.021	0.892	474053	496777	1
FALSE	High	Master Protein	P01876	Immunoglobulin heavy constant alpha 1 OS=Homo sapiens OX=9606 GN=IGHA1 PE=1 SV=2	0	51.183	46	12	57	6	353	37.6	6.51	117.43		Scavenging of heme from plasma; Cell surface interactions at the vascular wall	6	0.688	0.155575	29.73	0.755	0.252	0.626	0.986	936538	2.21595e+06	1
FALSE	High	Master Protein	P01877	Immunoglobulin heavy constant alpha 2 OS=Homo sapiens OX=9606 GN=IGHA2 PE=1 SV=4	0	23.154	21	7	19	1	340	36.6	6.27	39.71		Scavenging of heme from plasma; Cell surface interactions at the vascular wall	6	1.438	0.623219	32.4	0.67	1.738	1.768	1.191	349745	226475	1
FALSE	High	Master Protein	P02452	Collagen alpha-1(I) chain OS=Homo sapiens OX=9606 GN=COL1A1 PE=1 SV=5	0	171.41	40	41	219	41	1464	138.9	5.8	453.98	Amoebiasis; Protein digestion and absorption; AGE-RAGE signaling pathway in diabetic complications; Focal adhesion; ECM-receptor interaction; PI3K-Akt signaling pathway; Platelet activation	Collagen degradation; Integrin cell surface interactions; MET activates PTK2 signaling; Crosslinking of collagen fibrils; Anchoring fibril formation; Platelet Adhesion to exposed collagen; Scavenging by Class A Receptors; Syndecan interactions; GP1b-IX-V activation signalling; ECM proteoglycans; RUNX2 regulates osteoblast differentiation; Platelet Aggregation (Plug Formation); Immunoregulatory in…	50	0.997	0.517566	128.91	0.11	11.524	0.546	1.819	1.5861e+07	1.37573e+07	1
FALSE	High	None	P02458	Collagen alpha-1(II) chain OS=Homo sapiens OX=9606 GN=COL2A1 PE=1 SV=3	0.004	2.738	1	1	5	1	1487	141.7	6.92	8.36	Protein digestion and absorption; Focal adhesion; ECM-receptor interaction; PI3K-Akt signaling pathway	ECM proteoglycans; Collagen degradation; Integrin cell surface interactions; Assembly of collagen fibrils and other multimeric structures; MET activates PTK2 signaling; Immunoregulatory interactions between a Lymphoid and a non-Lymphoid cell; Collagen chain trimerization; NCAM1 interactions; Signaling by PDGF; Non-integrin membrane-ECM interactions	33	5.227	0.114188	157.49	0.178	12.656	11.283	2.421	7.77381e+06	1.17845e+06	1
FALSE	High	Master Protein	P02461	Collagen alpha-1(III) chain OS=Homo sapiens OX=9606 GN=COL3A1 PE=1 SV=4	0	37.898	11	13	28	13	1466	138.5	6.61	63.92	Amoebiasis; Protein digestion and absorption; AGE-RAGE signaling pathway in diabetic complications; Platelet activation	Collagen degradation; Integrin cell surface interactions; MET activates PTK2 signaling; Scavenging by Class A Receptors; Syndecan interactions; ECM proteoglycans; Assembly of collagen fibrils and other multimeric structures; Immunoregulatory interactions between a Lymphoid and a non-Lymphoid cell; Collagen chain trimerization; Signaling by PDGF; NCAM1 interactions	37	2.022	0.192054	91.98	0.094	4.75	2.603	1.571	1.54593e+06	630296	1
FALSE	High	Master Protein	P02533	Keratin, type I cytoskeletal 14 OS=Homo sapiens OX=9606 GN=KRT14 PE=1 SV=4	0	41.577	32	13	47	3	472	51.5	5.16	98.92		Formation of the cornified envelope; Type I hemidesmosome assembly	7	1.488	0.675616	80.3	2.28	4.889	0.668	0.972	1.44187e+06	721549	1
FALSE	High	Master Protein	P02538	Keratin, type II cytoskeletal 6A OS=Homo sapiens OX=9606 GN=KRT6A PE=1 SV=3	0	57.013	28	15	48	8	564	60	8	89.16		Formation of the cornified envelope	4	1.629	0.130574	13.11	1.653	1.895	0.828	1.607	1.01975e+06	625810	1
FALSE	High	Master Protein	P02647	Apolipoprotein A-I OS=Homo sapiens OX=9606 GN=APOA1 PE=1 SV=1	0	6.314	9	2	5	2	267	30.8	5.76	12.38	Fat digestion and absorption; PPAR signaling pathway; Vitamin digestion and absorption; African trypanosomiasis	Post-translational protein phosphorylation; Regulation of Insulin-like Growth Factor (IGF) transport and uptake by Insulin-like Growth Factor Binding Proteins (IGFBPs); Amyloid fiber formation; Scavenging of heme from plasma; Retinoid metabolism and transport; Chylomicron remodeling; HDL assembly; ABC transporters in lipid homeostasis; PPARA activates gene expression; Scavenging by Class A Recept…	46	1.03	0.98072	51.84	1.389	1.714	0.668	0.764	492873	544295	1
FALSE	High	Master Protein	P02675	Fibrinogen beta chain OS=Homo sapiens OX=9606 GN=FGB PE=1 SV=2	0	5.412	4	1	2	1	491	55.9	8.27	6.93	Complement and coagulation cascades; Platelet activation	Integrin cell surface interactions; Signaling by BRAF and RAF fusions; MAP2K and MAPK activation; GRB2:SOS provides linkage to MAPK signaling for Integrins ; Signaling by RAS mutants; Signaling by high-kinase activity BRAF mutants; Signaling by moderate kinase activity BRAF mutants; Platelet degranulation ; p130Cas linkage to MAPK signaling for integrins; Paradoxical activation of RAF signaling b…	38										1
FALSE	High	Master Protein	P02743	Serum amyloid P-component OS=Homo sapiens OX=9606 GN=APCS PE=1 SV=2	0	21.063	24	6	29	6	223	25.4	6.54	34.21		Amyloid fiber formation	2	1.187	0.202759	19.11	1.344	3.717	1.038	1.049	2.33537e+06	1.72722e+06	1
FALSE	High	Master Protein	P02749	Beta-2-glycoprotein 1 OS=Homo sapiens OX=9606 GN=APOH PE=1 SV=3	0	6.5	10	2	2	2	345	38.3	7.97	3.27		Platelet degranulation	4										1
FALSE	High	Master Protein	P02751	Fibronectin OS=Homo sapiens OX=9606 GN=FN1 PE=1 SV=4	0	258.996	30	52	238	52	2386	262.5	5.71	520.7	Amoebiasis; Pathways in cancer; AGE-RAGE signaling pathway in diabetic complications; Focal adhesion; Proteoglycans in cancer; Regulation of actin cytoskeleton; Bacterial invasion of epithelial cells; Small cell lung cancer; ECM-receptor interaction; PI3K-Akt signaling pathway	Post-translational protein phosphorylation; Integrin cell surface interactions; Regulation of Insulin-like Growth Factor (IGF) transport and uptake by Insulin-like Growth Factor Binding Proteins (IGFBPs); Signaling by BRAF and RAF fusions; MET activates PTK2 signaling; MAP2K and MAPK activation; Molecules associated with elastic fibres; GRB2:SOS provides linkage to MAPK signaling for Integrins ; …	68	2.021	0.350388	100.9	0.223	13.176	1.373	2.974	4.30285e+06	3.07601e+06	1
FALSE	High	Master Protein	P02763	Alpha-1-acid glycoprotein 1 OS=Homo sapiens OX=9606 GN=ORM1 PE=1 SV=1	0	12.095	12	2	9	2	201	23.5	5.02	19.2		Platelet degranulation ; Neutrophil degranulation	7	0.841	0.733891	72.55	0.43	2.83	1.073	0.659	1.86283e+06	1.65474e+06	1
FALSE	High	Master Protein	P02766	Transthyretin OS=Homo sapiens OX=9606 GN=TTR PE=1 SV=1	0	10.815	10	2	8	2	147	15.9	5.76	27.61	Thyroid hormone synthesis	Signaling by GPCR; Neutrophil degranulation; The canonical retinoid cycle in rods (twilight vision); Amyloid fiber formation; Retinoid metabolism and transport; Retinoid cycle disease events; Non-integrin membrane-ECM interactions	20	0.455	0.316098	74.94	0.103	3.023	0.392	0.528	681272	1.24168e+06	1
FALSE	High	Master Protein	P02774	Vitamin D-binding protein OS=Homo sapiens OX=9606 GN=GC PE=1 SV=2	0	38.328	26	8	19	8	474	52.9	5.45	64.13			0	9.799	0.0102529	30.85	10.947	8.771	4.042	12.729	503691	54723.6	1
FALSE	High	None	P02787	Serotransferrin OS=Homo sapiens OX=9606 GN=TF PE=1 SV=3	0	415.124	71	59	428	59	698	77	7.12	1220.28	HIF-1 signaling pathway; Mineral absorption	Platelet degranulation ; Post-translational protein phosphorylation; Regulation of Insulin-like Growth Factor (IGF) transport and uptake by Insulin-like Growth Factor Binding Proteins (IGFBPs); Cargo recognition for clathrin-mediated endocytosis; Transferrin endocytosis and recycling	20	0.948	0.663756	95.66	0.304	3.142	1.509	0.595	8.14973e+06	8.59871e+06	1
FALSE	High	Master Protein	P02790	Hemopexin OS=Homo sapiens OX=9606 GN=HPX PE=1 SV=2	0	60.592	42	14	55	14	462	51.6	7.02	109.82		Scavenging of heme from plasma	3	1.411	0.0898876	3.26	0.969	1.391	1.452	1.432	2.66893e+06	1.89158e+06	1
FALSE	Medium	Master Protein	P02794	Ferritin heavy chain OS=Homo sapiens OX=9606 GN=FTH1 PE=1 SV=2	0.011	1.642	6	1	1	1	183	21.2	5.55	1.95	Mineral absorption	Neutrophil degranulation; Golgi Associated Vesicle Biogenesis; Iron uptake and transport; Scavenging by Class A Receptors	15	1.176	0.744307	53.57	0.404	1.009	1.371	1.832	537525	710935	1
FALSE	High	Master Protein	P04004	Vitronectin OS=Homo sapiens OX=9606 GN=VTN PE=1 SV=1	0	4.033	3	1	1	1	478	54.3	5.8	2.4	Focal adhesion; Proteoglycans in cancer; Complement and coagulation cascades; ECM-receptor interaction; PI3K-Akt signaling pathway	ECM proteoglycans; Integrin cell surface interactions; Molecules associated with elastic fibres; Regulation of Complement cascade; Syndecan interactions	21	5.424	0.00208584	12.05	5.447	4.565	15.957	5.402	405325	72819.9	1
FALSE	High	Master Protein	P04075	Fructose-bisphosphate aldolase A OS=Homo sapiens OX=9606 GN=ALDOA PE=1 SV=2	0	11.865	19	5	13	5	364	39.4	8.09	31.05	HIF-1 signaling pathway; Carbon metabolism; Fructose and mannose metabolism; Pentose phosphate pathway; Glycolysis / Gluconeogenesis; Biosynthesis of amino acids; Metabolic pathways	Platelet degranulation ; Gluconeogenesis; Glycolysis; Neutrophil degranulation	21	0.979	0.906034	108.25	0.314	2.852	0.543	1.767	632033	1.07552e+06	1
FALSE	High	Master Protein	P04196	Histidine-rich glycoprotein OS=Homo sapiens OX=9606 GN=HRG PE=1 SV=1	0	6.379	6	2	4	2	525	59.5	7.5	9.04		Platelet degranulation ; Dissolution of Fibrin Clot	5	1.81	0.110496	14.22	1.832	1.788	0.776	2.134	139620	74163	1
FALSE	High	Master Protein	P04217	Alpha-1B-glycoprotein OS=Homo sapiens OX=9606 GN=A1BG PE=1 SV=4	0	10.836	11	3	3	3	495	54.2	5.86	9.92		Platelet degranulation ; Neutrophil degranulation	7	1.487	0.164353	29.14	0.908	3.467	1.482	1.493	254708	157401	1
FALSE	High	Master Protein Rejected	P04259	Keratin, type II cytoskeletal 6B OS=Homo sapiens OX=9606 GN=KRT6B PE=1 SV=5	0	58.044	26	14	49	0	564	60	8	99.04		Formation of the cornified envelope	3										0
FALSE	High	Master Protein	P04264	Keratin, type II cytoskeletal 1 OS=Homo sapiens OX=9606 GN=KRT1 PE=1 SV=6	0	114.04	47	28	142	25	644	66	8.12	361.05		Formation of the cornified envelope; Neutrophil degranulation	7	0.736	0.899911	17.1	0.635	3.757	0.687	0.789	1.7203e+07	9.99324e+06	1
FALSE	High	Master Protein	P04406	Glyceraldehyde-3-phosphate dehydrogenase OS=Homo sapiens OX=9606 GN=GAPDH PE=1 SV=3	0	7.843	10	2	9	2	335	36	8.46	14.83	HIF-1 signaling pathway; Carbon metabolism; Alzheimer's disease; Glycolysis / Gluconeogenesis; Biosynthesis of amino acids; Metabolic pathways	Gluconeogenesis; Glycolysis	15	3.466	0.0544717	82.68	4.894	15.564	1.028	2.455	1.59142e+06	621322	1
FALSE	High	Master Protein	P05089	Arginase-1 OS=Homo sapiens OX=9606 GN=ARG1 PE=1 SV=2	0.007	1.921	3	1	1	1	322	34.7	7.21	1.68	Arginine biosynthesis; Amoebiasis; Biosynthesis of amino acids; Metabolic pathways; Arginine and proline metabolism	Urea cycle; Neutrophil degranulation	15	1.214	0.388251	57.49	1.733	5.344	0.792	0.85	341661	194589	1
FALSE	High	Master Protein	P05109	Protein S100-A8 OS=Homo sapiens OX=9606 GN=S100A8 PE=1 SV=1	0	3.589	12	1	4	1	93	10.8	7.03	5.06		Neutrophil degranulation; Metal sequestration by antimicrobial proteins; Regulation of TLR by endogenous ligand	7										1
FALSE	High	Master Protein	P05121	Plasminogen activator inhibitor 1 OS=Homo sapiens OX=9606 GN=SERPINE1 PE=1 SV=1	0	25.259	17	8	28	8	402	45	7.2	62.57	Chagas disease (American trypanosomiasis); HIF-1 signaling pathway; Hippo signaling pathway; AGE-RAGE signaling pathway in diabetic complications; Complement and coagulation cascades; p53 signaling pathway	Dissolution of Fibrin Clot; Platelet degranulation ; ECM proteoglycans; SMAD2/SMAD3:SMAD4 heterotrimer regulates transcription; BMAL1:CLOCK,NPAS2 activates circadian gene expression	34	1.49	0.550823	107.93	2.917	6.096	0.762	0.747	4.19471e+06	1.60704e+06	1
FALSE	High	Master Protein	P05155	Plasma protease C1 inhibitor OS=Homo sapiens OX=9606 GN=SERPING1 PE=1 SV=2	0	3.421	2	1	1	1	500	55.1	6.55	0	Pertussis; Complement and coagulation cascades	Platelet degranulation ; Regulation of Complement cascade; Intrinsic Pathway of Fibrin Clot Formation	13	0.39	0.162572	102.2	0.242	1.683	0.215	0.629	118956	309823	1
FALSE	High	None	P05783	Keratin, type I cytoskeletal 18 OS=Homo sapiens OX=9606 GN=KRT18 PE=1 SV=2	0	2.97	2	1	7	0	430	48	5.45	16.11	Pathogenic Escherichia coli infection	Formation of the cornified envelope	5										6
FALSE	High	Master Protein Rejected	P05787	Keratin, type II cytoskeletal 8 OS=Homo sapiens OX=9606 GN=KRT8 PE=1 SV=7	0	13.286	6	3	16	0	483	53.7	5.59	22.77		Formation of the cornified envelope	4										0
FALSE	High	Master Protein	P05997	Collagen alpha-2(V) chain OS=Homo sapiens OX=9606 GN=COL5A2 PE=1 SV=3	0	6.279	2	2	4	2	1499	144.8	6.46	9.71	Protein digestion and absorption	ECM proteoglycans; Collagen degradation; Integrin cell surface interactions; Assembly of collagen fibrils and other multimeric structures; MET activates PTK2 signaling; Collagen chain trimerization; NCAM1 interactions; Signaling by PDGF; Syndecan interactions	25	1.59	0.157165	42.15	5.599	0.74	1.644	1.537	1.78077e+06	1.4253e+06	1
FALSE	High	Master Protein	P06331	Immunoglobulin heavy variable 4-34 OS=Homo sapiens OX=9606 GN=IGHV4-34 PE=1 SV=2	0	5	13	1	1	1	123	13.8	9.33	3.87		FCERI mediated Ca+2 mobilization; Scavenging of heme from plasma; Classical antibody-mediated complement activation; FCERI mediated MAPK activation; FCERI mediated NF-kB activation; CD22 mediated BCR regulation; Regulation of Complement cascade; Immunoregulatory interactions between a Lymphoid and a non-Lymphoid cell; Cell surface interactions at the vascular wall; FCGR activation; Regulation of …	26										1
FALSE	High	Master Protein	P06703	Protein S100-A6 OS=Homo sapiens OX=9606 GN=S100A6 PE=1 SV=1	0	5.719	24	3	7	3	90	10.2	5.48	13.73			2	1.765	0.0227877	32.04	1.453	1.381	2.144	2.302	3.82246e+06	2.28136e+06	1
FALSE	High	Master Protein	P06733	Alpha-enolase OS=Homo sapiens OX=9606 GN=ENO1 PE=1 SV=2	0	55.387	38	16	49	16	434	47.1	7.39	103.49	HIF-1 signaling pathway; Carbon metabolism; Glycolysis / Gluconeogenesis; RNA degradation; Biosynthesis of amino acids; Metabolic pathways	Gluconeogenesis; Glycolysis	12	2.48	0.0809802	28.6	2.892	26.749	1.936	2.126	3.72753e+06	806720	1
FALSE	Medium	None	P06753	Tropomyosin alpha-3 chain OS=Homo sapiens OX=9606 GN=TPM3 PE=1 SV=2	0.033	1.126	5	1	1	1	285	32.9	4.72	0	Dilated cardiomyopathy; Pathways in cancer; Adrenergic signaling in cardiomyocytes; Thyroid cancer; Cardiac muscle contraction; Hypertrophic cardiomyopathy (HCM)	Smooth Muscle Contraction; Striated Muscle Contraction	10	100		0	100	100	100	100	972610		1
FALSE	High	None	P07195	L-lactate dehydrogenase B chain OS=Homo sapiens OX=9606 GN=LDHB PE=1 SV=2	0	3.928	4	1	3	1	334	36.6	6.05	4.42	Propanoate metabolism; Pyruvate metabolism; Glucagon signaling pathway; Glycolysis / Gluconeogenesis; Metabolic pathways; Cysteine and methionine metabolism	Pyruvate metabolism	11										1
FALSE	High	Master Protein	P07237	Protein disulfide-isomerase OS=Homo sapiens OX=9606 GN=P4HB PE=1 SV=3	0	29.935	19	9	25	9	508	57.1	4.87	43.76	Protein processing in endoplasmic reticulum	Post-translational protein phosphorylation; Regulation of Insulin-like Growth Factor (IGF) transport and uptake by Insulin-like Growth Factor Binding Proteins (IGFBPs); VLDL assembly; Chylomicron assembly; Collagen biosynthesis and modifying enzymes; Interleukin-12 family signaling; Detoxification of Reactive Oxygen Species; Hedgehog ligand biogenesis	23	1.299	0.353349	62.12	0.82	1.908	0.884	2.557	1.83497e+06	998765	1
FALSE	High	Master Protein	P07355	Annexin A2 OS=Homo sapiens OX=9606 GN=ANXA2 PE=1 SV=2	0	14.835	18	5	13	5	339	38.6	7.75	25.24		Dissolution of Fibrin Clot; Gene and protein expression by JAK-STAT signaling after Interleukin-12 stimulation; Smooth Muscle Contraction; Neutrophil degranulation; Interleukin-12 family signaling	12	2.209	0.0835453	37.41	3.871	1.635	1.775	2.75	1.70203e+06	676529	1
FALSE	High	Master Protein	P07585	Decorin OS=Homo sapiens OX=9606 GN=DCN PE=1 SV=1	0	8.159	10	3	5	3	359	39.7	8.54	10.82	TGF-beta signaling pathway; Proteoglycans in cancer	ECM proteoglycans; A tetrasaccharide linker sequence is required for GAG synthesis; Dermatan sulfate biosynthesis; Degradation of the extracellular matrix; Defective CHSY1 causes TPBS; Defective B4GALT7 causes EDS, progeroid type; Defective B3GALT6 causes EDSP2 and SEMDJL1; CS/DS degradation; Defective CHST14 causes EDS, musculocontractural type; Defective CHST3 causes SEDCJD; Chondroitin sulfate…	24	0.612	0.0823844	28.97	0.92	0.16	0.58	0.646	612175	1.06718e+06	1
FALSE	High	Master Protein	P07858	Cathepsin B OS=Homo sapiens OX=9606 GN=CTSB PE=1 SV=3	0.004	2.238	2	1	2	1	339	37.8	6.3	5.06	Lysosome; NOD-like receptor signaling pathway; Renin secretion; Apoptosis; Antigen processing and presentation	Collagen degradation; Assembly of collagen fibrils and other multimeric structures; Neutrophil degranulation; MHC class II antigen presentation; Trafficking and processing of endosomal TLR	17	0.807	0.36557	35.24	0.992	1.071	0.657	0.542	885292	1.06019e+06	1
FALSE	High	None	P07864	L-lactate dehydrogenase C chain OS=Homo sapiens OX=9606 GN=LDHC PE=1 SV=4	0	3.928	4	1	3	1	332	36.3	7.46	4.42	Propanoate metabolism; Pyruvate metabolism; Glucagon signaling pathway; Glycolysis / Gluconeogenesis; Metabolic pathways; Cysteine and methionine metabolism	Pyruvate metabolism	11										1
FALSE	High	None	P07951	Tropomyosin beta chain OS=Homo sapiens OX=9606 GN=TPM2 PE=1 SV=1	0	9.182	10	3	4	3	284	32.8	4.7	7.25	Dilated cardiomyopathy; Adrenergic signaling in cardiomyocytes; Cardiac muscle contraction; Hypertrophic cardiomyopathy (HCM)	Smooth Muscle Contraction; Striated Muscle Contraction	8	3.327	0.0487887	69.71	6.551	1.693	2.296	4.821	652477	263936	1
FALSE	High	Master Protein	P07996	Thrombospondin-1 OS=Homo sapiens OX=9606 GN=THBS1 PE=1 SV=2	0	56.201	15	15	59	13	1170	129.3	4.94	109.02	TGF-beta signaling pathway; MicroRNAs in cancer; Rap1 signaling pathway; Phagosome; Focal adhesion; Malaria; Proteoglycans in cancer; p53 signaling pathway; Bladder cancer; ECM-receptor interaction; PI3K-Akt signaling pathway	Platelet degranulation ; Integrin cell surface interactions; RUNX1 regulates genes involved in megakaryocyte differentiation and platelet function; Defective B3GALTL causes Peters-plus syndrome (PpS); O-glycosylation of TSR domain-containing proteins; Signaling by PDGF; Syndecan interactions	44	2.432	0.00445404	13.48	2.497	2.809	2.369	1.393	2.88948e+06	1.18814e+06	1
FALSE	High	Master Protein	P08123	Collagen alpha-2(I) chain OS=Homo sapiens OX=9606 GN=COL1A2 PE=1 SV=7	0	171.026	37	33	178	33	1366	129.2	8.95	358.84	Amoebiasis; Protein digestion and absorption; AGE-RAGE signaling pathway in diabetic complications; Focal adhesion; ECM-receptor interaction; PI3K-Akt signaling pathway; Platelet activation	Collagen degradation; Integrin cell surface interactions; MET activates PTK2 signaling; Crosslinking of collagen fibrils; Anchoring fibril formation; Platelet Adhesion to exposed collagen; Scavenging by Class A Receptors; Syndecan interactions; GP1b-IX-V activation signalling; ECM proteoglycans; Platelet Aggregation (Plug Formation); Immunoregulatory interactions between a Lymphoid and a non-Lymp…	46	2.653	0.159348	103.21	0.187	10.123	3.881	1.814	9.59253e+06	2.95113e+06	1
FALSE	High	Master Protein	P08253	72 kDa type IV collagenase OS=Homo sapiens OX=9606 GN=MMP2 PE=1 SV=2	0	27.411	16	8	20	8	660	73.8	5.47	35.84	Pathways in cancer; AGE-RAGE signaling pathway in diabetic complications; Proteoglycans in cancer; Leukocyte transendothelial migration; Bladder cancer; Endocrine resistance; GnRH signaling pathway; Estrogen signaling pathway	Collagen degradation; EPH-ephrin mediated repulsion of cells; Regulation of Insulin-like Growth Factor (IGF) transport and uptake by Insulin-like Growth Factor Binding Proteins (IGFBPs); Activation of Matrix Metalloproteinases; Interleukin-4 and 13 signaling	27	0.592	0.348861	77.1	0.26	2.992	0.478	0.733	327217	552883	1
FALSE	High	Master Protein	P08670	Vimentin OS=Homo sapiens OX=9606 GN=VIM PE=1 SV=4	0	16.869	18	7	11	7	466	53.6	5.12	19.6	MicroRNAs in cancer; Epstein-Barr virus infection	Interleukin-4 and 13 signaling; Caspase-mediated cleavage of cytoskeletal proteins; Striated Muscle Contraction	20	1.308	0.386998	47.48	2.519	1.139	0.665	1.503	876779	651646	1
FALSE	High	None	P08727	Keratin, type I cytoskeletal 19 OS=Homo sapiens OX=9606 GN=KRT19 PE=1 SV=4	0	9.352	6	3	17	0	400	44.1	5.14	32.86		Formation of the cornified envelope	3										3
FALSE	High	None	P08729	Keratin, type II cytoskeletal 7 OS=Homo sapiens OX=9606 GN=KRT7 PE=1 SV=5	0	8.093	4	2	9	0	469	51.4	5.48	12.07		Formation of the cornified envelope	3										0
FALSE	High	Master Protein	P08758	Annexin A5 OS=Homo sapiens OX=9606 GN=ANXA5 PE=1 SV=2	0	19.525	21	8	23	8	320	35.9	5.05	33.85		Platelet degranulation	7	0.994	0.776756	63.42	0.376	5.798	0.968	1.02	1.47762e+06	1.33302e+06	1
FALSE	High	Master Protein	P08779	Keratin, type I cytoskeletal 16 OS=Homo sapiens OX=9606 GN=KRT16 PE=1 SV=4	0	40.218	31	12	42	4	473	51.2	5.05	89.91		Formation of the cornified envelope	3	1.622	0.0962827	26.72	1.014	2.032	1.797	1.464	884812	678547	1
FALSE	High	None	P09104	Gamma-enolase OS=Homo sapiens OX=9606 GN=ENO2 PE=1 SV=3	0	3.597	4	1	1	1	434	47.2	5.03	2.77	HIF-1 signaling pathway; Carbon metabolism; Glycolysis / Gluconeogenesis; RNA degradation; Biosynthesis of amino acids; Metabolic pathways	Gluconeogenesis; Glycolysis	12										1
FALSE	High	Master Protein	P09382	Galectin-1 OS=Homo sapiens OX=9606 GN=LGALS1 PE=1 SV=2	0	3.886	20	2	2	2	135	14.7	5.5	2.68		Post-translational protein phosphorylation; Regulation of Insulin-like Growth Factor (IGF) transport and uptake by Insulin-like Growth Factor Binding Proteins (IGFBPs)	4										1
FALSE	High	Master Protein	P09486	SPARC OS=Homo sapiens OX=9606 GN=SPARC PE=1 SV=1	0	62.578	30	9	77	9	303	34.6	4.84	153.22		Platelet degranulation ; ECM proteoglycans; Scavenging by Class H Receptors	11	0.755	0.594926	73.22	0.129	3.119	0.929	0.614	5.87264e+06	5.50381e+06	1
TRUE	High	Master Protein	P09493	Tropomyosin alpha-1 chain OS=Homo sapiens OX=9606 GN=TPM1 PE=1 SV=2	0	10.883	14	4	5	4	284	32.7	4.74	9.2	Dilated cardiomyopathy; MicroRNAs in cancer; Adrenergic signaling in cardiomyocytes; Cardiac muscle contraction; Hypertrophic cardiomyopathy (HCM)	Smooth Muscle Contraction; Striated Muscle Contraction	9	3.327	0.0487887	69.71	6.551	1.693	2.296	4.821	652477	263936	1
FALSE	High	Master Protein	P09871	Complement C1s subcomponent OS=Homo sapiens OX=9606 GN=C1S PE=1 SV=1	0.004	2.892	2	1	3	1	688	76.6	4.96	5.24	Pertussis; Complement and coagulation cascades; Systemic lupus erythematosus; Staphylococcus aureus infection	Regulation of Complement cascade; Classical antibody-mediated complement activation	14	0.827	0.491728	32.45	1.356	0.649	0.711	0.962	405536	434390	1
FALSE	High	Master Protein	P09936	Ubiquitin carboxyl-terminal hydrolase isozyme L1 OS=Homo sapiens OX=9606 GN=UCHL1 PE=1 SV=2	0.004	2.013	6	1	1	1	223	24.8	5.48	1.64	Parkinson's disease	UCH proteinases	8										1
FALSE	High	Master Protein	P09972	Fructose-bisphosphate aldolase C OS=Homo sapiens OX=9606 GN=ALDOC PE=1 SV=2	0	6.276	7	2	5	2	364	39.4	6.87	10.36	Carbon metabolism; Fructose and mannose metabolism; Pentose phosphate pathway; Glycolysis / Gluconeogenesis; Biosynthesis of amino acids; Metabolic pathways	Gluconeogenesis; Glycolysis; Neutrophil degranulation	15	1.128	0.375988	20.98	0.839	1.159	1.098	6.086	315347	192248	1
FALSE	High	Master Protein	P0C0L4	Complement C4-A OS=Homo sapiens OX=9606 GN=C4A PE=1 SV=2	0.004	2.526	1	1	1	1	1744	192.7	7.08	1.76	Pertussis; Complement and coagulation cascades; Systemic lupus erythematosus; Staphylococcus aureus infection	Post-translational protein phosphorylation; Regulation of Insulin-like Growth Factor (IGF) transport and uptake by Insulin-like Growth Factor Binding Proteins (IGFBPs); Initial triggering of complement; Regulation of Complement cascade; Activation of C3 and C5	18	0.01		0	0.01	0.01	0.01	0.01		66211.5	1
FALSE	High	Master Protein Candidate	P0C0L5	Complement C4-B OS=Homo sapiens OX=9606 GN=C4B PE=1 SV=2	0.004	2.526	1	1	1	1	1744	192.6	7.27	1.76	Pertussis; Complement and coagulation cascades; Systemic lupus erythematosus; Staphylococcus aureus infection	Initial triggering of complement; Regulation of Complement cascade; Activation of C3 and C5	15	0.01		0	0.01	0.01	0.01	0.01		66211.5	1
FALSE	High	Master Protein Candidate	P0CF74	Immunoglobulin lambda constant 6 OS=Homo sapiens OX=9606 GN=IGLC6 PE=1 SV=1	0	16.263	46	3	12	3	106	11.3	7.24	32.13		FCERI mediated Ca+2 mobilization; Scavenging of heme from plasma; Classical antibody-mediated complement activation; FCERI mediated MAPK activation; FCERI mediated NF-kB activation; CD22 mediated BCR regulation; Regulation of Complement cascade; Immunoregulatory interactions between a Lymphoid and a non-Lymphoid cell; Cell surface interactions at the vascular wall; FCGR activation; Regulation of …	26	0.494	0.0450435	31.14	0.415	0.588	0.243	0.642	170199	360253	1
FALSE	High	None	P0CG04	Immunoglobulin lambda constant 1 OS=Homo sapiens OX=9606 GN=IGLC1 PE=1 SV=1	0	14.099	28	2	10	2	106	11.3	7.87	29.9		FCERI mediated Ca+2 mobilization; Scavenging of heme from plasma; Classical antibody-mediated complement activation; FCERI mediated MAPK activation; FCERI mediated NF-kB activation; CD22 mediated BCR regulation; Regulation of Complement cascade; Immunoregulatory interactions between a Lymphoid and a non-Lymphoid cell; Cell surface interactions at the vascular wall; FCGR activation; Regulation of …	26	0.236	0.00943922	69.5	0.399	0.362	0.087	0.155	100612	549882	1
FALSE	High	None	P0CG38	POTE ankyrin domain family member I OS=Homo sapiens OX=9606 GN=POTEI PE=3 SV=1	0	5.89	3	3	10	3	1075	121.2	6.21	16.63			0	1.287	0.594197	54.94	0.379	11.979	1.332	1.243	2.55571e+06	2.30611e+06	1
FALSE	High	None	P0CG39	POTE ankyrin domain family member J OS=Homo sapiens OX=9606 GN=POTEJ PE=3 SV=1	0	4.342	2	2	6	2	1038	117.3	5.97	16.63			0	1.58	0.0997083	32.37	1.64	9.882	0.95	1.523	2.40447e+06	1.41563e+06	1
FALSE	High	Master Protein Candidate	P0CG47	Polyubiquitin-B OS=Homo sapiens OX=9606 GN=UBB PE=1 SV=1	0	9.56	54	4	17	4	229	25.7	7.43	25.87	Parkinson's disease	NOTCH1 Intracellular Domain Regulates Transcription; Activated NOTCH1 Transmits Signal to the Nucleus; Regulation of RAS by GAPs; UCH proteinases; ISG15 antiviral mechanism; Regulation of PLK1 Activity at G2/M Transition; Constitutive Signaling by NOTCH1 HD+PEST Domain Mutants; Activated TLR4 signalling; Hh mutants that don't undergo autocatalytic processing are degraded by ERAD; SCF-beta-TrCP me…	339	1.932	0.267322	58.9	2.208	3.191	0.646	1.69	1.47048e+06	1.02417e+06	1
FALSE	High	Master Protein Candidate	P0CG48	Polyubiquitin-C OS=Homo sapiens OX=9606 GN=UBC PE=1 SV=3	0	9.56	54	4	17	4	685	77	7.66	25.87	PPAR signaling pathway	NOTCH1 Intracellular Domain Regulates Transcription; Activated NOTCH1 Transmits Signal to the Nucleus; Regulation of RAS by GAPs; UCH proteinases; ISG15 antiviral mechanism; Regulation of PLK1 Activity at G2/M Transition; Constitutive Signaling by NOTCH1 HD+PEST Domain Mutants; Activated TLR4 signalling; Hh mutants that don't undergo autocatalytic processing are degraded by ERAD; SCF-beta-TrCP me…	338	1.932	0.267322	58.9	2.208	3.191	0.646	1.69	1.47048e+06	1.02417e+06	1
FALSE	High	None	P0DMV9	Heat shock 70 kDa protein 1B OS=Homo sapiens OX=9606 GN=HSPA1B PE=1 SV=1	0	3.948	2	1	4	1	641	70	5.66	7.97	Endocytosis; Longevity regulating pathway - multiple species; Prion diseases; Epstein-Barr virus infection; Spliceosome; MAPK signaling pathway; Protein processing in endoplasmic reticulum; Toxoplasmosis; Measles; Influenza A; Estrogen signaling pathway; Legionellosis; Antigen processing and presentation	AUF1 (hnRNP D0) binds and destabilizes mRNA; Attenuation phase; Neutrophil degranulation; Regulation of HSF1-mediated heat shock response; Viral RNP Complexes in the Host Cell Nucleus; HSP90 chaperone cycle for steroid hormone receptors (SHR)	38	1.818	0.0617999	43.07	2.307	4.51	1.432	1.251	1.31845e+06	453534	1
FALSE	High	Master Protein Candidate	P0DOX2	Immunoglobulin alpha-2 heavy chain OS=Homo sapiens OX=9606 PE=1 SV=2	0	23.154	16	7	19	1	455	48.9	6.67	39.71			0	1.438	0.623219	32.4	0.67	1.738	1.768	1.191	349745	226475	1
FALSE	High	Master Protein Candidate	P0DOX5	Immunoglobulin gamma-1 heavy chain OS=Homo sapiens OX=9606 PE=1 SV=2	0	73.98	42	12	73	6	449	49.3	8.72	196.64			0	0.314	0.00418285	12.27	0.676	0.294	0.335	0.286	3.1807e+06	1.09698e+07	1
FALSE	High	None	P0DOX6	Immunoglobulin mu heavy chain OS=Homo sapiens OX=9606 PE=1 SV=2	0	21.641	13	5	9	5	576	63.4	7.87	25.54			0	0.954	0.742857	44.66	0.623	2.134	1.021	0.892	474053	496777	1
FALSE	High	None	P0DOX7	Immunoglobulin kappa light chain OS=Homo sapiens OX=9606 PE=1 SV=1	0	17.626	35	4	7	4	214	23.4	7.17	23.52			0	0.567	0.304968	64.63	0.503	0.639	2.223	0.276	418678	681485	1
FALSE	High	None	P0DOX8	Immunoglobulin lambda-1 light chain OS=Homo sapiens OX=9606 PE=1 SV=1	0	14.099	14	2	10	2	216	22.8	6.76	29.9			0	0.236	0.00943922	69.5	0.399	0.362	0.087	0.155	100612	549882	1
TRUE	High	Master Protein	P0DOY2	Immunoglobulin lambda constant 2 OS=Homo sapiens OX=9606 GN=IGLC2 PE=1 SV=1	0	16.263	46	3	12	3	106	11.3	7.24	32.13		FCERI mediated Ca+2 mobilization; Scavenging of heme from plasma; Classical antibody-mediated complement activation; FCERI mediated MAPK activation; FCERI mediated NF-kB activation; CD22 mediated BCR regulation; Regulation of Complement cascade; Immunoregulatory interactions between a Lymphoid and a non-Lymphoid cell; Cell surface interactions at the vascular wall; FCGR activation; Regulation of …	26	0.494	0.0450435	31.14	0.415	0.588	0.243	0.642	170199	360253	1
FALSE	High	Master Protein Candidate	P0DOY3	Immunoglobulin lambda constant 3 OS=Homo sapiens OX=9606 GN=IGLC3 PE=1 SV=1	0	16.263	46	3	12	3	106	11.3	7.24	32.13		FCERI mediated Ca+2 mobilization; Scavenging of heme from plasma; Classical antibody-mediated complement activation; FCERI mediated MAPK activation; FCERI mediated NF-kB activation; CD22 mediated BCR regulation; Regulation of Complement cascade; Immunoregulatory interactions between a Lymphoid and a non-Lymphoid cell; Cell surface interactions at the vascular wall; FCGR activation; Regulation of …	26	0.494	0.0450435	31.14	0.415	0.588	0.243	0.642	170199	360253	1
FALSE	High	Master Protein Candidate	P0DP06	Immunoglobulin heavy variable 4-30-4 OS=Homo sapiens OX=9606 GN=IGHV4-30-4 PE=3 SV=1	0	5	14	1	1	1	118	13.1	9.26	3.87			0										1
FALSE	High	Master Protein Candidate	P0DP07	Immunoglobulin heavy variable 4-31 OS=Homo sapiens OX=9606 GN=IGHV4-31 PE=3 SV=1	0	5	14	1	1	1	118	13.1	9.26	3.87			0										1
FALSE	High	Master Protein Candidate	P0DP08	Immunoglobulin heavy variable 4-38-2 OS=Homo sapiens OX=9606 GN=IGHV4-38-2 PE=3 SV=1	0	5	14	1	1	1	117	13	9.29	3.87			0										1
FALSE	High	Master Protein	P10915	Hyaluronan and proteoglycan link protein 1 OS=Homo sapiens OX=9606 GN=HAPLN1 PE=2 SV=2	0	25.126	21	7	20	7	354	40.1	7.42	40.43		ECM proteoglycans	2	2.42	0.145875	118.38	5.846	4.944	1.185	1.079	3.21762e+06	888694	1
TRUE	High	Master Protein	P11021	Endoplasmic reticulum chaperone BiP OS=Homo sapiens OX=9606 GN=HSPA5 PE=1 SV=2	0	57.821	29	14	40	13	654	72.3	5.16	81.24	Prion diseases; Protein export; Protein processing in endoplasmic reticulum; Thyroid hormone synthesis; Antigen processing and presentation	Platelet degranulation ; PERK regulates gene expression; ATF6 (ATF6-alpha) activates chaperone genes; Antigen Presentation: Folding, assembly and peptide loading of class I MHC; Regulation of HSF1-mediated heat shock response; IRE1alpha activates chaperones	27	3.515	0.0226557	5.96	3.393	4.38	3.358	3.641	2.02829e+06	526154	1
FALSE	High	Master Protein	P11142	Heat shock cognate 71 kDa protein OS=Homo sapiens OX=9606 GN=HSPA8 PE=1 SV=1	0	37.467	21	12	28	11	646	70.9	5.52	51.89	Endocytosis; Longevity regulating pathway - multiple species; Epstein-Barr virus infection; Spliceosome; MAPK signaling pathway; Protein processing in endoplasmic reticulum; Toxoplasmosis; Measles; Influenza A; Estrogen signaling pathway; Legionellosis; Antigen processing and presentation	Protein methylation; Clathrin-mediated endocytosis; Regulation of HSF1-mediated heat shock response; Golgi Associated Vesicle Biogenesis; GABA synthesis, release, reuptake and degradation; Lysosome Vesicle Biogenesis; CHL1 interactions; AUF1 (hnRNP D0) binds and destabilizes mRNA; Attenuation phase; Neutrophil degranulation; mRNA Splicing - Major Pathway; Interleukin-4 and 13 signaling; HSP90 cha…	52	1.441	0.290163	37.17	2.065	1.539	0.611	1.349	1.12894e+06	1.03708e+06	1
FALSE	High	Master Protein Rejected	P12035	Keratin, type II cytoskeletal 3 OS=Homo sapiens OX=9606 GN=KRT3 PE=1 SV=3	0	15.025	5	3	20	0	628	64.4	6.48	22.36		Formation of the cornified envelope	3										0
FALSE	High	None	P12036	Neurofilament heavy polypeptide OS=Homo sapiens OX=9606 GN=NEFH PE=1 SV=4	0	5.107	1	2	5	0	1026	112.4	6.18	10.52	Amyotrophic lateral sclerosis (ALS)		3										3
FALSE	High	Master Protein	P12107	Collagen alpha-1(XI) chain OS=Homo sapiens OX=9606 GN=COL11A1 PE=1 SV=4	0	18.879	5	7	13	7	1806	181	5.17	18.88	Protein digestion and absorption	Collagen degradation; MET activates PTK2 signaling; Assembly of collagen fibrils and other multimeric structures; Collagen chain trimerization; Non-integrin membrane-ECM interactions	16	1.127	0.254284	19.42	0.938	1.031	3.099	1.233	1.58923e+06	1.51864e+06	1
FALSE	High	Master Protein	P12109	Collagen alpha-1(VI) chain OS=Homo sapiens OX=9606 GN=COL6A1 PE=1 SV=3	0	68.556	19	17	78	17	1028	108.5	5.43	142.82	Protein digestion and absorption; Focal adhesion; ECM-receptor interaction; PI3K-Akt signaling pathway	ECM proteoglycans; Collagen degradation; Integrin cell surface interactions; Assembly of collagen fibrils and other multimeric structures; Collagen chain trimerization; NCAM1 interactions; Signaling by PDGF	21	1.792	0.305631	89.38	1.09	2.947	3.233	0.786	6.07785e+06	3.51788e+06	1
FALSE	High	Master Protein	P12110	Collagen alpha-2(VI) chain OS=Homo sapiens OX=9606 GN=COL6A2 PE=1 SV=4	0	13.997	5	6	11	6	1019	108.5	6.21	17.25	Protein digestion and absorption; Focal adhesion; ECM-receptor interaction; PI3K-Akt signaling pathway	ECM proteoglycans; Collagen degradation; Integrin cell surface interactions; Assembly of collagen fibrils and other multimeric structures; Collagen chain trimerization; NCAM1 interactions; Signaling by PDGF	23	0.732	0.433949	60.13	1.606	0.467	0.578	0.927	858935	1.18123e+06	1
FALSE	High	Master Protein	P12111	Collagen alpha-3(VI) chain OS=Homo sapiens OX=9606 GN=COL6A3 PE=1 SV=5	0	47.732	7	16	33	16	3177	343.5	6.68	56.89	Protein digestion and absorption; Focal adhesion; ECM-receptor interaction; PI3K-Akt signaling pathway	ECM proteoglycans; Collagen degradation; Integrin cell surface interactions; Assembly of collagen fibrils and other multimeric structures; Collagen chain trimerization; NCAM1 interactions; Signaling by PDGF	21	1.554	0.19478	47.97	0.997	1.206	2.003	2.383	1.00184e+06	721904	1
FALSE	High	Master Protein	P12814	Alpha-actinin-1 OS=Homo sapiens OX=9606 GN=ACTN1 PE=1 SV=2	0	23.661	11	9	23	4	892	103	5.41	39.61	Viral carcinogenesis; Amoebiasis; Arrhythmogenic right ventricular cardiomyopathy (ARVC); Tight junction; Focal adhesion; Adherens junction; Regulation of actin cytoskeleton; Leukocyte transendothelial migration; Systemic lupus erythematosus	Platelet degranulation ; Nephrin family interactions; Regulation of cytoskeletal remodeling and cell spreading by IPP complex components; Syndecan interactions	24	0.909	0.527961	47.37	0.902	0.474	2.469	0.915	1.40126e+06	1.83403e+06	1
FALSE	High	Master Protein	P13645	Keratin, type I cytoskeletal 10 OS=Homo sapiens OX=9606 GN=KRT10 PE=1 SV=6	0	109.836	53	29	140	25	584	58.8	5.21	348.52	Staphylococcus aureus infection	Formation of the cornified envelope	4	0.899	0.886131	71.33	0.301	4.355	0.769	1.05	5.94182e+06	3.70621e+06	1
FALSE	High	Master Protein	P13646	Keratin, type I cytoskeletal 13 OS=Homo sapiens OX=9606 GN=KRT13 PE=1 SV=4	0	13.526	12	4	16	1	458	49.6	4.96	30.41		Formation of the cornified envelope	3										1
FALSE	High	Master Protein	P13647	Keratin, type II cytoskeletal 5 OS=Homo sapiens OX=9606 GN=KRT5 PE=1 SV=3	0	45.459	21	12	53	5	590	62.3	7.74	99.53		Formation of the cornified envelope; Type I hemidesmosome assembly	6	1.264	0.724922	39.5	1.217	3.877	0.64	1.314	1.82714e+06	1.5536e+06	1
FALSE	High	None	P13929	Beta-enolase OS=Homo sapiens OX=9606 GN=ENO3 PE=1 SV=5	0	9.466	8	2	3	2	434	47	7.71	10.27	HIF-1 signaling pathway; Carbon metabolism; Glycolysis / Gluconeogenesis; RNA degradation; Biosynthesis of amino acids; Metabolic pathways	Gluconeogenesis; Glycolysis	12										1
FALSE	High	Master Protein	P14550	Aldo-keto reductase family 1 member A1 OS=Homo sapiens OX=9606 GN=AKR1A1 PE=1 SV=3	0	4.844	9	2	4	2	325	36.6	6.79	8.44	Glycerolipid metabolism; Glycolysis / Gluconeogenesis; Pentose and glucuronate interconversions; Metabolic pathways	Catabolism of glucuronate to xylulose-5-phosphate; Glutathione conjugation	12	2.347	0.205647	67.67	4.109	0.817	1.862	2.959	249017	147736	1
FALSE	High	Master Protein	P14618	Pyruvate kinase PKM OS=Homo sapiens OX=9606 GN=PKM PE=1 SV=4	0	9.436	9	4	9	4	531	57.9	7.84	18.15	Viral carcinogenesis; Central carbon metabolism in cancer; Carbon metabolism; Purine metabolism; Pyruvate metabolism; Type II diabetes mellitus; Glucagon signaling pathway; Glycolysis / Gluconeogenesis; Biosynthesis of amino acids; Metabolic pathways	Glycolysis; Neutrophil degranulation	20	1.571	0.391321	50.62	1.292	1.91	0.5	2.304	302095	249078	1
FALSE	High	Master Protein	P14923	Junction plakoglobin OS=Homo sapiens OX=9606 GN=JUP PE=1 SV=3	0	6.405	3	2	3	2	745	81.7	6.14	1.72	Arrhythmogenic right ventricular cardiomyopathy (ARVC); Acute myeloid leukemia; Pathways in cancer; Transcriptional misregulation in cancer	Adherens junctions interactions; Neutrophil degranulation; Formation of the cornified envelope; VEGFR2 mediated vascular permeability	22	0.456	0.0372297	32.17	0.365	0.384	0.712	0.54	217439	460276	1
FALSE	High	Master Protein	P15144	Aminopeptidase N OS=Homo sapiens OX=9606 GN=ANPEP PE=1 SV=4	0.004	2.481	2	2	3	2	967	109.5	5.48	1.75	Hematopoietic cell lineage; Glutathione metabolism; Renin-angiotensin system; Metabolic pathways	Metabolism of Angiotensinogen to Angiotensins; Neutrophil degranulation	12	1.28	0.114064	25.02	1.436	1.718	1.004	1.141	833458	702718	1
FALSE	High	Master Protein Candidate	P15259	Phosphoglycerate mutase 2 OS=Homo sapiens OX=9606 GN=PGAM2 PE=1 SV=3	0.004	2.518	4	1	1	1	253	28.7	8.88	2.09	Central carbon metabolism in cancer; Carbon metabolism; Glycine, serine and threonine metabolism; Glucagon signaling pathway; Glycolysis / Gluconeogenesis; Biosynthesis of amino acids; Metabolic pathways	Gluconeogenesis; Glycolysis	13	1.068	0.386648	46.88	5.929	0.823	0.712	1.387	1.20923e+06	874399	1
FALSE	High	None	P15311	Ezrin OS=Homo sapiens OX=9606 GN=EZR PE=1 SV=4	0	11.227	5	4	11	4	586	69.4	6.27	14.03	Pathogenic Escherichia coli infection; MicroRNAs in cancer; Proteoglycans in cancer; Regulation of actin cytoskeleton; Leukocyte transendothelial migration; Gastric acid secretion	Netrin-1 signaling; Recycling pathway of L1	15	1.838	0.0533739	7	1.993	1.857	1.174	1.82	483710	279975	1
FALSE	High	Master Protein	P16035	Metalloproteinase inhibitor 2 OS=Homo sapiens OX=9606 GN=TIMP2 PE=1 SV=2	0	4.928	16	2	6	2	220	24.4	7.49	9.28		Activation of Matrix Metalloproteinases; Neutrophil degranulation	9	0.796	0.0421687	2.85	0.774	0.804	0.875	0.789	853446	1.08196e+06	1
FALSE	High	None	P17066	Heat shock 70 kDa protein 6 OS=Homo sapiens OX=9606 GN=HSPA6 PE=1 SV=2	0	3.948	2	1	4	1	643	71	6.14	7.97	Endocytosis; Longevity regulating pathway - multiple species; Epstein-Barr virus infection; Spliceosome; MAPK signaling pathway; Protein processing in endoplasmic reticulum; Toxoplasmosis; Measles; Influenza A; Estrogen signaling pathway; Legionellosis; Antigen processing and presentation	Neutrophil degranulation; Regulation of HSF1-mediated heat shock response	20	1.818	0.0617999	43.07	2.307	4.51	1.432	1.251	1.31845e+06	453534	1
FALSE	High	Master Protein	P17174	Aspartate aminotransferase, cytoplasmic OS=Homo sapiens OX=9606 GN=GOT1 PE=1 SV=3	0.004	2.226	3	1	1	1	413	46.2	7.01	1.79	Phenylalanine, tyrosine and tryptophan biosynthesis; Arginine biosynthesis; Tyrosine metabolism; Carbon metabolism; Alanine, aspartate and glutamate metabolism; Phenylalanine metabolism; Biosynthesis of amino acids; 2-Oxocarboxylic acid metabolism; Metabolic pathways; Cysteine and methionine metabolism; Arginine and proline metabolism	Gluconeogenesis; Amino acid synthesis and interconversion (transamination); Methionine salvage pathway	24										1
FALSE	High	None	P17661	Desmin OS=Homo sapiens OX=9606 GN=DES PE=1 SV=3	0.004	2.15	2	1	1	1	470	53.5	5.27	2.36	Arrhythmogenic right ventricular cardiomyopathy (ARVC); Dilated cardiomyopathy; Hypertrophic cardiomyopathy (HCM)	Striated Muscle Contraction	7	100		0	100	100	100	100	1.13392e+06		1
FALSE	High	Master Protein	P17936	Insulin-like growth factor-binding protein 3 OS=Homo sapiens OX=9606 GN=IGFBP3 PE=1 SV=2	0	3.856	9	2	6	2	291	31.7	8.69	7.68	Transcriptional misregulation in cancer; p53 signaling pathway	TP53 Regulates Transcription of Death Receptors and Ligands; Post-translational protein phosphorylation; Regulation of Insulin-like Growth Factor (IGF) transport and uptake by Insulin-like Growth Factor Binding Proteins (IGFBPs)	15	0.807	0.923024	38.67	0.578	2.452	0.717	0.909	820670	689334	1
FALSE	High	Master Protein	P18206	Vinculin OS=Homo sapiens OX=9606 GN=VCL PE=1 SV=4	0	2.928	2	1	1	1	1134	123.7	5.66	1.9	Amoebiasis; Focal adhesion; Adherens junction; Regulation of actin cytoskeleton; Leukocyte transendothelial migration; Bacterial invasion of epithelial cells; Shigellosis	Signaling by BRAF and RAF fusions; MAP2K and MAPK activation; Smooth Muscle Contraction; Signaling by RAS mutants; Signaling by high-kinase activity BRAF mutants; Signaling by moderate kinase activity BRAF mutants; Platelet degranulation ; Paradoxical activation of RAF signaling by kinase inactive BRAF; Neutrophil degranulation; Interleukin-20 family signaling	37	100		0	100	100	100	100	17295.7		1
FALSE	High	Master Protein	P18669	Phosphoglycerate mutase 1 OS=Homo sapiens OX=9606 GN=PGAM1 PE=1 SV=2	0.004	2.518	4	1	1	1	254	28.8	7.18	2.09	Central carbon metabolism in cancer; Carbon metabolism; Glycine, serine and threonine metabolism; Glucagon signaling pathway; Glycolysis / Gluconeogenesis; Biosynthesis of amino acids; Metabolic pathways	Gluconeogenesis; Glycolysis; Neutrophil degranulation	17	1.068	0.386648	46.88	5.929	0.823	0.712	1.387	1.20923e+06	874399	1
FALSE	High	None	P19012	Keratin, type I cytoskeletal 15 OS=Homo sapiens OX=9606 GN=KRT15 PE=1 SV=3	0	14.116	8	4	22	0	456	49.2	4.77	45.3		Formation of the cornified envelope	3										2
FALSE	High	Master Protein	P19823	Inter-alpha-trypsin inhibitor heavy chain H2 OS=Homo sapiens OX=9606 GN=ITIH2 PE=1 SV=2	0.004	2.2	2	1	1	1	946	106.4	6.86	0		Post-translational protein phosphorylation; Regulation of Insulin-like Growth Factor (IGF) transport and uptake by Insulin-like Growth Factor Binding Proteins (IGFBPs)	4	0.762	0.182325	22.33	0.374	1.053	0.78	0.743	249148	361651	1
FALSE	High	None	P20742	Pregnancy zone protein OS=Homo sapiens OX=9606 GN=PZP PE=1 SV=4	0	13.057	3	4	5	4	1482	163.8	6.38	9.19			0	1.147	0.757056	84.57	0.365	2.588	0.786	1.675	417779	416994	1
FALSE	High	Master Protein	P20908	Collagen alpha-1(V) chain OS=Homo sapiens OX=9606 GN=COL5A1 PE=1 SV=3	0	9.902	3	4	8	4	1838	183.4	5.06	8.32	Protein digestion and absorption	ECM proteoglycans; Collagen degradation; Integrin cell surface interactions; Assembly of collagen fibrils and other multimeric structures; MET activates PTK2 signaling; Collagen chain trimerization; NCAM1 interactions; Signaling by PDGF; Syndecan interactions	27	2.075	0.00965696	17.13	2.181	4.17	1.702	1.974	691209	327970	1
FALSE	High	Master Protein	P21333	Filamin-A OS=Homo sapiens OX=9606 GN=FLNA PE=1 SV=4	0	3.914	1	2	2	2	2647	280.6	6.06	0	MAPK signaling pathway; Focal adhesion; Proteoglycans in cancer; Salmonella infection	Platelet degranulation ; RHO GTPases activate PAKs; Cell-extracellular matrix interactions; GP1b-IX-V activation signalling	22										1
FALSE	High	Master Protein	P21810	Biglycan OS=Homo sapiens OX=9606 GN=BGN PE=1 SV=2	0	15.548	14	5	16	5	368	41.6	7.52	24.94		ECM proteoglycans; A tetrasaccharide linker sequence is required for GAG synthesis; Dermatan sulfate biosynthesis; Defective CHSY1 causes TPBS; Defective B4GALT7 causes EDS, progeroid type; Defective B3GALT6 causes EDSP2 and SEMDJL1; CS/DS degradation; Defective CHST14 causes EDS, musculocontractural type; Defective CHST3 causes SEDCJD; Chondroitin sulfate biosynthesis; Defective B3GAT3 causes JD…	20	1.06	0.900236	35.66	1.596	1.113	0.603	1.009	1.95932e+06	1.82502e+06	1
FALSE	High	Master Protein	P23284	Peptidyl-prolyl cis-trans isomerase B OS=Homo sapiens OX=9606 GN=PPIB PE=1 SV=2	0	13.609	22	4	14	4	216	23.7	9.41	33.2		Collagen biosynthesis and modifying enzymes	4	1.414	0.263789	60.87	0.554	2.36	1.166	1.715	1.06567e+06	642392	1
FALSE	High	Master Protein	P23528	Cofilin-1 OS=Homo sapiens OX=9606 GN=CFL1 PE=1 SV=3	0	5.158	7	1	4	1	166	18.5	8.09	11.3	Pertussis; Regulation of actin cytoskeleton; Fc gamma R-mediated phagocytosis; Axon guidance	Platelet degranulation ; Sema3A PAK dependent Axon repulsion; Gene and protein expression by JAK-STAT signaling after Interleukin-12 stimulation; EPHB-mediated forward signaling; Regulation of actin dynamics for phagocytic cup formation; Interleukin-12 family signaling	27	1.304	0.400984	46.12	0.311	1.639	1.78	1.037	884414	517914	1
FALSE	High	Master Protein	P25311	Zinc-alpha-2-glycoprotein OS=Homo sapiens OX=9606 GN=AZGP1 PE=1 SV=2	0	3.461	9	2	2	2	298	34.2	6.05	1.79		Miscellaneous transport and binding events	2	0.01		0	0.01	0.01	0.01	0.01		144291	1
FALSE	High	Master Protein	P26022	Pentraxin-related protein PTX3 OS=Homo sapiens OX=9606 GN=PTX3 PE=1 SV=3	0	9.415	9	3	3	3	381	41.9	5.01	4.16		Neutrophil degranulation	4	100		0	100	100	100	100	456268		1
FALSE	High	Master Protein	P26038	Moesin OS=Homo sapiens OX=9606 GN=MSN PE=1 SV=3	0	18.24	11	7	17	7	577	67.8	6.4	25.98	Proteoglycans in cancer; Regulation of actin cytoskeleton; Leukocyte transendothelial migration; Measles	Gene and protein expression by JAK-STAT signaling after Interleukin-12 stimulation; Interleukin-12 family signaling; Recycling pathway of L1	16	1.005	0.445987	14.88	1.024	0.986	0.823	2.333	620148	577550	1
FALSE	Medium	None	P27348	14-3-3 protein theta OS=Homo sapiens OX=9606 GN=YWHAQ PE=1 SV=1	0.031	1.249	3	1	2	0	245	27.7	4.78	1.99	Viral carcinogenesis; Pathogenic Escherichia coli infection; Hepatitis B; Epstein-Barr virus infection; Hippo signaling pathway; Oocyte meiosis; Cell cycle; PI3K-Akt signaling pathway	Translocation of GLUT4 to the plasma membrane; Chk1/Chk2(Cds1) mediated inactivation of Cyclin B:Cdk1 complex; TP53 Regulates Metabolic Genes; Activation of BAD and translocation to mitochondria ; RHO GTPases activate PKNs	37										2
TRUE	High	Master Protein	P27797	Calreticulin OS=Homo sapiens OX=9606 GN=CALR PE=1 SV=1	0	19.306	13	4	19	4	417	48.1	4.44	41.7	Chagas disease (American trypanosomiasis); Protein processing in endoplasmic reticulum; HTLV-I infection; Phagosome; Antigen processing and presentation	Scavenging by Class F Receptors; Assembly of Viral Components at the Budding Site; ATF6 (ATF6-alpha) activates chaperone genes; Antigen Presentation: Folding, assembly and peptide loading of class I MHC; ER-Phagosome pathway; Calnexin/calreticulin cycle; Scavenging by Class A Receptors	32	2.357	0.00355185	18.13	2.458	3.772	2.26	1.881	3.23e+06	1.39767e+06	1
FALSE	Medium	Master Protein	P29279	CCN family member 2 OS=Homo sapiens OX=9606 GN=CCN2 PE=1 SV=2	0.014	1.49	4	1	1	1	349	38.1	8	0	Hippo signaling pathway	YAP1- and WWTR1 (TAZ)-stimulated gene expression; PPARA activates gene expression; RUNX3 regulates YAP1-mediated transcription	14										1
FALSE	High	Master Protein	P29401	Transketolase OS=Homo sapiens OX=9606 GN=TKT PE=1 SV=3	0	19.43	14	7	19	7	623	67.8	7.66	28.1	Carbon metabolism; Pentose phosphate pathway; Biosynthesis of amino acids; Metabolic pathways	Insulin effects increased synthesis of Xylulose-5-Phosphate; Pentose phosphate pathway (hexose monophosphate shunt)	10	0.853	0.432537	29.69	0.772	1.211	0.526	0.942	942412	1.18078e+06	1
TRUE	High	Master Protein	P30101	Protein disulfide-isomerase A3 OS=Homo sapiens OX=9606 GN=PDIA3 PE=1 SV=4	0	34.117	21	10	29	10	505	56.7	6.35	48.6	Protein processing in endoplasmic reticulum; Antigen processing and presentation	ER-Phagosome pathway; Calnexin/calreticulin cycle; Antigen Presentation: Folding, assembly and peptide loading of class I MHC	13	2	0.022456	14.2	1.829	1.805	2.188	2.297	1.47565e+06	812226	1
FALSE	Medium	None	P30613	Pyruvate kinase PKLR OS=Homo sapiens OX=9606 GN=PKLR PE=1 SV=2	0.03	1.229	2	1	2	1	574	61.8	7.74	4.17	Insulin signaling pathway; Carbon metabolism; Purine metabolism; Pyruvate metabolism; Maturity onset diabetes of the young; Type II diabetes mellitus; Glycolysis / Gluconeogenesis; Biosynthesis of amino acids; Non-alcoholic fatty liver disease (NAFLD); Metabolic pathways	ChREBP activates metabolic gene expression; Glycolysis	17	1.02	0.522662	128.77	0.42	4.456	0.475	2.191	289887	298601	1
FALSE	High	Master Protein	P31150	Rab GDP dissociation inhibitor alpha OS=Homo sapiens OX=9606 GN=GDI1 PE=1 SV=2	0	6.324	9	3	4	2	447	50.6	5.14	7.65		RAB GEFs exchange GTP for GDP on RABs; Rho GTPase cycle	8										1
FALSE	High	Master Protein	P31946	14-3-3 protein beta/alpha OS=Homo sapiens OX=9606 GN=YWHAB PE=1 SV=3	0	5.098	9	2	4	1	246	28.1	4.83	6.98	Viral carcinogenesis; Hepatitis B; Epstein-Barr virus infection; Hippo signaling pathway; Oocyte meiosis; Cell cycle; PI3K-Akt signaling pathway	MAP2K and MAPK activation; mTORC1-mediated signalling; Negative regulation of MAPK pathway; ARMS-mediated activation; Tristetraprolin (TTP, ZFP36) binds and destabilizes mRNA; Translocation of GLUT4 to the plasma membrane; Rap1 signalling; Paradoxical activation of RAF signaling by kinase inactive BRAF; Frs2-mediated activation; Butyrate Response Factor 1 (BRF1) binds and destabilizes mRNA; Inter…	68	0.357	0.0648792	45.73	0.227	0.342	0.851	0.374	335011	912501	1
FALSE	Medium	None	P31947	14-3-3 protein sigma OS=Homo sapiens OX=9606 GN=SFN PE=1 SV=1	0.031	1.241	3	1	2	0	248	27.8	4.74	3.55	Aldosterone-regulated sodium reabsorption; p53 signaling pathway; Cell cycle	Translocation of GLUT4 to the plasma membrane; Chk1/Chk2(Cds1) mediated inactivation of Cyclin B:Cdk1 complex; TP53 Regulates Transcription of Genes Involved in G2 Cell Cycle Arrest; TP53 Regulates Metabolic Genes; Activation of BAD and translocation to mitochondria ; RHO GTPases activate PKNs	31										2
FALSE	High	Master Protein	P32119	Peroxiredoxin-2 OS=Homo sapiens OX=9606 GN=PRDX2 PE=1 SV=5	0	2.972	6	1	4	1	198	21.9	5.97	1.91		TP53 Regulates Metabolic Genes; Deregulated CDK5 triggers multiple neurodegenerative pathways in Alzheimer's disease models; Detoxification of Reactive Oxygen Species	12	0.499	0.26206	47.5	0.022	0.5	0.498	1.379	305816	566993	1
FALSE	High	None	P34931	Heat shock 70 kDa protein 1-like OS=Homo sapiens OX=9606 GN=HSPA1L PE=1 SV=2	0	8.936	5	2	5	1	641	70.3	6.02	10.64	Endocytosis; Longevity regulating pathway - multiple species; Epstein-Barr virus infection; Spliceosome; MAPK signaling pathway; Protein processing in endoplasmic reticulum; Toxoplasmosis; Measles; Influenza A; Estrogen signaling pathway; Legionellosis; Antigen processing and presentation	Attenuation phase; HSP90 chaperone cycle for steroid hormone receptors (SHR); Regulation of HSF1-mediated heat shock response	20	1.818	0.0617999	43.07	2.307	4.51	1.432	1.251	1.31845e+06	453534	1
FALSE	High	Master Protein	P35030	Trypsin-3 OS=Homo sapiens OX=9606 GN=PRSS3 PE=1 SV=2	0	3.993	4	1	4	1	304	32.5	7.49	8.23	Neuroactive ligand-receptor interaction; Protein digestion and absorption; Pancreatic secretion; Influenza A	Alpha-defensins; Cobalamin (Cbl, vitamin B12) transport and metabolism; Neutrophil degranulation	14	0.666	0.322327	87.21	0.361	4.194	0.499	0.89	603084	1.39125e+06	1
FALSE	High	Master Protein	P35237	Serpin B6 OS=Homo sapiens OX=9606 GN=SERPINB6 PE=1 SV=3	0.004	2.614	4	1	1	1	376	42.6	5.27	1.96	Amoebiasis	Dissolution of Fibrin Clot; Neutrophil degranulation	7	100		0	100	100	100	100	114607		1
FALSE	High	None	P35241	Radixin OS=Homo sapiens OX=9606 GN=RDX PE=1 SV=1	0	11.227	5	4	11	4	583	68.5	6.37	14.03	MicroRNAs in cancer; Proteoglycans in cancer; Regulation of actin cytoskeleton	Recycling pathway of L1	8	1.838	0.0533739	7	1.993	1.857	1.174	1.82	483710	279975	1
FALSE	High	Master Protein	P35442	Thrombospondin-2 OS=Homo sapiens OX=9606 GN=THBS2 PE=1 SV=2	0	15.841	5	5	12	3	1172	129.9	4.83	17.84	Phagosome; Focal adhesion; Malaria; ECM-receptor interaction; PI3K-Akt signaling pathway	Signaling by PDGF; O-glycosylation of TSR domain-containing proteins; Defective B3GALTL causes Peters-plus syndrome (PpS)	20	0.941	0.692721	69.55	0.638	0.642	2.518	1.378	292541	320115	1
FALSE	High	None	P35443	Thrombospondin-4 OS=Homo sapiens OX=9606 GN=THBS4 PE=1 SV=2	0	3.237	1	1	3	1	961	105.8	4.68	5.94	Phagosome; Focal adhesion; Malaria; ECM-receptor interaction; PI3K-Akt signaling pathway	Signaling by PDGF	10	4.593	0.0293092	78.46	6.107	11.93	3.454	1.246	3.25196e+06	604970	1
FALSE	High	Master Protein	P35527	Keratin, type I cytoskeletal 9 OS=Homo sapiens OX=9606 GN=KRT9 PE=1 SV=3	0	76.953	44	16	75	16	623	62	5.24	196.02		Formation of the cornified envelope	3	0.639	0.346214	51.84	0.418	2.761	0.546	0.748	5.0965e+06	7.40023e+06	1
FALSE	High	Master Protein	P35555	Fibrillin-1 OS=Homo sapiens OX=9606 GN=FBN1 PE=1 SV=4	0	8.52	2	4	7	4	2871	312.1	4.93	9.5			1	1.534	0.159157	28.75	1.774	1.179	16.57	1.326	1.024e+06	520389	1
FALSE	High	None	P35556	Fibrillin-2 OS=Homo sapiens OX=9606 GN=FBN2 PE=1 SV=3	0	3.177	0	1	2	1	2912	314.6	4.86	1.73		Molecules associated with elastic fibres; Degradation of the extracellular matrix	5										1
FALSE	High	None	P35609	Alpha-actinin-2 OS=Homo sapiens OX=9606 GN=ACTN2 PE=1 SV=1	0	4.619	3	2	3	0	894	103.8	5.45	4.48	Viral carcinogenesis; Amoebiasis; Arrhythmogenic right ventricular cardiomyopathy (ARVC); Tight junction; Focal adhesion; Adherens junction; Regulation of actin cytoskeleton; Leukocyte transendothelial migration; Systemic lupus erythematosus	Ras activation uopn Ca2+ infux through NMDA receptor; Platelet degranulation ; Nephrin family interactions; Unblocking of NMDA receptor, glutamate binding and activation; RAF/MAP kinase cascade; CREB phosphorylation through the activation of CaMKII; Striated Muscle Contraction; Interleukin-20 family signaling	36										2
FALSE	Medium	None	P35900	Keratin, type I cytoskeletal 20 OS=Homo sapiens OX=9606 GN=KRT20 PE=1 SV=1	0.011	1.618	3	1	1	0	424	48.5	5.69	0		Formation of the cornified envelope	3										3
FALSE	High	Master Protein	P35908	Keratin, type II cytoskeletal 2 epidermal OS=Homo sapiens OX=9606 GN=KRT2 PE=1 SV=2	0	105.805	42	24	115	18	639	65.4	8	270.96		Formation of the cornified envelope	3	1.472	0.644232	143.76	3.286	4.67	0.431	0.66	6.51099e+06	3.95849e+06	1
FALSE	High	Master Protein	P36955	Pigment epithelium-derived factor OS=Homo sapiens OX=9606 GN=SERPINF1 PE=1 SV=4	0	10.037	11	4	8	4	418	46.3	6.38	19.22	Wnt signaling pathway		1	0.265	0.107902	80.52	0.113	0.351	0.2	1.101	121588	517391	1
FALSE	High	Master Protein	P37837	Transaldolase OS=Homo sapiens OX=9606 GN=TALDO1 PE=1 SV=2	0	12.04	10	3	11	3	337	37.5	6.81	18.96	Carbon metabolism; Pentose phosphate pathway; Biosynthesis of amino acids; Metabolic pathways	Gene and protein expression by JAK-STAT signaling after Interleukin-12 stimulation; Insulin effects increased synthesis of Xylulose-5-Phosphate; TALDO1 deficiency: failed conversion of Fru(6)P, E4P to SH7P, GA3P; Interleukin-12 family signaling; TALDO1 deficiency: failed conversion of SH7P, GA3P to Fru(6)P, E4P; Pentose phosphate pathway (hexose monophosphate shunt)	22	2.068	0.0786276	45.63	2.202	4.032	0.929	1.942	904745	512078	1
FALSE	High	Master Protein	P40925	Malate dehydrogenase, cytoplasmic OS=Homo sapiens OX=9606 GN=MDH1 PE=1 SV=4	0	9.295	9	2	9	2	334	36.4	7.36	16.44	Citrate cycle (TCA cycle); Carbon metabolism; Pyruvate metabolism; Proximal tubule bicarbonate reclamation; Metabolic pathways; Cysteine and methionine metabolism; Glyoxylate and dicarboxylate metabolism	Gluconeogenesis	15	2.477	0.0112273	38.21	1.945	5.651	3.155	1.879	822479	248087	1
FALSE	High	Master Protein	P40926	Malate dehydrogenase, mitochondrial OS=Homo sapiens OX=9606 GN=MDH2 PE=1 SV=3	0.004	2.876	4	1	1	1	338	35.5	8.68	0	Citrate cycle (TCA cycle); Carbon metabolism; Pyruvate metabolism; Metabolic pathways; Cysteine and methionine metabolism; Glyoxylate and dicarboxylate metabolism	Gluconeogenesis; Citric acid cycle (TCA cycle)	16										1
FALSE	High	None	P41219	Peripherin OS=Homo sapiens OX=9606 GN=PRPH PE=1 SV=2	0	8.239	4	3	3	3	470	53.6	5.47	7.71	Amyotrophic lateral sclerosis (ALS)		2	3.725	0.0422924	90.16	5.676	9.151	1.145	2.445	900376	282978	1
FALSE	High	Master Protein	P41222	Prostaglandin-H2 D-isomerase OS=Homo sapiens OX=9606 GN=PTGDS PE=1 SV=1	0	11.35	8	1	5	1	190	21	7.8	11.42	Arachidonic acid metabolism; Metabolic pathways	Synthesis of Prostaglandins (PG) and Thromboxanes (TX)	9	0.23	0.0626979	96.81	0.142	0.373	0.134	0.724	123008	607578	1
FALSE	High	Master Protein	P43652	Afamin OS=Homo sapiens OX=9606 GN=AFM PE=1 SV=1	0	9.692	8	3	6	3	599	69	5.9	9.01			0	1.398	0.569695	88.05	0.945	2.066	2.504	0.406	325693	206451	1
FALSE	Medium	Master Protein	P48637	Glutathione synthetase OS=Homo sapiens OX=9606 GN=GSS PE=1 SV=1	0.014	1.392	2	1	1	1	474	52.4	5.92	0	Glutathione metabolism; Metabolic pathways; Cysteine and methionine metabolism	Glutathione synthesis and recycling; Defective GSS causes Glutathione synthetase deficiency (GSS deficiency)	17	1.079	0.607546	44.75	0.689	1.34	0.868	1.722	320487	306533	1
FALSE	High	Master Protein Rejected	P48668	Keratin, type II cytoskeletal 6C OS=Homo sapiens OX=9606 GN=KRT6C PE=1 SV=3	0	59.791	29	15	48	0	564	60	8	89.11		Formation of the cornified envelope	3										0
FALSE	High	None	P48741	Putative heat shock 70 kDa protein 7 OS=Homo sapiens OX=9606 GN=HSPA7 PE=5 SV=2	0	3.948	4	1	4	1	367	40.2	7.87	7.97		Regulation of HSF1-mediated heat shock response	4	1.818	0.0617999	43.07	2.307	4.51	1.432	1.251	1.31845e+06	453534	1
FALSE	Medium	None	P49746	Thrombospondin-3 OS=Homo sapiens OX=9606 GN=THBS3 PE=1 SV=1	0.014	1.423	1	1	1	0	956	104.1	4.65	0	Phagosome; Focal adhesion; Malaria; ECM-receptor interaction; PI3K-Akt signaling pathway	Signaling by PDGF	11										2
TRUE	High	Master Protein	P49747	Cartilage oligomeric matrix protein OS=Homo sapiens OX=9606 GN=COMP PE=1 SV=2	0	31.442	18	8	19	8	757	82.8	4.6	52.96	Phagosome; Focal adhesion; Malaria; ECM-receptor interaction; PI3K-Akt signaling pathway	ECM proteoglycans; Integrin cell surface interactions	10	2.696	0.0436202	78.04	4.014	4.808	1.811	1.176	1.92845e+06	658996	1
FALSE	High	Master Protein	P50395	Rab GDP dissociation inhibitor beta OS=Homo sapiens OX=9606 GN=GDI2 PE=1 SV=2	0	3.884	6	2	3	1	445	50.6	6.47	6.85		Neutrophil degranulation; RAB GEFs exchange GTP for GDP on RABs; Rho GTPase cycle	10										1
FALSE	High	Master Protein	P50454	Serpin H1 OS=Homo sapiens OX=9606 GN=SERPINH1 PE=1 SV=2	0.007	1.94	3	1	2	1	418	46.4	8.69	4.6		Collagen biosynthesis and modifying enzymes	4	100		0	100	100	100	100	1.56598e+06		1
FALSE	High	Master Protein	P51884	Lumican OS=Homo sapiens OX=9606 GN=LUM PE=1 SV=2	0	26.661	28	8	17	8	338	38.4	6.61	33.24	Proteoglycans in cancer	ECM proteoglycans; Integrin cell surface interactions; Keratan sulfate biosynthesis; Defective CHST6 causes MCDC1; Defective ST3GAL3 causes MCT12 and EIEE15; Keratan sulfate degradation; Defective B4GALT1 causes B4GALT1-CDG (CDG-2d)	16	0.399	0.0888534	74.09	0.277	0.979	0.256	0.576	772162	1.96212e+06	1
FALSE	High	Master Protein	P52565	Rho GDP-dissociation inhibitor 1 OS=Homo sapiens OX=9606 GN=ARHGDIA PE=1 SV=3	0	3.031	7	1	4	1	204	23.2	5.11	4.71	Neurotrophin signaling pathway; Vasopressin-regulated water reabsorption	Signalling by NGF; Axonal growth inhibition (RHOA activation); Axonal growth stimulation; Rho GTPase cycle	11	1.623	0.0129008	18.5	1.635	2.121	1.612	1.23	257542	138284	1
FALSE	High	None	P54652	Heat shock-related 70 kDa protein 2 OS=Homo sapiens OX=9606 GN=HSPA2 PE=1 SV=1	0	20.418	9	5	12	4	639	70	5.74	28.72	Endocytosis; Longevity regulating pathway - multiple species; Epstein-Barr virus infection; Spliceosome; MAPK signaling pathway; Protein processing in endoplasmic reticulum; Toxoplasmosis; Measles; Influenza A; Estrogen signaling pathway; Legionellosis; Antigen processing and presentation	Meiotic synapsis; Attenuation phase; HSP90 chaperone cycle for steroid hormone receptors (SHR); Regulation of HSF1-mediated heat shock response	24	1.276	0.586911	34.49	1.701	1.127	0.497	1.445	931908	1.15116e+06	1
FALSE	Medium	Master Protein	P54687	Branched-chain-amino-acid aminotransferase, cytosolic OS=Homo sapiens OX=9606 GN=BCAT1 PE=1 SV=3	0.011	1.902	3	1	2	1	386	42.9	5.3	3.47	Pantothenate and CoA biosynthesis; Biosynthesis of amino acids; Valine, leucine and isoleucine biosynthesis; 2-Oxocarboxylic acid metabolism; Metabolic pathways; Cysteine and methionine metabolism; Valine, leucine and isoleucine degradation	Branched-chain amino acid catabolism	11	0.694	0.128306	36.45	1.191	0.646	0.266	0.746	223629	276471	1
FALSE	High	Master Protein	P58546	Myotrophin OS=Homo sapiens OX=9606 GN=MTPN PE=1 SV=2	0	3.706	14	1	6	1	118	12.9	5.52	16.51			0	1.05	0.390059	17.24	3.653	0.961	0.902	1.146	404446	419657	1
FALSE	High	Master Protein	P60174	Triosephosphate isomerase OS=Homo sapiens OX=9606 GN=TPI1 PE=1 SV=3	0	53.042	49	12	57	12	286	30.8	5.92	140.57	Carbon metabolism; Inositol phosphate metabolism; Fructose and mannose metabolism; Glycolysis / Gluconeogenesis; Biosynthesis of amino acids; Metabolic pathways	Gluconeogenesis; Glycolysis	14	1.509	0.0825205	25.46	1.688	8.892	1.169	1.35	5.69098e+06	3.54511e+06	1
FALSE	High	Master Protein	P60709	Actin, cytoplasmic 1 OS=Homo sapiens OX=9606 GN=ACTB PE=1 SV=1	0	39.933	37	11	55	11	375	41.7	5.48	89.02	Arrhythmogenic right ventricular cardiomyopathy (ARVC); Tight junction; Pathogenic Escherichia coli infection; Dilated cardiomyopathy; Hippo signaling pathway; Rap1 signaling pathway; Oxytocin signaling pathway; Thyroid hormone signaling pathway; Phagosome; Apoptosis; Focal adhesion; Proteoglycans in cancer; Salmonella infection; Adherens junction; Regulation of actin cytoskeleton; Leukocyte tran…	Formation of annular gap junctions; Cell-extracellular matrix interactions; UCH proteinases; MAP2K and MAPK activation; Interaction between L1 and Ankyrins; Factors involved in megakaryocyte development and platelet production; Translocation of GLUT4 to the plasma membrane; EPH-ephrin mediated repulsion of cells; Prefoldin mediated transfer of substrate to CCT/TriC; EPHB-mediated forward signalin…	102	1.356	0.880517	72.51	0.086	8.394	1.412	1.302	2.57673e+06	2.27782e+06	1
FALSE	High	Master Protein	P61981	14-3-3 protein gamma OS=Homo sapiens OX=9606 GN=YWHAG PE=1 SV=2	0	8.078	13	3	7	2	247	28.3	4.89	16.15	Viral carcinogenesis; Epstein-Barr virus infection; Hippo signaling pathway; Oocyte meiosis; Cell cycle; PI3K-Akt signaling pathway	Chk1/Chk2(Cds1) mediated inactivation of Cyclin B:Cdk1 complex; Regulation of PLK1 Activity at G2/M Transition; AURKA Activation by TPX2; Anchoring of the basal body to the plasma membrane; Recruitment of NuMA to mitotic centrosomes; Activation of BAD and translocation to mitochondria ; Recruitment of mitotic centrosome proteins and complexes; Loss of Nlp from mitotic centrosomes; Translocation o…	48	1.805	0.227425	12.33	1.958	1.669	0.649	1.952	1.10932e+06	775158	1
FALSE	High	Master Protein	P62258	14-3-3 protein epsilon OS=Homo sapiens OX=9606 GN=YWHAE PE=1 SV=1	0	4.48	9	2	6	2	255	29.2	4.74	16.42	Viral carcinogenesis; Epstein-Barr virus infection; Neurotrophin signaling pathway; Hippo signaling pathway; Oocyte meiosis; Cell cycle; PI3K-Akt signaling pathway	Regulation of PLK1 Activity at G2/M Transition; Recruitment of NuMA to mitotic centrosomes; Loss of Nlp from mitotic centrosomes; NADE modulates death signalling; Translocation of GLUT4 to the plasma membrane; Deregulated CDK5 triggers multiple neurodegenerative pathways in Alzheimer's disease models; Chk1/Chk2(Cds1) mediated inactivation of Cyclin B:Cdk1 complex; Signaling by Hippo; AURKA Activa…	65	1.083	0.469428	76.61	0.241	4.048	1.36	0.862	2.5308e+06	1.07863e+06	1	Acetyl [N-Term]
FALSE	High	None	P62736	Actin, aortic smooth muscle OS=Homo sapiens OX=9606 GN=ACTA2 PE=1 SV=1	0	21.624	21	7	27	7	377	42	5.39	45.4	Vascular smooth muscle contraction	Smooth Muscle Contraction	5	0.894	0.619202	69.4	0.091	1.838	0.628	1.272	1.68497e+06	2.58711e+06	1
FALSE	High	Master Protein	P62937	Peptidyl-prolyl cis-trans isomerase A OS=Homo sapiens OX=9606 GN=PPIA PE=1 SV=2	0	23.502	39	5	21	5	165	18	7.81	27.81		Budding and maturation of HIV virion; Gene and protein expression by JAK-STAT signaling after Interleukin-12 stimulation; Minus-strand DNA synthesis; Binding and entry of HIV virion; Basigin interactions; APOBEC3G mediated resistance to HIV-1 infection; Uncoating of the HIV Virion; Calcineurin activates NFAT; Platelet degranulation ; Plus-strand DNA synthesis; Integration of provirus; Neutrophil …	34	1.246	0.558037	110.68	0.639	4.954	0.57	2.43	389782	319600	1
FALSE	High	Master Protein	P62987	Ubiquitin-60S ribosomal protein L40 OS=Homo sapiens OX=9606 GN=UBA52 PE=1 SV=2	0	9.56	32	4	17	4	128	14.7	9.83	25.87	Ribosome	NOTCH1 Intracellular Domain Regulates Transcription; Activated NOTCH1 Transmits Signal to the Nucleus; Regulation of RAS by GAPs; Viral mRNA Translation; UCH proteinases; ISG15 antiviral mechanism; Regulation of PLK1 Activity at G2/M Transition; Constitutive Signaling by NOTCH1 HD+PEST Domain Mutants; Activated TLR4 signalling; Hh mutants that don't undergo autocatalytic processing are degraded b…	361	1.932	0.267322	58.9	2.208	3.191	0.646	1.69	1.47048e+06	1.02417e+06	1
FALSE	High	Master Protein	P63104	14-3-3 protein zeta/delta OS=Homo sapiens OX=9606 GN=YWHAZ PE=1 SV=1	0	13.839	20	4	11	4	245	27.7	4.79	32.26	Viral carcinogenesis; Pathogenic Escherichia coli infection; Hepatitis B; Epstein-Barr virus infection; Hippo signaling pathway; Oocyte meiosis; Cell cycle; PI3K-Akt signaling pathway	Chk1/Chk2(Cds1) mediated inactivation of Cyclin B:Cdk1 complex; Interleukin-3, 5 and GM-CSF signaling; KSRP (KHSRP) binds and destabilizes mRNA; Activation of BAD and translocation to mitochondria ; GP1b-IX-V activation signalling; Translocation of GLUT4 to the plasma membrane; Rap1 signalling; Deactivation of the beta-catenin transactivating complex; TP53 Regulates Metabolic Genes; RHO GTPases a…	51	1.483	0.111839	39.01	1.82	5.667	1.208	1.04	1.85896e+06	1.21685e+06	1	Acetyl [N-Term]
FALSE	High	Master Protein Candidate	P63261	Actin, cytoplasmic 2 OS=Homo sapiens OX=9606 GN=ACTG1 PE=1 SV=1	0	39.933	37	11	55	11	375	41.8	5.48	89.02	Arrhythmogenic right ventricular cardiomyopathy (ARVC); Tight junction; Pathogenic Escherichia coli infection; Dilated cardiomyopathy; Hippo signaling pathway; Rap1 signaling pathway; Oxytocin signaling pathway; Thyroid hormone signaling pathway; Phagosome; Apoptosis; Focal adhesion; Proteoglycans in cancer; Salmonella infection; Adherens junction; Regulation of actin cytoskeleton; Leukocyte tran…	Signaling by BRAF and RAF fusions; Formation of annular gap junctions; Cell-extracellular matrix interactions; MAP2K and MAPK activation; Clathrin-mediated endocytosis; Interaction between L1 and Ankyrins; VEGFA-VEGFR2 Pathway; RHO GTPases activate IQGAPs; Signaling by RAS mutants; Recycling pathway of L1; Signaling by high-kinase activity BRAF mutants; Signaling by moderate kinase activity BRAF …	80	1.356	0.880517	72.51	0.086	8.394	1.412	1.302	2.57673e+06	2.27782e+06	1
FALSE	High	None	P63267	Actin, gamma-enteric smooth muscle OS=Homo sapiens OX=9606 GN=ACTG2 PE=1 SV=1	0	21.624	21	7	27	7	376	41.9	5.48	45.4	Vascular smooth muscle contraction	Smooth Muscle Contraction	4	0.894	0.619202	69.4	0.091	1.838	0.628	1.272	1.68497e+06	2.58711e+06	1
FALSE	Medium	None	P67936	Tropomyosin alpha-4 chain OS=Homo sapiens OX=9606 GN=TPM4 PE=1 SV=3	0.033	1.126	6	1	1	1	248	28.5	4.69	0	Dilated cardiomyopathy; Adrenergic signaling in cardiomyocytes; Cardiac muscle contraction; Hypertrophic cardiomyopathy (HCM)	Smooth Muscle Contraction; Striated Muscle Contraction	8	100		0	100	100	100	100	972610		1
FALSE	High	None	P68032	Actin, alpha cardiac muscle 1 OS=Homo sapiens OX=9606 GN=ACTC1 PE=1 SV=1	0	21.624	21	7	27	7	377	42	5.39	45.4	Dilated cardiomyopathy; Adrenergic signaling in cardiomyocytes; Cardiac muscle contraction; Hypertrophic cardiomyopathy (HCM)	Striated Muscle Contraction	9	0.894	0.619202	69.4	0.091	1.838	0.628	1.272	1.68497e+06	2.58711e+06	1
FALSE	High	Master Protein Candidate	P68104	Elongation factor 1-alpha 1 OS=Homo sapiens OX=9606 GN=EEF1A1 PE=1 SV=1	0.004	2.178	2	1	1	1	462	50.1	9.01	1.63	RNA transport; Legionellosis	Peptide chain elongation; Protein methylation; Neutrophil degranulation; HSF1 activation	16	0.54	0.163145	62.16	1.558	0.659	0.334	0.442	215106	377750	1
FALSE	High	None	P68133	Actin, alpha skeletal muscle OS=Homo sapiens OX=9606 GN=ACTA1 PE=1 SV=1	0	21.624	21	7	27	7	377	42	5.39	45.4		Striated Muscle Contraction	6	0.894	0.619202	69.4	0.091	1.838	0.628	1.272	1.68497e+06	2.58711e+06	1
FALSE	High	None	Q01546	Keratin, type II cytoskeletal 2 oral OS=Homo sapiens OX=9606 GN=KRT76 PE=1 SV=2	0	17.658	4	4	23	1	638	65.8	8.12	30.66		Formation of the cornified envelope	3	0.682	0.00437499	10.46	0.744	0.63	0.644	0.722	3.53133e+06	5.02739e+06	1
FALSE	High	Master Protein	Q02413	Desmoglein-1 OS=Homo sapiens OX=9606 GN=DSG1 PE=1 SV=2	0	3.914	2	1	3	1	1049	113.7	5.03	4.92	Staphylococcus aureus infection	Apoptotic cleavage of cell adhesion proteins; Formation of the cornified envelope; Neutrophil degranulation	12										1
FALSE	High	Master Protein	Q04695	Keratin, type I cytoskeletal 17 OS=Homo sapiens OX=9606 GN=KRT17 PE=1 SV=2	0	18.412	17	7	25	1	432	48.1	5.02	43.92		Formation of the cornified envelope	3	100		0	100	100	100	100	405973		1
FALSE	Medium	None	Q04917	14-3-3 protein eta OS=Homo sapiens OX=9606 GN=YWHAH PE=1 SV=4	0.031	1.249	3	1	2	0	246	28.2	4.84	1.99	Viral carcinogenesis; Epstein-Barr virus infection; Hippo signaling pathway; Oocyte meiosis; Cell cycle; PI3K-Akt signaling pathway	Translocation of GLUT4 to the plasma membrane; Chk1/Chk2(Cds1) mediated inactivation of Cyclin B:Cdk1 complex; TP53 Regulates Metabolic Genes; Activation of BAD and translocation to mitochondria ; RHO GTPases activate PKNs	32										2
FALSE	High	Master Protein	Q05639	Elongation factor 1-alpha 2 OS=Homo sapiens OX=9606 GN=EEF1A2 PE=1 SV=1	0.004	2.178	2	1	1	1	463	50.4	9.03	1.63	RNA transport; Legionellosis	Eukaryotic Translation Elongation	6	0.54	0.163145	62.16	1.558	0.659	0.334	0.442	215106	377750	1
FALSE	High	Master Protein	Q05682	Caldesmon OS=Homo sapiens OX=9606 GN=CALD1 PE=1 SV=3	0.004	2.641	2	1	1	1	793	93.2	5.66	1.87	Vascular smooth muscle contraction	Smooth Muscle Contraction	4	100		0	100	100	100	100	379591		1
FALSE	High	None	Q08043	Alpha-actinin-3 OS=Homo sapiens OX=9606 GN=ACTN3 PE=1 SV=2	0	6.549	3	3	4	0	901	103.2	5.52	6.69	Viral carcinogenesis; Amoebiasis; Arrhythmogenic right ventricular cardiomyopathy (ARVC); Tight junction; Focal adhesion; Adherens junction; Regulation of actin cytoskeleton; Leukocyte transendothelial migration; Systemic lupus erythematosus	Nephrin family interactions; Striated Muscle Contraction	15										2
FALSE	High	Master Protein	Q12841	Follistatin-related protein 1 OS=Homo sapiens OX=9606 GN=FSTL1 PE=1 SV=1	0	28.497	29	11	21	11	308	35	5.52	42.12		Post-translational protein phosphorylation; Regulation of Insulin-like Growth Factor (IGF) transport and uptake by Insulin-like Growth Factor Binding Proteins (IGFBPs); Signaling by BMP	7	0.645	0.00656921	12.89	0.62	0.538	0.67	0.744	655570	1.07918e+06	1
FALSE	High	Master Protein	Q13308	Inactive tyrosine-protein kinase 7 OS=Homo sapiens OX=9606 GN=PTK7 PE=1 SV=2	0.004	2.573	1	1	3	1	1070	118.3	7.09	0			0	0.656	0.299456	79.39	0.417	1.681	0.438	0.982	357545	577684	1
FALSE	High	Master Protein	Q14315	Filamin-C OS=Homo sapiens OX=9606 GN=FLNC PE=1 SV=3	0.004	2.159	1	1	1	1	2725	290.8	5.97	2	MAPK signaling pathway; Focal adhesion; Proteoglycans in cancer; Salmonella infection	Cell-extracellular matrix interactions	7	100		0	100	100	100	100	276062		1
FALSE	Medium	None	Q14515	SPARC-like protein 1 OS=Homo sapiens OX=9606 GN=SPARCL1 PE=1 SV=2	0.033	1.123	1	1	2	1	664	75.2	4.81	3.66		Post-translational protein phosphorylation; Regulation of Insulin-like Growth Factor (IGF) transport and uptake by Insulin-like Growth Factor Binding Proteins (IGFBPs)	4	0.882	0.970977	78.87	0.115	6.853	1.052	0.739	3.28854e+06	2.0113e+06	1
FALSE	High	None	Q14532	Keratin, type I cuticular Ha2 OS=Homo sapiens OX=9606 GN=KRT32 PE=2 SV=3	0	2.97	2	1	7	0	448	50.3	4.84	16.11		Formation of the cornified envelope	3										6
FALSE	High	None	Q14CN4	Keratin, type II cytoskeletal 72 OS=Homo sapiens OX=9606 GN=KRT72 PE=1 SV=2	0	5.943	2	1	8	0	511	55.8	6.89	9.71		Formation of the cornified envelope	3										3
FALSE	High	Master Protein	Q15063	Periostin OS=Homo sapiens OX=9606 GN=POSTN PE=1 SV=2	0	36.078	14	10	25	10	836	93.3	7.53	45.18			2	4.246	0.00101532	58.13	4.586	7.879	3.932	1.256	1.74439e+06	410789	1
FALSE	Medium	Master Protein	Q15113	Procollagen C-endopeptidase enhancer 1 OS=Homo sapiens OX=9606 GN=PCOLCE PE=1 SV=2	0.03	1.208	4	1	1	1	449	47.9	7.43	0		Collagen biosynthesis and modifying enzymes; Crosslinking of collagen fibrils	5	2.047	0.294727	50.22	0.621	1.652	2.536	2.945	209340	105227	1
FALSE	High	None	Q15323	Keratin, type I cuticular Ha1 OS=Homo sapiens OX=9606 GN=KRT31 PE=1 SV=3	0	2.97	2	1	7	0	416	47.2	4.88	16.11		Formation of the cornified envelope	3										6
FALSE	High	Master Protein	Q15517	Corneodesmosin OS=Homo sapiens OX=9606 GN=CDSN PE=1 SV=3	0.004	2.508	3	1	1	1	529	51.5	8.35	0		Formation of the cornified envelope	3	0.418	0.00720871	9.49	0.343	0.454	0.399	0.438	84778.1	214723	1
FALSE	High	Master Protein	Q15582	Transforming growth factor-beta-induced protein ig-h3 OS=Homo sapiens OX=9606 GN=TGFBI PE=1 SV=1	0	13.276	8	4	9	4	683	74.6	7.71	15.86		Amyloid fiber formation	2	0.565	0.146445	72.12	0.294	0.874	0.365	0.982	268004	645474	1
TRUE	High	Master Protein	Q16610	Extracellular matrix protein 1 OS=Homo sapiens OX=9606 GN=ECM1 PE=1 SV=2	0	3.698	4	2	3	2	540	60.6	6.71	3.54		Platelet degranulation	4	0.37	0.0222769	45.27	0.401	0.179	0.34	0.777	741638	1.62938e+06	1
FALSE	High	Master Protein	Q16658	Fascin OS=Homo sapiens OX=9606 GN=FSCN1 PE=1 SV=3	0	12.032	13	5	12	5	493	54.5	7.24	20.5	MicroRNAs in cancer	Interleukin-4 and 13 signaling	5	1.195	0.27541	6.01	0.857	1.16	1.256	1.231	958777	942193	1
FALSE	High	None	Q2M2I5	Keratin, type I cytoskeletal 24 OS=Homo sapiens OX=9606 GN=KRT24 PE=1 SV=1	0	2.97	1	1	7	0	525	55.1	4.96	16.11		Formation of the cornified envelope	3										6
FALSE	High	None	Q3SY84	Keratin, type II cytoskeletal 71 OS=Homo sapiens OX=9606 GN=KRT71 PE=1 SV=3	0	5.943	2	1	8	0	523	57.3	6.61	9.71		Formation of the cornified envelope	3										3
FALSE	High	None	Q562R1	Beta-actin-like protein 2 OS=Homo sapiens OX=9606 GN=ACTBL2 PE=1 SV=2	0	6.809	6	2	10	2	376	42	5.59	18.43			0	1.362	0.785165	56.93	0.333	1.379	1.345	2.985	1.02706e+06	819341	1
FALSE	Medium	Master Protein	Q5BKX6	Solute carrier family 45 member 4 OS=Homo sapiens OX=9606 GN=SLC45A4 PE=1 SV=2	0.014	1.55	1	1	1	1	768	83.8	5.53	1.82			0	0.937	0.620136	48.32	2.396	0.978	0.554	0.899	665405	866767	1
FALSE	Medium	None	Q5T013	Putative hydroxypyruvate isomerase OS=Homo sapiens OX=9606 GN=HYI PE=1 SV=2	0.014	1.513	3	1	3	1	277	30.4	5.5	5.29	Metabolic pathways; Glyoxylate and dicarboxylate metabolism		2	0.836	0.151807	24.35	0.952	0.734	1.031	0.696	1.52545e+06	1.90389e+06	1
FALSE	Medium	Master Protein	Q5T200	Zinc finger CCCH domain-containing protein 13 OS=Homo sapiens OX=9606 GN=ZC3H13 PE=1 SV=1	0.033	1.108	0	1	1	1	1668	196.5	9.42	2.28			0	0.497	0.349872	52.54	0.038	0.486	0.507	1.585	435415	980592	1
FALSE	High	Master Protein	Q5T749	Keratinocyte proline-rich protein OS=Homo sapiens OX=9606 GN=KPRP PE=1 SV=1	0.004	2.378	1	1	1	1	579	64.1	8.27	2.31			0	1.089	0.853553	94.43	0.695	2.285	1.708	0.32	309072	363750	1
FALSE	High	Master Protein Candidate	Q5VTE0	Putative elongation factor 1-alpha-like 3 OS=Homo sapiens OX=9606 GN=EEF1A1P5 PE=5 SV=1	0.004	2.178	2	1	1	1	462	50.2	9.07	1.63		Eukaryotic Translation Elongation	3	0.54	0.163145	62.16	1.558	0.659	0.334	0.442	215106	377750	1
FALSE	High	None	Q5XKE5	Keratin, type II cytoskeletal 79 OS=Homo sapiens OX=9606 GN=KRT79 PE=1 SV=2	0	11.987	5	3	18	0	535	57.8	7.2	33.14		Formation of the cornified envelope	3										2
FALSE	High	None	Q6S8J3	POTE ankyrin domain family member E OS=Homo sapiens OX=9606 GN=POTEE PE=2 SV=3	0	11.376	5	4	18	4	1075	121.3	6.2	35.05			0	1.326	0.706384	63.28	0.302	8.168	1.226	1.434	1.97317e+06	2.07825e+06	1
FALSE	Medium	Master Protein	Q6TGC4	Protein-arginine deiminase type-6 OS=Homo sapiens OX=9606 GN=PADI6 PE=1 SV=3	0.011	1.827	5	1	1	1	694	77.7	5.27	0		Chromatin modifying enzymes	3										1
FALSE	High	None	Q6ZMR3	L-lactate dehydrogenase A-like 6A OS=Homo sapiens OX=9606 GN=LDHAL6A PE=2 SV=1	0	3.928	4	1	3	1	332	36.5	6.99	4.42	Propanoate metabolism; Pyruvate metabolism; Glucagon signaling pathway; Glycolysis / Gluconeogenesis; Metabolic pathways; Cysteine and methionine metabolism	Pyruvate metabolism	10										1
FALSE	High	None	Q7RTS7	Keratin, type II cytoskeletal 74 OS=Homo sapiens OX=9606 GN=KRT74 PE=1 SV=2	0	11.05	3	3	13	0	529	57.8	7.71	20.23		Formation of the cornified envelope	3										3
FALSE	High	None	Q7Z3Y7	Keratin, type I cytoskeletal 28 OS=Homo sapiens OX=9606 GN=KRT28 PE=1 SV=2	0	10.915	6	4	22	2	464	50.5	5.47	52.5		Formation of the cornified envelope	3	0.73	0.762281	18.32	0.689	3.362	0.773	0.615	2.67709e+06	2.15253e+06	1
FALSE	High	None	Q7Z3Y8	Keratin, type I cytoskeletal 27 OS=Homo sapiens OX=9606 GN=KRT27 PE=1 SV=2	0	5.652	4	2	13	1	459	49.8	5.05	31.44		Formation of the cornified envelope	3	0.664	0.710696	77.15	0.182	4.768	0.783	0.563	4.51476e+06	3.74876e+06	1
FALSE	High	None	Q7Z3Y9	Keratin, type I cytoskeletal 26 OS=Homo sapiens OX=9606 GN=KRT26 PE=1 SV=2	0	3.535	2	1	6	0	468	51.9	4.92	12.61		Formation of the cornified envelope	3										3
FALSE	High	None	Q7Z3Z0	Keratin, type I cytoskeletal 25 OS=Homo sapiens OX=9606 GN=KRT25 PE=1 SV=1	0	5.652	4	2	13	1	450	49.3	5.08	31.44		Formation of the cornified envelope	3	0.664	0.710696	77.15	0.182	4.768	0.783	0.563	4.51476e+06	3.74876e+06	1
FALSE	High	None	Q7Z794	Keratin, type II cytoskeletal 1b OS=Homo sapiens OX=9606 GN=KRT77 PE=2 SV=3	0	11.43	4	2	16	0	578	61.9	5.99	41		Formation of the cornified envelope	3										1
FALSE	High	Master Protein	Q7Z7G0	Target of Nesh-SH3 OS=Homo sapiens OX=9606 GN=ABI3BP PE=1 SV=1	0	5.46	2	1	1	1	1075	118.6	9.44	2.58			0	100		0	100	100	100	100	281680		1
FALSE	High	None	Q86UW8	Hyaluronan and proteoglycan link protein 4 OS=Homo sapiens OX=9606 GN=HAPLN4 PE=2 SV=1	0	4.551	2	1	4	1	402	42.8	8.85	10.77			0	2.167	0.201806	126.04	4.186	14.399	0.501	1.122	1.87288e+06	478428	1
FALSE	High	None	Q86Y46	Keratin, type II cytoskeletal 73 OS=Homo sapiens OX=9606 GN=KRT73 PE=1 SV=1	0	11.05	3	3	13	0	540	58.9	7.23	20.23		Formation of the cornified envelope	3										3
FALSE	High	Master Protein	Q86YZ3	Hornerin OS=Homo sapiens OX=9606 GN=HRNR PE=1 SV=2	0	16.708	6	4	13	4	2850	282.2	10.04	27.73		Neutrophil degranulation	3	1.386	0.997888	49.96	1.547	2.159	1.242	0.212	593312	650920	1
FALSE	High	None	Q8N1N4	Keratin, type II cytoskeletal 78 OS=Homo sapiens OX=9606 GN=KRT78 PE=1 SV=2	0.004	2.345	2	1	1	0	520	56.8	6.02	2.07		Formation of the cornified envelope	3										3
FALSE	Medium	Master Protein	Q8NBS9	Thioredoxin domain-containing protein 5 OS=Homo sapiens OX=9606 GN=TXNDC5 PE=1 SV=2	0.014	1.483	2	1	3	1	432	47.6	5.97	6.32	Protein processing in endoplasmic reticulum	Neutrophil degranulation; Golgi Associated Vesicle Biogenesis; Lysosome Vesicle Biogenesis	10	0.845	0.860164	94.39	0.424	1.899	0.492	1.452	768069	877959	1
FALSE	High	None	Q92764	Keratin, type I cuticular Ha5 OS=Homo sapiens OX=9606 GN=KRT35 PE=2 SV=5	0	2.97	2	1	7	0	455	50.3	4.91	16.11		Formation of the cornified envelope	3										6
FALSE	High	Master Protein	Q96D15	Reticulocalbin-3 OS=Homo sapiens OX=9606 GN=RCN3 PE=1 SV=1	0	7.877	9	2	3	2	328	37.5	4.89	4.17			0	100		0	100	100	100	100	382119		1
FALSE	Medium	Master Protein	Q96JD6	1,5-anhydro-D-fructose reductase OS=Homo sapiens OX=9606 GN=AKR1E2 PE=1 SV=2	0.011	1.634	3	1	1	1	320	36.6	7.49	1.74			0	100		0	100	100	100	100	595533		1
FALSE	Medium	Master Protein	Q96P63	Serpin B12 OS=Homo sapiens OX=9606 GN=SERPINB12 PE=1 SV=1	0.034	1.161	4	1	1	1	405	46.2	5.53	0		Neutrophil degranulation	3	1.989	0.0746573	47.05	1.763	2.244	3.391	0.982	69411.4	38369.3	1
FALSE	High	None	Q96S86	Hyaluronan and proteoglycan link protein 3 OS=Homo sapiens OX=9606 GN=HAPLN3 PE=2 SV=1	0	4.551	3	1	4	1	360	40.9	6.52	10.77			0	2.167	0.201806	126.04	4.186	14.399	0.501	1.122	1.87288e+06	478428	1
FALSE	High	None	Q99456	Keratin, type I cytoskeletal 12 OS=Homo sapiens OX=9606 GN=KRT12 PE=1 SV=1	0.004	2.386	2	1	5	0	494	53.5	4.78	5.85		Formation of the cornified envelope	3										4
FALSE	High	Master Protein	Q99497	Protein/nucleic acid deglycase DJ-1 OS=Homo sapiens OX=9606 GN=PARK7 PE=1 SV=2	0	3.554	8	1	6	1	189	19.9	6.79	11.29	Parkinson's disease		4										1
TRUE	High	Master Protein	Q99715	Collagen alpha-1(XII) chain OS=Homo sapiens OX=9606 GN=COL12A1 PE=1 SV=2	0	19.796	3	6	9	6	3063	332.9	5.53	15.36	Protein digestion and absorption	Collagen degradation; Assembly of collagen fibrils and other multimeric structures; Collagen chain trimerization	8	3.627	0.0302791	21.48	3.373	1.854	4.405	3.9	869231	248814	1
FALSE	Medium	Master Protein	Q9BV73	Centrosome-associated protein CEP250 OS=Homo sapiens OX=9606 GN=CEP250 PE=1 SV=2	0.033	1.128	0	1	1	1	2442	281	5.02	0		Regulation of PLK1 Activity at G2/M Transition; AURKA Activation by TPX2; Anchoring of the basal body to the plasma membrane; Recruitment of NuMA to mitotic centrosomes; Loss of Nlp from mitotic centrosomes; Recruitment of mitotic centrosome proteins and complexes	17										1
FALSE	High	None	Q9BYX7	Putative beta-actin-like protein 3 OS=Homo sapiens OX=9606 GN=POTEKP PE=5 SV=1	0	6.613	8	2	9	2	375	42	6.33	20.51		Platelet degranulation	4	1.512	0.993263	137.56	0.142	2.949	0.776	5.54	801660	600820	1
FALSE	High	Master Protein	Q9H299	SH3 domain-binding glutamic acid-rich-like protein 3 OS=Homo sapiens OX=9606 GN=SH3BGRL3 PE=1 SV=1	0.004	2.76	11	1	2	1	93	10.4	4.93	3.46			0	0.664	0.147037	38.31	0.26	0.747	0.59	1.092	1.43834e+06	1.9065e+06	1
FALSE	High	Master Protein	Q9H2G2	STE20-like serine/threonine-protein kinase OS=Homo sapiens OX=9606 GN=SLK PE=1 SV=1	0	3.137	1	1	7	1	1235	142.6	5.15	15.35	Oocyte meiosis		1	1.052	0.853181	55.63	0.603	0.795	1.392	4.072	2.88396e+06	3.21811e+06	1
FALSE	Medium	Master Protein	Q9HCU0	Endosialin OS=Homo sapiens OX=9606 GN=CD248 PE=1 SV=1	0.011	1.656	2	1	3	1	757	80.8	5.35	3.79			0										1
FALSE	High	None	Q9NSB2	Keratin, type II cuticular Hb4 OS=Homo sapiens OX=9606 GN=KRT84 PE=2 SV=2	0	5.943	2	1	8	0	600	64.8	7.56	9.71		Formation of the cornified envelope	3										3
FALSE	High	Master Protein	Q9NY33	Dipeptidyl peptidase 3 OS=Homo sapiens OX=9606 GN=DPP3 PE=1 SV=2	0.004	2.824	2	1	1	1	737	82.5	5.1	2.13			0	1.381	0.507602	29.14	0.553	1.872	1.331	1.434	146323	108993	1
FALSE	High	Master Protein	Q9UBR2	Cathepsin Z OS=Homo sapiens OX=9606 GN=CTSZ PE=1 SV=1	0	3.331	4	1	1	1	303	33.8	7.11	2.85	Lysosome; Apoptosis	Metabolism of Angiotensinogen to Angiotensins; Neutrophil degranulation; Cargo concentration in the ER; COPII (Coat Protein 2) Mediated Vesicle Transport; Lysosome Vesicle Biogenesis	19	0.553	0.114296	55	0.218	0.427	0.998	0.716	464358	1.26203e+06	1
FALSE	Medium	Master Protein	Q9UPR6	Zinc finger RNA-binding protein 2 OS=Homo sapiens OX=9606 GN=ZFR2 PE=2 SV=3	0.033	1.153	1	1	1	1	939	101.3	8.44	0			0	0.85	0.777496	41.84	0.613	1.001	0.722	1.727	2.18909e+06	2.47185e+06	1
FALSE	High	Master Protein Candidate	Q9Y281	Cofilin-2 OS=Homo sapiens OX=9606 GN=CFL2 PE=1 SV=1	0	5.158	7	1	4	1	166	18.7	7.88	11.3	Pertussis; Regulation of actin cytoskeleton; Fc gamma R-mediated phagocytosis; Axon guidance		8	1.304	0.400984	46.12	0.311	1.639	1.78	1.037	884414	517914	1
FALSE	High	None	Q9Y536	Peptidyl-prolyl cis-trans isomerase A-like 4A OS=Homo sapiens OX=9606 GN=PPIAL4A PE=2 SV=1	0	6.815	9	1	9	1	164	18.2	9.22	0			0										1
FALSE	High	Master Protein	Q9Y617	Phosphoserine aminotransferase OS=Homo sapiens OX=9606 GN=PSAT1 PE=1 SV=2	0	5.726	10	3	4	3	370	40.4	7.66	6.41	Vitamin B6 metabolism; Carbon metabolism; Glycine, serine and threonine metabolism; Biosynthesis of amino acids; Metabolic pathways	Serine biosynthesis	10	1.966	0.02295	15.33	1.175	2.305	1.901	2.032	812310	473940	1
FALSE	High	Master Protein	sp	Antithrombin-III OS=Homo sapiens OX=9606 GN=SERPINC1 PE=1 SV=1	0	16.188	21	6	10	6	464	52.6	6.71	16.06			0	2.209	0.00834244	15.21	2.368	1.53	2.504	2.061	576070	267397	1
FALSE	High	Master Protein Candidate	sp		0	9.517	23	3	6	3	153	15.8	6.13	13.49			0	1.252	0.122551	24.63	1.452	0.985	1.08	1.469	973465	666544	1
FALSE	High	Master Protein	sp		0	85.233	35	24	309	18	607	69.2	6.18	630.93			0	0.878	0.230064	14.77	0.452	0.819	0.942	1.005	1.68319e+06	2.24616e+06	1
FALSE	High	Master Protein	sp	Beta-2-microglobulin OS=Homo sapiens OX=9606 GN=B2M PE=1 SV=1	0	5.004	20	3	6	3	119	13.7	6.52	8.16			0	0.773	0.233707	59.29	1.171	1.128	0.316	0.529	1.32284e+06	2.21643e+06	1
FALSE	High	Master Protein Candidate	sp	Peroxiredoxin-1 OS=Homo sapiens OX=9606 GN=PRDX1 PE=1 SV=1	0	2.972	6	1	4	1	199	22.1	8.13	1.91			0	0.499	0.26206	47.5	0.022	0.5	0.498	1.379	305816	566993	1
FALSE	High	Master Protein Candidate	sp	Ubiquitin-40S ribosomal protein S27a OS=Homo sapiens OX=9606 GN=RPS27A PE=1 SV=2	0	9.56	26	4	17	4	156	18	9.64	25.87			0	1.932	0.267322	58.9	2.208	3.191	0.646	1.69	1.47048e+06	1.02417e+06	1
FALSE	High	Master Protein Candidate	sp		0	76.953	44	16	75	16	623	62.1	5.3	196.02			0	0.639	0.346214	51.84	0.418	2.761	0.546	0.748	5.0965e+06	7.40023e+06	1
FALSE	High	Master Protein	sp		0	70.401	59	9	205	9	231	24.4	7.18	485.62			0	0.681	0.445358	75.64	0.179	2.192	0.512	0.907	6.02098e+08	5.0705e+08	1
FALSE	High	Master Protein	sp	Serum albumin OS=Homo sapiens OX=9606 GN=ALB PE=1 SV=2	0	1126.61	93	105	3159	99	609	69.3	6.28	8352.86			0	0.934	0.521293	26.49	1.007	0.554	1.296	0.866	1.92842e+08	2.44325e+08	1
FALSE	High	Master Protein Candidate	sp		0	23.502	40	5	21	5	164	17.9	7.81	27.81			0	1.246	0.558037	110.68	0.639	4.954	0.57	2.43	389782	319600	1
FALSE	High	None	sp		0	10.262	13	4	12	4	360	38.8	8.09	29.34			0	1.276	0.599793	118.78	0.31	4.945	0.692	2.355	779832	1.04484e+06	1
FALSE	High	None	sp		0	99.699	37	23	113	17	645	65.8	8	260.39			0	1.472	0.644232	143.76	3.286	4.67	0.431	0.66	6.51099e+06	3.95849e+06	1
FALSE	High	Master Protein	sp		0	422.745	74	61	432	61	698	77	7.12	1231.35			0	0.948	0.663756	95.66	0.304	3.142	1.509	0.595	8.14973e+06	8.59871e+06	1
FALSE	High	Master Protein Candidate	sp		0	19.525	21	8	23	8	319	35.8	5.05	33.85			0	0.994	0.776756	63.42	0.376	5.798	0.968	1.02	1.47762e+06	1.33302e+06	1
FALSE	High	Master Protein	sp		0	3.94	5	1	3	1	209	23.2	5.64	3.72			0	1.078	0.780753	55.04	0.325	1.125	2.193	1.032	205620	290665	1
FALSE	High	None	sp		0	101.309	48	28	138	24	593	59.5	5.21	338			0	0.899	0.886131	71.33	0.301	4.355	0.769	1.05	5.94182e+06	3.70621e+06	1
FALSE	High	Master Protein Candidate	sp		0	4.903	2	2	10	1	456	50.5	4.84	16.11			0	0.818	0.893761	21.83	0.733	4.968	0.694	0.913	812738	764662	1
FALSE	High	Master Protein Candidate	sp	Keratin, type I cuticular Ha7 OS=Homo sapiens OX=9606 GN=KRT37 PE=3 SV=3	0	4.903	2	2	10	1	449	49.7	4.96	16.11			0	0.818	0.893761	21.83	0.733	4.968	0.694	0.913	812738	764662	1
FALSE	High	None	sp		0	110.422	46	27	137	24	643	65.8	8.12	346.82			0	0.736	0.899911	17.1	0.635	3.757	0.687	0.789	1.7203e+07	9.99324e+06	1
FALSE	High	None	sp		0	5.943	2	1	8	0	600	64.9	7.74	9.71			0										3
FALSE	High	None	sp		0	2.97	2	1	7	0	448	50.3	4.87	16.11			0										6
FALSE	High	None	sp	Keratin, type I cuticular Ha6 OS=Homo sapiens OX=9606 GN=KRT36 PE=2 SV=1	0	2.97	1	1	7	0	467	52.2	4.94	16.11			0										6
FALSE	High	None	sp		0	2.97	2	1	7	0	425	47.6	4.81	16.11			0										6
FALSE	High	None	sp		0	2.97	2	1	7	0	412	46.6	4.81	16.11			0										6
FALSE	High	None	sp		0	2.97	2	1	7	0	416	47.2	4.92	16.11			0										6
FALSE	High	None	sp	Keratin, type I cuticular Ha3-II OS=Homo sapiens OX=9606 GN=KRT33B PE=1 SV=3	0	2.97	2	1	7	0	404	46.2	4.84	16.11			0										6
FALSE	High	Master Protein Rejected	sp		0	13.445	9	4	22	0	453	48.7	4.79	45.12			0										0
