# Supplementary material for: Proteins Marking the Sequence of Genotoxic Signaling from Irradiated Mesenchymal Stromal Cells to CD34+ Cells
Source: Int J Mol Sci. 2021 May 29;22(11):5844. doi: 10.3390/ijms22115844 (PMC8197937; doi:10.3390/ijms22115844)
Supplement: Supplementary file 1 [file ijms-22-05844-s001.zip › ijms-1163287-SI/Table S3_ProteomeAnalysis_CD34PositiveCells.xlsx]

## Sheet: Proteins
Checked	Protein FDR Confidence: Combined	Master	Accession	Description	Exp. q-value: Combined	Sum PEP Score	Coverage [%]	# Peptides	# PSMs	# Unique Peptides	# AAs	MW [kDa]	calc. pI	Score Sequest HT: Sequest HT	Biological Process	Cellular Component	Molecular Function	KEGG Pathways	Reactome Pathways	# Protein Pathway Groups	Abundance Ratio: (Radiated) / (Untreated)	Abundance Ratio P-Value: (Radiated) / (Untreated)	Abundance Ratio Variability [%]: (Radiated) / (Untreated)	Abundance Ratios (by Bio. Rep.): (Radiated,1) / (Untreated,1)	Abundance Ratios (by Bio. Rep.): (Radiated,2) / (Untreated,2)	Abundance Ratios (by Bio. Rep.): (Radiated,3) / (Untreated,3)	Abundance Ratios (by Bio. Rep.): (Radiated,4) / (Untreated,4)	Abundance Ratios (by Bio. Rep.): (Radiated,5) / (Untreated,5)	Abundances (Grouped): Radiated	Abundances (Grouped): Untreated	# Protein Groups	Modifications	Fraction
FALSE	Medium	None	A0A075B767	Peptidyl-prolyl cis-trans isomerase A-like 4H OS=Homo sapiens OX=9606 GN=PPIAL4H PE=3 SV=1	0.026	1.366	4	1	2	0	164	18.2	9.06	1.7	metabolic process		catalytic activity			0											2		Bottom
FALSE	Medium	None	A0A0B4J2A2	Peptidyl-prolyl cis-trans isomerase A-like 4C OS=Homo sapiens OX=9606 GN=PPIAL4C PE=2 SV=1	0.026	1.366	4	1	2	0	164	18.1	9.22	1.7	metabolic process	cytoplasm	catalytic activity			0											2		Bottom
FALSE	High	Master Protein	A0A0B4J2D5	Glutamine amidotransferase-like class 1 domain-containing protein 3B, mitochondrial OS=Homo sapiens OX=9606 GN=GATD3B PE=1 SV=1	0	12.089	20	2	4	2	268	28.1	8.27	13.44		mitochondrion				1	0.971	0.832507	24.58	1.123	0.766	0.833	0.971	1.284	174522	206991	1		Bottom
FALSE	High	Master Protein	A0AVT1	Ubiquitin-like modifier-activating enzyme 6 OS=Homo sapiens OX=9606 GN=UBA6 PE=1 SV=1	0.005	3.782	2	2	2	2	1052	117.9	6.14	3.51	metabolic process;response to stimulus	cytoplasm;cytosol	catalytic activity;nucleotide binding;protein binding	Ubiquitin mediated proteolysis	Synthesis of active ubiquitin: roles of E1 and E2 enzymes; Antigen processing: Ubiquitination & Proteasome degradation	9	1.314	0.139684	45.43	0.911	1.29	1.314	3.447	1.972	116873	93406	1		Top
FALSE	High	Master Protein	A1L0T0	Acetolactate synthase-like protein OS=Homo sapiens OX=9606 GN=ILVBL PE=1 SV=2	0.006	4.539	4	1	1	1	632	67.8	8.15	2.72		membrane	catalytic activity;metal ion binding;protein binding			0	0.603	0.00184129	102.28	1.946	1.246	0.201	0.098	0.603	8191.26	17323.2	1		Top
FALSE	Medium	None	A2RTX5	Threonine--tRNA ligase 2, cytoplasmic OS=Homo sapiens OX=9606 GN=TARSL2 PE=1 SV=1	0.037	1.589	1	1	4	1	802	92.6	6.05	0	metabolic process	cytoplasm	catalytic activity;nucleotide binding;protein binding	Aminoacyl-tRNA biosynthesis		1	0.94	0.617725	45.53	0.94	0.808	1.475	0.681	1.356	126783	129837	1		Top
FALSE	Medium	Master Protein	A2RUR9	Coiled-coil domain-containing protein 144A OS=Homo sapiens OX=9606 GN=CCDC144A PE=2 SV=1	0.029	1.288	1	1	1	1	1427	165	5.36	2.41			catalytic activity;motor activity			0											1		Bottom
FALSE	Medium	Master Protein	A3KN83	Protein strawberry notch homolog 1 OS=Homo sapiens OX=9606 GN=SBNO1 PE=1 SV=1	0.02	1.886	2	1	2	1	1393	154.2	7.88	0	regulation of biological process					0											1		Top
FALSE	High	None	A5A3E0	POTE ankyrin domain family member F OS=Homo sapiens OX=9606 GN=POTEF PE=1 SV=2	0	11.833	3	3	15	2	1075	121.4	6.2	42.86		cytoplasm	protein binding			0	0.822	0.196672	18.78	0.822	1.909	0.73	0.77	1.044	243494	258848	1		Top
FALSE	High	None	A5A3E0	POTE ankyrin domain family member F OS=Homo sapiens OX=9606 GN=POTEF PE=1 SV=2	0	62.296	7	10	122	0	1075	121.4	6.2	268.38		cytoplasm	protein binding			0											2		Middle
FALSE	High	None	A5A3E0	POTE ankyrin domain family member F OS=Homo sapiens OX=9606 GN=POTEF PE=1 SV=2	0	51.593	7	9	116	0	1075	121.4	6.2	262.51		cytoplasm	protein binding			0											2		Bottom
FALSE	Low	Master Protein	A5D8W1	Cilia- and flagella-associated protein 69 OS=Homo sapiens OX=9606 GN=CFAP69 PE=1 SV=3	0.216	0.564	1	1	1	1	941	105.8	7.17	0						0	1.148	0.495041	45.43	2.131	0.927	1.5	0.591	1.148	20940.1	16630.5	1		Top
FALSE	Low	Master Protein	A6NET4	Olfactory receptor 5K3 OS=Homo sapiens OX=9606 GN=OR5K3 PE=3 SV=1	0.086	1.086	6	1	2	1	321	36.7	8.02	0	regulation of biological process;response to stimulus	membrane	receptor activity;signal transducer activity	Olfactory transduction	Olfactory Signaling Pathway; GPCR downstream signalling	5	1.02	0.987585	22.56	2.611	0.601	0.888	1.175	1.02	126128	98929.7	1		Top
FALSE	High	Master Protein	A6NGU5	Putative glutathione hydrolase 3 proenzyme OS=Homo sapiens OX=9606 GN=GGT3P PE=5 SV=2	0.005	3.123	3	1	1	1	568	61.5	7.14	2.55	metabolic process	membrane	catalytic activity		Glutathione synthesis and recycling; Aflatoxin activation and detoxification	6											1		Top
FALSE	High	None	A6NHG4	D-dopachrome decarboxylase-like protein OS=Homo sapiens OX=9606 GN=DDTL PE=2 SV=1	0	9.795	12	2	3	2	134	14.2	6.29	4.8		cytoplasm	catalytic activity			0											1		Bottom
FALSE	High	None	A6NHL2	Tubulin alpha chain-like 3 OS=Homo sapiens OX=9606 GN=TUBAL3 PE=1 SV=2	0	13.275	5	3	6	0	446	49.9	6.05	15.97	cell organization and biogenesis	cytoplasm;cytoskeleton	catalytic activity;nucleotide binding;structural molecule activity	Pathogenic Escherichia coli infection; Gap junction; Phagosome; Apoptosis	COPI-independent Golgi-to-ER retrograde traffic; COPI-dependent Golgi-to-ER retrograde traffic; Carboxyterminal post-translational modifications of tubulin; Cilium Assembly; Recruitment of NuMA to mitotic centrosomes; Translocation of GLUT4 to the plasma membrane; Microtubule-dependent trafficking of connexons from Golgi to the plasma membrane; Separation of Sister Chromatids; COPI-mediated anter…	62											2		Middle
FALSE	High	None	A6NHL2	Tubulin alpha chain-like 3 OS=Homo sapiens OX=9606 GN=TUBAL3 PE=1 SV=2	0	41.463	5	3	46	0	446	49.9	6.05	118.64	cell organization and biogenesis	cytoplasm;cytoskeleton	catalytic activity;nucleotide binding;structural molecule activity	Pathogenic Escherichia coli infection; Gap junction; Phagosome; Apoptosis	COPI-independent Golgi-to-ER retrograde traffic; COPI-dependent Golgi-to-ER retrograde traffic; Carboxyterminal post-translational modifications of tubulin; Cilium Assembly; Recruitment of NuMA to mitotic centrosomes; Translocation of GLUT4 to the plasma membrane; Microtubule-dependent trafficking of connexons from Golgi to the plasma membrane; Separation of Sister Chromatids; COPI-mediated anter…	62											2		Bottom
FALSE	High	None	A6NHQ2	rRNA/tRNA 2'-O-methyltransferase fibrillarin-like protein 1 OS=Homo sapiens OX=9606 GN=FBLL1 PE=3 SV=2	0	4.929	3	1	6	1	334	34.8	10.35	14.68	cell organization and biogenesis;metabolic process	nucleus	catalytic activity;RNA binding			0	0.931	0.553804	23.36	1.036	0.737	0.931	0.75	1.105	234965	269760	1		Bottom
FALSE	High	Master Protein	A6NHR9	Structural maintenance of chromosomes flexible hinge domain-containing protein 1 OS=Homo sapiens OX=9606 GN=SMCHD1 PE=1 SV=2	0	41.676	7	10	39	10	2005	226.2	7.3	81.46	cell organization and biogenesis;regulation of biological process	chromosome	catalytic activity;nucleotide binding;protein binding			0	0.991	0.854155	5.43	0.991	0.991	1.029	0.88	1.114	129254	83797.8	1		Top
FALSE	High	None	A6NIZ1	Ras-related protein Rap-1b-like protein OS=Homo sapiens OX=9606 PE=2 SV=1	0	38.145	35	6	42	6	184	20.9	5.48	150.28	regulation of biological process;response to stimulus	cytoplasm;cytosol;membrane	catalytic activity;nucleotide binding			0	0.775	0.0262003	9.57	0.728	1.047	0.75	0.775	0.936	717687	768010	1		Bottom
FALSE	High	None	A6NMY6	Putative annexin A2-like protein OS=Homo sapiens OX=9606 GN=ANXA2P2 PE=5 SV=2	0	94.975	48	14	87	14	339	38.6	6.95	245.24	regulation of biological process	extracellular	enzyme regulator activity;metal ion binding;protein binding			0	0.914	0.54201	20.56	0.828	1.657	1.093	0.914	0.803	515187	568341	1		Middle
FALSE	High	None	A6NMY6	Putative annexin A2-like protein OS=Homo sapiens OX=9606 GN=ANXA2P2 PE=5 SV=2	0	22.921	16	4	15	4	339	38.6	6.95	54.28	regulation of biological process	extracellular	enzyme regulator activity;metal ion binding;protein binding			0	0.806	0.139047	49.16	0.796	1.333	0.806	0.587	1.207	97509.9	148566	1		Bottom
FALSE	High	None	A6NNZ2	Tubulin beta-8 chain-like protein LOC260334 OS=Homo sapiens OX=9606 PE=1 SV=1	0	9.48	11	3	7	3	444	49.5	4.86	16.77	cell organization and biogenesis	cytoplasm;cytoskeleton	catalytic activity;nucleotide binding;structural molecule activity		COPI-independent Golgi-to-ER retrograde traffic; COPI-dependent Golgi-to-ER retrograde traffic; Carboxyterminal post-translational modifications of tubulin; Cilium Assembly; Recruitment of NuMA to mitotic centrosomes; Translocation of GLUT4 to the plasma membrane; Microtubule-dependent trafficking of connexons from Golgi to the plasma membrane; Separation of Sister Chromatids; COPI-mediated anter…	51	1.847	0.000485748	37.52	1.274	2.314	0.91	1.847	2.303	118906	55615.3	1		Top
FALSE	High	None	A6NNZ2	Tubulin beta-8 chain-like protein LOC260334 OS=Homo sapiens OX=9606 PE=1 SV=1	0	77.298	21	10	93	0	444	49.5	4.86	223.66	cell organization and biogenesis	cytoplasm;cytoskeleton	catalytic activity;nucleotide binding;structural molecule activity		COPI-independent Golgi-to-ER retrograde traffic; COPI-dependent Golgi-to-ER retrograde traffic; Carboxyterminal post-translational modifications of tubulin; Cilium Assembly; Recruitment of NuMA to mitotic centrosomes; Translocation of GLUT4 to the plasma membrane; Microtubule-dependent trafficking of connexons from Golgi to the plasma membrane; Separation of Sister Chromatids; COPI-mediated anter…	51											2		Middle
FALSE	High	None	A6NNZ2	Tubulin beta-8 chain-like protein LOC260334 OS=Homo sapiens OX=9606 PE=1 SV=1	0	95.556	21	10	209	0	444	49.5	4.86	531.57	cell organization and biogenesis	cytoplasm;cytoskeleton	catalytic activity;nucleotide binding;structural molecule activity		COPI-independent Golgi-to-ER retrograde traffic; COPI-dependent Golgi-to-ER retrograde traffic; Carboxyterminal post-translational modifications of tubulin; Cilium Assembly; Recruitment of NuMA to mitotic centrosomes; Translocation of GLUT4 to the plasma membrane; Microtubule-dependent trafficking of connexons from Golgi to the plasma membrane; Separation of Sister Chromatids; COPI-mediated anter…	51											1		Bottom
FALSE	Low	Master Protein	A7E2Y1	Myosin-7B OS=Homo sapiens OX=9606 GN=MYH7B PE=1 SV=4	0.168	0.713	1	1	1	1	1983	225.7	6.09	0	metabolic process	membrane	catalytic activity;motor activity;nucleotide binding;protein binding	Tight junction		1	0.667	0.0114708	40.95	0.921	0.632	0.667	1.458	0.466	48620.4	72947.6	1		Top
FALSE	Low	Master Protein Candidate	A8K0Z3	WASH complex subunit 1 OS=Homo sapiens OX=9606 GN=WASHC1 PE=1 SV=2	0.243	0.463	4	1	2	1	465	50.3	5.68	0	cell organization and biogenesis;cell proliferation;regulation of biological process;transport	cytoplasm;cytoskeleton;endosome;membrane;vacuole	protein binding	Endocytosis		1	1.21	0.321336	104.54	1.21	2.148	2.112	0.598	0.357	4295.79	3563.84	1		Top
FALSE	High	None	A8MTJ3	Guanine nucleotide-binding protein G(t) subunit alpha-3 OS=Homo sapiens OX=9606 GN=GNAT3 PE=2 SV=2	0	4.461	3	1	6	0	354	40.3	6.01	15.22	metabolic process;regulation of biological process;response to stimulus	cytoplasm;membrane	catalytic activity;metal ion binding;nucleotide binding;protein binding;signal transducer activity	Taste transduction; Carbohydrate digestion and absorption	G alpha (z) signalling events; Cooperation of PDCL (PhLP1) and TRiC/CCT in G-protein beta folding; G alpha (s) signalling events; PLC beta mediated events; ADP signalling through P2Y purinoceptor 12; Synthesis, secretion, and inactivation of Glucagon-like Peptide-1 (GLP-1); Adenylate cyclase inhibitory pathway; G-protein activation	31											3		Middle
FALSE	High	None	A8MTJ3	Guanine nucleotide-binding protein G(t) subunit alpha-3 OS=Homo sapiens OX=9606 GN=GNAT3 PE=2 SV=2	0.001	3.603	3	1	4	1	354	40.3	6.01	8.63	metabolic process;regulation of biological process;response to stimulus	cytoplasm;membrane	catalytic activity;metal ion binding;nucleotide binding;protein binding;signal transducer activity	Taste transduction; Carbohydrate digestion and absorption	G alpha (z) signalling events; Cooperation of PDCL (PhLP1) and TRiC/CCT in G-protein beta folding; G alpha (s) signalling events; PLC beta mediated events; ADP signalling through P2Y purinoceptor 12; Synthesis, secretion, and inactivation of Glucagon-like Peptide-1 (GLP-1); Adenylate cyclase inhibitory pathway; G-protein activation	31	0.854	0.174356	4.52	0.851	0.881	0.511	0.854	1.246	306109	268375	1		Bottom
FALSE	High	None	A8MUU1	Putative fatty acid-binding protein 5-like protein 3 OS=Homo sapiens OX=9606 GN=FABP5P3 PE=5 SV=1	0	16.431	38	2	18	2	101	11.3	7.8	38.84	transport		transporter activity			0	0.914	0.453094	36.39	0.914	1.212	1.218	0.689	0.82	298140	311025	1		Bottom
FALSE	Low	Master Protein	A8MVM7	Putative uncharacterized protein ENSP00000382790 OS=Homo sapiens OX=9606 PE=5 SV=3	0.102	0.955	1	1	1	1	634	73.4	9.79	0						0	0.01	1e-17	0	0.01	0.01	0.01	0.01	0.01		215219	1		Top
FALSE	Low	Master Protein	A8MWX3	Putative WAS protein family homolog 4 OS=Homo sapiens OX=9606 GN=WASH4P PE=5 SV=1	0.243	0.463	4	1	2	1	477	51.6	6.67	0	cell organization and biogenesis;regulation of biological process;transport	cytosol;endosome;membrane	protein binding			0	1.21	0.321336	104.54	1.21	2.148	2.112	0.598	0.357	4295.79	3563.84	1		Top
FALSE	Medium	Master Protein	B0I1T2	Unconventional myosin-Ig OS=Homo sapiens OX=9606 GN=MYO1G PE=1 SV=2	0.034	1.71	1	1	1	1	1018	116.4	8.73	0	cellular component movement;regulation of biological process;response to stimulus;transport	membrane	catalytic activity;motor activity;nucleotide binding;protein binding			0	0.733	0.0494463	57.84	1.202	1.589	0.733	0.532	0.457	4131.44	3436.21	1		Top
FALSE	High	Master Protein	B0I1T2	Unconventional myosin-Ig OS=Homo sapiens OX=9606 GN=MYO1G PE=1 SV=2	0.008	2.122	2	1	4	1	1018	116.4	8.73	2.07	cellular component movement;regulation of biological process;response to stimulus;transport	membrane	catalytic activity;motor activity;nucleotide binding;protein binding			0											1		Middle
FALSE	High	Master Protein	B0I1T2	Unconventional myosin-Ig OS=Homo sapiens OX=9606 GN=MYO1G PE=1 SV=2	0	6.471	3	2	5	2	1018	116.4	8.73	1.94	cellular component movement;regulation of biological process;response to stimulus;transport	membrane	catalytic activity;motor activity;nucleotide binding;protein binding			0	0.632	0.0236601	45.91	0.573	0.455	1.253	0.916	0.632	15866.3	23122.5	1		Bottom
FALSE	High	None	B2RPK0	Putative high mobility group protein B1-like 1 OS=Homo sapiens OX=9606 GN=HMGB1P1 PE=5 SV=1	0	5.71	11	2	3	2	211	24.2	6.21	7.1	cell organization and biogenesis;metabolic process;regulation of biological process	chromosome;cytoplasm;nucleus	DNA binding;metal ion binding;protein binding			0	0.346	1.99862e-12	94.25	1.013	0.95	0.346	0.221	0.104	52813.3	184503	1		Middle
FALSE	High	None	B2RPK0	Putative high mobility group protein B1-like 1 OS=Homo sapiens OX=9606 GN=HMGB1P1 PE=5 SV=1	0	66.383	29	10	117	7	211	24.2	6.21	240.78	cell organization and biogenesis;metabolic process;regulation of biological process	chromosome;cytoplasm;nucleus	DNA binding;metal ion binding;protein binding			0	1.191	0.108677	18.02	1.34	0.95	1.046	1.191	1.274	3.25521e+06	3.01198e+06	1		Bottom
FALSE	High	None	B2RXH8	Heterogeneous nuclear ribonucleoprotein C-like 2 OS=Homo sapiens OX=9606 GN=HNRNPCL2 PE=1 SV=1	0.005	2.96	4	1	1	1	293	32.1	5.44	2.49		nucleus	RNA binding			0	0.864	0.318562	84.93	0.864	1.895	0.496	0.417	2.022	81715.8	96044.6	1		Top
FALSE	High	None	B2RXH8	Heterogeneous nuclear ribonucleoprotein C-like 2 OS=Homo sapiens OX=9606 GN=HNRNPCL2 PE=1 SV=1	0	15.095	12	4	28	4	293	32.1	5.44	75.45		nucleus	RNA binding			0	0.901	0.3798	14.11	0.89	0.793	0.901	0.996	1.019	859265	999420	1		Bottom
FALSE	High	Master Protein	B5ME19	Eukaryotic translation initiation factor 3 subunit C-like protein OS=Homo sapiens OX=9606 GN=EIF3CL PE=3 SV=1	0	43.374	15	12	38	12	914	105.4	5.64	92.17	metabolic process	cytoplasm	protein binding;RNA binding	RNA transport		1	0.978	0.793511	22.74	1.204	0.978	1.156	0.821	0.86	208698	262154	1		Top
FALSE	High	Master Protein	B5ME19	Eukaryotic translation initiation factor 3 subunit C-like protein OS=Homo sapiens OX=9606 GN=EIF3CL PE=3 SV=1	0	4.017	3	1	1	1	914	105.4	5.64	2.09	metabolic process	cytoplasm	protein binding;RNA binding	RNA transport		1	0.826	0.201778	8.44	0.858	0.826	0.561	0.876	0.396	26788.8	42097.3	1		Middle
FALSE	High	Master Protein	B5ME19	Eukaryotic translation initiation factor 3 subunit C-like protein OS=Homo sapiens OX=9606 GN=EIF3CL PE=3 SV=1	0	17.252	5	4	13	4	914	105.4	5.64	35.6	metabolic process	cytoplasm	protein binding;RNA binding	RNA transport		1	0.945	0.64954	23.24	0.825	0.945	1.121	0.727	1.178	368150	353057	1		Bottom
FALSE	High	None	B7ZW38	Heterogeneous nuclear ribonucleoprotein C-like 3 OS=Homo sapiens OX=9606 GN=HNRNPCL3 PE=2 SV=1	0.005	2.96	4	1	1	1	293	32	5.68	2.49		nucleus	RNA binding			0	0.864	0.318562	84.93	0.864	1.895	0.496	0.417	2.022	81715.8	96044.6	1		Top
FALSE	High	None	B7ZW38	Heterogeneous nuclear ribonucleoprotein C-like 3 OS=Homo sapiens OX=9606 GN=HNRNPCL3 PE=2 SV=1	0	15.095	12	4	28	4	293	32	5.68	75.45		nucleus	RNA binding			0	0.901	0.3798	14.11	0.89	0.793	0.901	0.996	1.019	859265	999420	1		Bottom
FALSE	High	Master Protein Candidate	E9PAV3	Nascent polypeptide-associated complex subunit alpha, muscle-specific form OS=Homo sapiens OX=9606 GN=NACA PE=1 SV=1	0	32.277	2	4	26	4	2078	205.3	9.58	108.11	metabolic process;regulation of biological process	cytoplasm;nucleus	DNA binding			0	1.272	0.0284427	12.9	1.382	1.754	0.952	1.24	1.272	462911	345133	1		Bottom
FALSE	Medium	None	F5H284	Peptidyl-prolyl cis-trans isomerase A-like 4D OS=Homo sapiens OX=9606 GN=PPIAL4D PE=3 SV=1	0.026	1.366	4	1	2	0	164	18.2	9.35	1.7	metabolic process	cytoplasm	catalytic activity			0											2		Bottom
FALSE	Low	Master Protein	O00116	Alkyldihydroxyacetonephosphate synthase, peroxisomal OS=Homo sapiens OX=9606 GN=AGPS PE=1 SV=1	0.228	0.504	5	1	1	1	658	72.9	7.34	0	metabolic process	membrane;mitochondrion;organelle lumen	catalytic activity;nucleotide binding;protein binding	Peroxisome; Ether lipid metabolism; Metabolic pathways	Plasmalogen biosynthesis	7											1		Top
FALSE	High	Master Protein	O00116	Alkyldihydroxyacetonephosphate synthase, peroxisomal OS=Homo sapiens OX=9606 GN=AGPS PE=1 SV=1	0	5.213	2	1	2	1	658	72.9	7.34	6.16	metabolic process	membrane;mitochondrion;organelle lumen	catalytic activity;nucleotide binding;protein binding	Peroxisome; Ether lipid metabolism; Metabolic pathways	Plasmalogen biosynthesis	7	0.728	0.0191668	54.52	0.728	0.532	0.4	1.725	0.868	99346.2	181750	1		Bottom
FALSE	High	None	O00148	ATP-dependent RNA helicase DDX39A OS=Homo sapiens OX=9606 GN=DDX39A PE=1 SV=2	0	28.639	21	7	45	7	427	49.1	5.68	94.64	metabolic process;regulation of biological process;response to stimulus;transport	cytoplasm;membrane;nucleus;spliceosomal complex	catalytic activity;nucleotide binding;protein binding;RNA binding		Cleavage of Growing Transcript in the Termination Region ; Transport of Mature mRNA derived from an Intron-Containing Transcript; mRNA 3'-end processing	9	1.172	0.421825	16.1	1.172	1.299	0.646	2.127	1.062	331234	301958	1		Top
FALSE	High	None	O00148	ATP-dependent RNA helicase DDX39A OS=Homo sapiens OX=9606 GN=DDX39A PE=1 SV=2	0	34.404	18	5	31	5	427	49.1	5.68	82.82	metabolic process;regulation of biological process;response to stimulus;transport	cytoplasm;membrane;nucleus;spliceosomal complex	catalytic activity;nucleotide binding;protein binding;RNA binding		Cleavage of Growing Transcript in the Termination Region ; Transport of Mature mRNA derived from an Intron-Containing Transcript; mRNA 3'-end processing	9	0.795	0.125046	21.19	1.306	0.738	1.325	0.795	0.695	462487	600484	1		Middle
FALSE	High	Master Protein	O00148	ATP-dependent RNA helicase DDX39A OS=Homo sapiens OX=9606 GN=DDX39A PE=1 SV=2	0	21.299	11	5	25	5	427	49.1	5.68	55.03	metabolic process;regulation of biological process;response to stimulus;transport	cytoplasm;membrane;nucleus;spliceosomal complex	catalytic activity;nucleotide binding;protein binding;RNA binding		Cleavage of Growing Transcript in the Termination Region ; Transport of Mature mRNA derived from an Intron-Containing Transcript; mRNA 3'-end processing	9	1.017	0.841207	4.53	1.025	0.986	0.952	1.017	1.192	383382	324358	1		Bottom
FALSE	Low	Master Protein	O00154	Cytosolic acyl coenzyme A thioester hydrolase OS=Homo sapiens OX=9606 GN=ACOT7 PE=1 SV=3	0.216	0.58	3	1	1	1	380	41.8	8.54	0	metabolic process	cytoplasm;cytosol;mitochondrion	catalytic activity;protein binding	Fatty acid elongation; Biosynthesis of unsaturated fatty acids	Mitochondrial Fatty Acid Beta-Oxidation	6											1		Top
FALSE	Medium	Master Protein	O00160	Unconventional myosin-If OS=Homo sapiens OX=9606 GN=MYO1F PE=1 SV=3	0.034	1.706	2	1	2	1	1098	124.8	9.11	2.03			catalytic activity;motor activity;nucleotide binding;protein binding			0	0.729	0.045325	37.56	0.551	0.67	0.729	1.325	0.976	5425.2	5763.87	1		Top
FALSE	High	Master Protein	O00160	Unconventional myosin-If OS=Homo sapiens OX=9606 GN=MYO1F PE=1 SV=3	0	6.042	2	1	8	1	1098	124.8	9.11	18.83			catalytic activity;motor activity;nucleotide binding;protein binding			0	0.958	0.767601	80.1	2.085	2.911	0.958	0.44	0.833	18147.5	19136.9	1		Middle
FALSE	High	Master Protein	O00160	Unconventional myosin-If OS=Homo sapiens OX=9606 GN=MYO1F PE=1 SV=3	0	8.539	3	2	3	2	1098	124.8	9.11	8.45			catalytic activity;motor activity;nucleotide binding;protein binding			0	0.659	0.0162351	49.11	0.406	0.659	0.621	0.985	1.326	25950	73062.4	1		Bottom
FALSE	Low	Master Protein	O00165	HCLS1-associated protein X-1 OS=Homo sapiens OX=9606 GN=HAX1 PE=1 SV=2	0.227	0.527	5	1	1	1	279	31.6	4.92	0	cell organization and biogenesis;regulation of biological process;response to stimulus	cytoplasm;cytoskeleton;endoplasmic reticulum;membrane;mitochondrion;nucleus	protein binding			0	1.224	0.289539	17.05	0.769	1.365	1.251	0.877	1.224	251687	205648	1		Top
FALSE	High	Master Protein	O00178	GTP-binding protein 1 OS=Homo sapiens OX=9606 GN=GTPBP1 PE=1 SV=3	0.001	3.684	3	1	2	1	669	72.4	8.34	6.99	metabolic process;regulation of biological process;response to stimulus	cytoplasm;cytosol;membrane	catalytic activity;nucleotide binding;RNA binding			0	0.829	0.208585	14.84	0.753	4.064	0.829	0.898	0.653	28582.2	34489.7	1		Middle
FALSE	High	Master Protein	O00182	Galectin-9 OS=Homo sapiens OX=9606 GN=LGALS9 PE=1 SV=2	0	8.453	10	3	3	3	355	39.5	9.17	7.8	cell differentiation;defense response;metabolic process;regulation of biological process;response to stimulus	cytoplasm;cytosol;extracellular;nucleus	protein binding;signal transducer activity		Interleukin-2 family signaling	4	0.892	0.332712	6.78	0.895	1.313	0.853	0.522	0.892	204353	216715	1		Bottom
FALSE	Low	Master Protein	O00186	Syntaxin-binding protein 3 OS=Homo sapiens OX=9606 GN=STXBP3 PE=1 SV=2	0.243	0.465	3	1	1	1	592	67.7	7.8	0	cell organization and biogenesis;regulation of biological process;response to stimulus;transport	cytoplasm;cytosol;membrane	protein binding		Translocation of GLUT4 to the plasma membrane; Disinhibition of SNARE formation	8											1		Top
FALSE	High	Master Protein	O00186	Syntaxin-binding protein 3 OS=Homo sapiens OX=9606 GN=STXBP3 PE=1 SV=2	0	8.259	3	1	1	1	592	67.7	7.8	4.84	cell organization and biogenesis;regulation of biological process;response to stimulus;transport	cytoplasm;cytosol;membrane	protein binding		Translocation of GLUT4 to the plasma membrane; Disinhibition of SNARE formation	8	0.612	0.00110099	42.32	0.442	0.476	0.985	0.612	0.765	15668.2	21641.1	1		Middle
FALSE	High	Master Protein	O00231	26S proteasome non-ATPase regulatory subunit 11 OS=Homo sapiens OX=9606 GN=PSMD11 PE=1 SV=3	0	9.985	12	3	3	3	422	47.4	6.48	5.72	cell differentiation;cell organization and biogenesis;metabolic process;regulation of biological process;response to stimulus;transport	cytoplasm;cytosol;extracellular;membrane;nucleus;organelle lumen;proteasome	catalytic activity;protein binding;structural molecule activity	Epstein-Barr virus infection; Proteasome	Regulation of RAS by GAPs; CDT1 association with the CDC6:ORC:origin complex; Downstream TCR signaling; UCH proteinases; NIK-->noncanonical NF-kB signaling; Hh mutants that don't undergo autocatalytic processing are degraded by ERAD; SCF-beta-TrCP mediated degradation of Emi1; Neutrophil degranulation; Cross-presentation of soluble exogenous antigens (endosomes); Separation of Sister Chromatids; …	153	0.684	0.00208528	5.86	0.712	0.638	0.664	0.684	0.82	185157	137342	1		Bottom
FALSE	High	Master Protein	O00232	26S proteasome non-ATPase regulatory subunit 12 OS=Homo sapiens OX=9606 GN=PSMD12 PE=1 SV=3	0	8.586	5	1	5	1	456	52.9	7.65	7.04	metabolic process;regulation of biological process;response to stimulus;transport	cytoplasm;cytosol;extracellular;membrane;organelle lumen;proteasome	catalytic activity;protein binding	Epstein-Barr virus infection; Proteasome	Regulation of RAS by GAPs; CDT1 association with the CDC6:ORC:origin complex; Downstream TCR signaling; UCH proteinases; NIK-->noncanonical NF-kB signaling; Hh mutants that don't undergo autocatalytic processing are degraded by ERAD; SCF-beta-TrCP mediated degradation of Emi1; Neutrophil degranulation; Cross-presentation of soluble exogenous antigens (endosomes); Separation of Sister Chromatids; …	153	0.901	0.480173	67.25	1.206	0.413	1.648	0.308	0.901	12544.7	28000	1		Middle
FALSE	High	Master Protein	O00232	26S proteasome non-ATPase regulatory subunit 12 OS=Homo sapiens OX=9606 GN=PSMD12 PE=1 SV=3	0	20.387	17	4	9	4	456	52.9	7.65	23.05	metabolic process;regulation of biological process;response to stimulus;transport	cytoplasm;cytosol;extracellular;membrane;organelle lumen;proteasome	catalytic activity;protein binding	Epstein-Barr virus infection; Proteasome	Regulation of RAS by GAPs; CDT1 association with the CDC6:ORC:origin complex; Downstream TCR signaling; UCH proteinases; NIK-->noncanonical NF-kB signaling; Hh mutants that don't undergo autocatalytic processing are degraded by ERAD; SCF-beta-TrCP mediated degradation of Emi1; Neutrophil degranulation; Cross-presentation of soluble exogenous antigens (endosomes); Separation of Sister Chromatids; …	153	0.823	0.235914	4.05	0.801	0.876	1.014	0.814	0.823	102222	98459.5	1		Bottom
FALSE	High	Master Protein	O00264	Membrane-associated progesterone receptor component 1 OS=Homo sapiens OX=9606 GN=PGRMC1 PE=1 SV=3	0	6.357	12	1	1	1	195	21.7	4.7	3.77	transport	endoplasmic reticulum;membrane	protein binding		Neutrophil degranulation	3	2.033	5.50273e-07	14.17	2.133	2.228	1.644	2.033	0.878	161110	83099.8	1		Bottom
FALSE	Low	Master Protein	O00268	Transcription initiation factor TFIID subunit 4 OS=Homo sapiens OX=9606 GN=TAF4 PE=1 SV=2	0.242	0.47	1	1	1	1	1085	110	9.94	0	cell organization and biogenesis;metabolic process;regulation of biological process	cytosol;nucleus	DNA binding;protein binding	Basal transcription factors; Huntington's disease; Herpes simplex infection	RNA Polymerase II Transcription Initiation; HIV Transcription Initiation; RNA Polymerase II Transcription Pre-Initiation And Promoter Opening; RNA Polymerase II HIV Promoter Escape; Regulation of TP53 Activity through Phosphorylation; RNA Polymerase II Pre-transcription Events; RNA Polymerase II Promoter Escape	22	1.525	0.0183857	48.17	1.03	1.757	1.525	2.028	0.697	198289	193198	1		Top
FALSE	High	Master Protein	O00299	Chloride intracellular channel protein 1 OS=Homo sapiens OX=9606 GN=CLIC1 PE=1 SV=4	0	6.422	7	1	2	1	241	26.9	5.17	9.32	metabolic process;regulation of biological process;response to stimulus;transport	cytoplasm;membrane;mitochondrion;nucleus	catalytic activity;protein binding;transporter activity			0	0.217	1e-17	17.17	0.2	0.194	0.404	0.39	0.217	84455.9	341353	1		Middle
FALSE	High	Master Protein	O00299	Chloride intracellular channel protein 1 OS=Homo sapiens OX=9606 GN=CLIC1 PE=1 SV=4	0	106.791	66	17	168	16	241	26.9	5.17	512.17	metabolic process;regulation of biological process;response to stimulus;transport	cytoplasm;membrane;mitochondrion;nucleus	catalytic activity;protein binding;transporter activity			0	1.126	0.268978	4.48	1.14	1.014	0.997	1.126	1.16	1.51169e+06	1.5456e+06	1		Bottom
TRUE	High	Master Protein	O00303	Eukaryotic translation initiation factor 3 subunit F OS=Homo sapiens OX=9606 GN=EIF3F PE=1 SV=1	0	11.429	8	2	12	2	357	37.5	5.45	23.03	metabolic process	cytoplasm;cytosol;membrane	catalytic activity;protein binding;RNA binding	RNA transport	Formation of the ternary complex, and subsequently, the 43S complex; L13a-mediated translational silencing of Ceruloplasmin expression; Translation initiation complex formation; GTP hydrolysis and joining of the 60S ribosomal subunit; Formation of a pool of free 40S subunits; Ribosomal scanning and start codon recognition	13	0.398	9.8322e-10	49.8	0.398	0.62	0.87	0.298	0.391	6293.13	19204.9	1		Middle
FALSE	High	Master Protein	O00303	Eukaryotic translation initiation factor 3 subunit F OS=Homo sapiens OX=9606 GN=EIF3F PE=1 SV=1	0	28.309	13	3	23	3	357	37.5	5.45	74.38	metabolic process	cytoplasm;cytosol;membrane	catalytic activity;protein binding;RNA binding	RNA transport	Formation of the ternary complex, and subsequently, the 43S complex; L13a-mediated translational silencing of Ceruloplasmin expression; Translation initiation complex formation; GTP hydrolysis and joining of the 60S ribosomal subunit; Formation of a pool of free 40S subunits; Ribosomal scanning and start codon recognition	13	0.908	0.522276	22.99	1.09	0.742	0.982	0.786	0.908	124759	118832	1		Bottom
FALSE	High	Master Protein	O00329	Phosphatidylinositol 4,5-bisphosphate 3-kinase catalytic subunit delta isoform OS=Homo sapiens OX=9606 GN=PIK3CD PE=1 SV=2	0.006	4.578	3	1	4	1	1044	119.4	7.18	4.86	cell differentiation;cellular component movement;defense response;metabolic process;regulation of biological process;response to stimulus;transport	cytoplasm;cytosol;membrane;vacuole	catalytic activity;nucleotide binding;protein binding	Viral carcinogenesis; Chagas disease (American trypanosomiasis); Longevity regulating pathway - multiple species; Amoebiasis; T cell receptor signaling pathway; TNF signaling pathway; Osteoclast differentiation; Hepatitis B; Insulin signaling pathway; HIF-1 signaling pathway; Central carbon metabolism in cancer; Pancreatic cancer; FoxO signaling pathway; Prolactin signaling pathway; Phospholipase…	PI5P, PP2A and IER3 Regulate PI3K/AKT Signaling; G beta:gamma signalling through PI3Kgamma; Interleukin receptor SHC signaling; GPVI-mediated activation cascade; Regulation of signaling by CBL; RET signaling; Synthesis of PIPs at the plasma membrane; Constitutive Signaling by Aberrant PI3K in Cancer; Antigen activates B Cell Receptor (BCR) leading to generation of second messengers	134											1		Top
FALSE	Low	Master Protein	O00391	Sulfhydryl oxidase 1 OS=Homo sapiens OX=9606 GN=QSOX1 PE=1 SV=3	0.212	0.595	2	1	1	1	747	82.5	8.92	0	cellular homeostasis;metabolic process;regulation of biological process;transport	extracellular;Golgi;membrane;organelle lumen	catalytic activity		Platelet degranulation ; Post-translational protein phosphorylation; Regulation of Insulin-like Growth Factor (IGF) transport and uptake by Insulin-like Growth Factor Binding Proteins (IGFBPs); Neutrophil degranulation	11											1		Top
FALSE	High	Master Protein	O00410	Importin-5 OS=Homo sapiens OX=9606 GN=IPO5 PE=1 SV=4	0	22.882	8	5	15	5	1097	123.6	4.94	44.29	regulation of biological process;response to stimulus;transport	cytoplasm;membrane;nucleus	enzyme regulator activity;protein binding;RNA binding;transporter activity		vRNP Assembly	6	1.02	0.847405	8.22	1.077	0.721	1.02	1.091	1.002	152774	152788	1		Bottom
FALSE	High	Master Protein	O00429	Dynamin-1-like protein OS=Homo sapiens OX=9606 GN=DNM1L PE=1 SV=2	0	9.312	3	1	7	1	736	81.8	6.81	24.63	cell death;cell organization and biogenesis;regulation of biological process;response to stimulus;transport	cytoplasm;cytoskeleton;cytosol;endoplasmic reticulum;Golgi;membrane;mitochondrion	catalytic activity;enzyme regulator activity;nucleotide binding;protein binding	TNF signaling pathway; NOD-like receptor signaling pathway	Apoptotic execution phase	6	1.389	0.030944	24.22	1.389	2.428	1.616	1.178	0.687	89257.9	75756.4	1		Middle
FALSE	High	Master Protein	O00429	Dynamin-1-like protein OS=Homo sapiens OX=9606 GN=DNM1L PE=1 SV=2	0	12.831	3	1	12	1	736	81.8	6.81	42.54	cell death;cell organization and biogenesis;regulation of biological process;response to stimulus;transport	cytoplasm;cytoskeleton;cytosol;endoplasmic reticulum;Golgi;membrane;mitochondrion	catalytic activity;enzyme regulator activity;nucleotide binding;protein binding	TNF signaling pathway; NOD-like receptor signaling pathway	Apoptotic execution phase	6	0.826	0.175093	9.88	0.734	0.826	0.83	0.775	0.966	123079	139018	1		Bottom
FALSE	Low	Master Protein	O00459	Phosphatidylinositol 3-kinase regulatory subunit beta OS=Homo sapiens OX=9606 GN=PIK3R2 PE=1 SV=2	0.216	0.584	3	1	1	1	728	81.5	6.43	0	cellular component movement;cellular homeostasis;metabolic process;regulation of biological process;response to stimulus;transport	cytosol;nucleus	catalytic activity;enzyme regulator activity;protein binding	Viral carcinogenesis; Chagas disease (American trypanosomiasis); Longevity regulating pathway - multiple species; Amoebiasis; T cell receptor signaling pathway; TNF signaling pathway; Osteoclast differentiation; Hepatitis B; Insulin signaling pathway; HIF-1 signaling pathway; Central carbon metabolism in cancer; Pancreatic cancer; FoxO signaling pathway; Prolactin signaling pathway; MicroRNAs in …	PI3K Cascade; Tie2 Signaling; Downstream TCR signaling; Rho GTPase cycle; G beta:gamma signalling through PI3Kgamma; Interleukin-7 signaling; Downstream signal transduction; PI3K/AKT activation; Nephrin family interactions; DAP12 signaling; Regulation of signaling by CBL; Constitutive Signaling by Aberrant PI3K in Cancer; Role of phospholipids in phagocytosis; G alpha (12/13) signalling events; P…	192											1		Top
FALSE	Low	Master Protein	O00463	TNF receptor-associated factor 5 OS=Homo sapiens OX=9606 GN=TRAF5 PE=1 SV=2	0.099	1.009	2	1	1	1	557	64.4	7.43	1.79	cell death;regulation of biological process;response to stimulus	cytoplasm;cytosol	metal ion binding;protein binding	Viral carcinogenesis; TNF signaling pathway; NOD-like receptor signaling pathway; Epstein-Barr virus infection; Pathways in cancer; NF-kappa B signaling pathway; Small cell lung cancer; Herpes simplex infection		10											1		Top
FALSE	High	Master Protein	O00487	26S proteasome non-ATPase regulatory subunit 14 OS=Homo sapiens OX=9606 GN=PSMD14 PE=1 SV=1	0	4	11	1	1	1	310	34.6	6.52	3.39	metabolic process;regulation of biological process;response to stimulus;transport	cytoplasm;cytosol;extracellular;nucleus;organelle lumen;proteasome	catalytic activity;enzyme regulator activity;metal ion binding;nucleotide binding;protein binding	Epstein-Barr virus infection; Proteasome	Regulation of RAS by GAPs; CDT1 association with the CDC6:ORC:origin complex; Downstream TCR signaling; UCH proteinases; NIK-->noncanonical NF-kB signaling; Hh mutants that don't undergo autocatalytic processing are degraded by ERAD; SCF-beta-TrCP mediated degradation of Emi1; Neutrophil degranulation; Cross-presentation of soluble exogenous antigens (endosomes); Separation of Sister Chromatids; …	153	0.451	1.30682e-07	24.27	0.516	0.451	0.333	0.548	0.388	18919	49715.6	1		Middle
FALSE	High	Master Protein	O00487	26S proteasome non-ATPase regulatory subunit 14 OS=Homo sapiens OX=9606 GN=PSMD14 PE=1 SV=1	0	12.003	19	2	12	2	310	34.6	6.52	17.82	metabolic process;regulation of biological process;response to stimulus;transport	cytoplasm;cytosol;extracellular;nucleus;organelle lumen;proteasome	catalytic activity;enzyme regulator activity;metal ion binding;nucleotide binding;protein binding	Epstein-Barr virus infection; Proteasome	Regulation of RAS by GAPs; CDT1 association with the CDC6:ORC:origin complex; Downstream TCR signaling; UCH proteinases; NIK-->noncanonical NF-kB signaling; Hh mutants that don't undergo autocatalytic processing are degraded by ERAD; SCF-beta-TrCP mediated degradation of Emi1; Neutrophil degranulation; Cross-presentation of soluble exogenous antigens (endosomes); Separation of Sister Chromatids; …	153	0.63	0.00863211	32.94	0.63	2.239	0.515	0.756	0.157	38634	58865.6	1		Bottom
FALSE	Low	Master Protein	O00507	Probable ubiquitin carboxyl-terminal hydrolase FAF-Y OS=Homo sapiens OX=9606 GN=USP9Y PE=2 SV=2	0.181	0.675	1	1	1	1	2555	290.9	5.86	0	cellular component movement;metabolic process;regulation of biological process;response to stimulus	cytoplasm	catalytic activity;protein binding			0											1		Top
FALSE	High	Master Protein	O00534	von Willebrand factor A domain-containing protein 5A OS=Homo sapiens OX=9606 GN=VWA5A PE=2 SV=2	0.005	4.379	3	1	1	1	786	86.4	6.58	2.75						0	1.316	0.137393	51.9	0.855	2.12	1.185	3.387	1.316	28752.5	21366.3	1		Top
FALSE	High	Master Protein	O00567	Nucleolar protein 56 OS=Homo sapiens OX=9606 GN=NOP56 PE=1 SV=4	0	5.718	5	1	2	1	594	66	9.19	4.87	metabolic process	cytoplasm;membrane;nucleus	protein binding;RNA binding	Ribosome biogenesis in eukaryotes	Major pathway of rRNA processing in the nucleolus and cytosol; Association of TriC/CCT with target proteins during biosynthesis; rRNA modification in the nucleus and cytosol	10											1		Bottom
FALSE	High	Master Protein	O00571	ATP-dependent RNA helicase DDX3X OS=Homo sapiens OX=9606 GN=DDX3X PE=1 SV=3	0	8.049	3	1	10	1	662	73.2	7.18	33.31	cell death;cell organization and biogenesis;defense response;metabolic process;regulation of biological process;response to stimulus;transport	cytoplasm;cytosol;extracellular;membrane;mitochondrion;nucleus;organelle lumen	catalytic activity;DNA binding;enzyme regulator activity;nucleotide binding;protein binding;RNA binding	Viral carcinogenesis; Hepatitis B; RIG-I-like receptor signaling pathway	Neutrophil degranulation	7	0.769	0.0792513	40.36	0.769	1.776	0.785	0.604	0.599	66454	69682.9	1		Middle
FALSE	High	Master Protein	O00571	ATP-dependent RNA helicase DDX3X OS=Homo sapiens OX=9606 GN=DDX3X PE=1 SV=3	0	17.565	8	3	20	3	662	73.2	7.18	61.18	cell death;cell organization and biogenesis;defense response;metabolic process;regulation of biological process;response to stimulus;transport	cytoplasm;cytosol;extracellular;membrane;mitochondrion;nucleus;organelle lumen	catalytic activity;DNA binding;enzyme regulator activity;nucleotide binding;protein binding;RNA binding	Viral carcinogenesis; Hepatitis B; RIG-I-like receptor signaling pathway	Neutrophil degranulation	7	0.86	0.21404	25.99	0.692	1.571	1.043	0.86	0.854	182467	190712	1		Bottom
FALSE	High	Master Protein	O00629	Importin subunit alpha-3 OS=Homo sapiens OX=9606 GN=KPNA4 PE=1 SV=1	0	20.761	10	2	18	2	521	57.9	4.96	46.04	regulation of biological process;response to stimulus;transport	cytoplasm;cytosol;nucleus	protein binding;transporter activity		NS1 Mediated Effects on Host Pathways; ISG15 antiviral mechanism	11	0.946	0.704489	47.64	0.946	1.465	1.184	0.716	0.549	31768.7	40970.5	1		Middle
FALSE	High	Master Protein	O00743	Serine/threonine-protein phosphatase 6 catalytic subunit OS=Homo sapiens OX=9606 GN=PPP6C PE=1 SV=1	0	9.304	11	2	5	2	305	35.1	5.69	14.84	cell organization and biogenesis;metabolic process	cytoplasm;cytosol;membrane	catalytic activity;metal ion binding;protein binding		COPII (Coat Protein 2) Mediated Vesicle Transport	8	1.312	0.0385096	4.26	1.349	1.349	0.984	0.718	1.312	152090	130966	1		Bottom
FALSE	High	Master Protein	O00754	Lysosomal alpha-mannosidase OS=Homo sapiens OX=9606 GN=MAN2B1 PE=1 SV=3	0	28.417	8	5	23	5	1011	113.7	7.28	67.26	metabolic process;transport	extracellular;organelle lumen;vacuole	catalytic activity;metal ion binding	Lysosome; Other glycan degradation	Neutrophil degranulation; Lysosomal oligosaccharide catabolism	8	0.971	0.756974	25.52	0.828	1.108	0.971	1.33	0.493	151848	168973	1		Top
FALSE	High	Master Protein	O00754	Lysosomal alpha-mannosidase OS=Homo sapiens OX=9606 GN=MAN2B1 PE=1 SV=3	0	36.819	7	4	17	4	1011	113.7	7.28	30.76	metabolic process;transport	extracellular;organelle lumen;vacuole	catalytic activity;metal ion binding	Lysosome; Other glycan degradation	Neutrophil degranulation; Lysosomal oligosaccharide catabolism	8	0.875	0.370679	33.52	0.967	0.875	1.131	0.446	0.665	135485	146074	1		Middle
FALSE	High	Master Protein	O00764	Pyridoxal kinase OS=Homo sapiens OX=9606 GN=PDXK PE=1 SV=1	0	13.019	7	1	19	1	312	35.1	6.13	47.24	cell proliferation;metabolic process;transport	cytoplasm;cytosol;extracellular;nucleus;organelle lumen	catalytic activity;metal ion binding;nucleotide binding;protein binding	Vitamin B6 metabolism; Metabolic pathways	Vitamins B6 activation to pyridoxal phosphate; Neutrophil degranulation	9	1.149	0.36665	31.15	0.907	1.8	1.214	1.149	0.856	240211	185409	1		Middle
FALSE	High	Master Protein	O00764	Pyridoxal kinase OS=Homo sapiens OX=9606 GN=PDXK PE=1 SV=1	0	3.985	7	1	6	1	312	35.1	6.13	14.94	cell proliferation;metabolic process;transport	cytoplasm;cytosol;extracellular;nucleus;organelle lumen	catalytic activity;metal ion binding;nucleotide binding;protein binding	Vitamin B6 metabolism; Metabolic pathways	Vitamins B6 activation to pyridoxal phosphate; Neutrophil degranulation	9	0.81	0.244921	56.14	2.046	0.81	0.588	1.164	0.551	48434.8	63970.6	1		Bottom
FALSE	Low	Master Protein	O14526	F-BAR domain only protein 1 OS=Homo sapiens OX=9606 GN=FCHO1 PE=1 SV=2	0.23	0.486	2	1	1	1	889	96.8	6.96	0	cell organization and biogenesis;transport	cytosol;membrane	protein binding		Cargo recognition for clathrin-mediated endocytosis	4											1		Top
FALSE	Medium	None	O14556	Glyceraldehyde-3-phosphate dehydrogenase, testis-specific OS=Homo sapiens OX=9606 GN=GAPDHS PE=1 SV=2	0.013	2.278	2	1	6	1	408	44.5	8.19	3.42	cellular component movement;metabolic process;regulation of biological process	cytoplasm;cytosol;nucleus	catalytic activity;nucleotide binding;protein binding	Glycolysis / Gluconeogenesis; Metabolic pathways	Gluconeogenesis; Glycolysis; Association of TriC/CCT with target proteins during biosynthesis	12	1.005	0.916624	41.3	1.005	1.544	0.725	2.568	0.972	213608	219754	1		Top
FALSE	High	None	O14556	Glyceraldehyde-3-phosphate dehydrogenase, testis-specific OS=Homo sapiens OX=9606 GN=GAPDHS PE=1 SV=2	0.001	3.402	2	1	17	1	408	44.5	8.19	19.44	cellular component movement;metabolic process;regulation of biological process	cytoplasm;cytosol;nucleus	catalytic activity;nucleotide binding;protein binding	Glycolysis / Gluconeogenesis; Metabolic pathways	Gluconeogenesis; Glycolysis; Association of TriC/CCT with target proteins during biosynthesis	12	0.965	0.801651	22.57	1.043	1.405	0.837	0.434	0.965	2.09308e+06	2.12899e+06	1		Middle
FALSE	High	None	O14556	Glyceraldehyde-3-phosphate dehydrogenase, testis-specific OS=Homo sapiens OX=9606 GN=GAPDHS PE=1 SV=2	0.004	2.469	2	1	7	1	408	44.5	8.19	5.71	cellular component movement;metabolic process;regulation of biological process	cytoplasm;cytosol;nucleus	catalytic activity;nucleotide binding;protein binding	Glycolysis / Gluconeogenesis; Metabolic pathways	Gluconeogenesis; Glycolysis; Association of TriC/CCT with target proteins during biosynthesis	12	1.066	0.5377	74.77	1.927	0.354	0.528	1.447	1.066	260508	179985	1		Bottom
FALSE	Medium	Master Protein	O14579	Coatomer subunit epsilon OS=Homo sapiens OX=9606 GN=COPE PE=1 SV=3	0.025	1.623	8	1	1	1	308	34.5	5.12	1.66	transport	cytoplasm;cytosol;Golgi;membrane	protein binding;structural molecule activity		COPI-dependent Golgi-to-ER retrograde traffic; COPI-mediated anterograde transport	11	0.321	5.35127e-14	77.53	0.136	0.788	0.267	0.674	0.321	8357.35	20504.9	1		Middle
FALSE	High	Master Protein	O14579	Coatomer subunit epsilon OS=Homo sapiens OX=9606 GN=COPE PE=1 SV=3	0	21.3	18	2	21	2	308	34.5	5.12	33.34	transport	cytoplasm;cytosol;Golgi;membrane	protein binding;structural molecule activity		COPI-dependent Golgi-to-ER retrograde traffic; COPI-mediated anterograde transport	11	0.468	0.000175768	63.7	0.468	0.418	2.933	0.263	0.821	11722.7	19466.4	1		Bottom
FALSE	High	Master Protein Candidate	O14602	Eukaryotic translation initiation factor 1A, Y-chromosomal OS=Homo sapiens OX=9606 GN=EIF1AY PE=1 SV=4	0	14.781	26	3	17	3	144	16.4	5.24	51.94	metabolic process		protein binding;RNA binding	RNA transport		2	1.096	0.386218	17.62	0.865	1.129	1.264	1.096	0.966	193664	190472	1		Bottom
FALSE	Low	Master Protein	O14641	Segment polarity protein dishevelled homolog DVL-2 OS=Homo sapiens OX=9606 GN=DVL2 PE=1 SV=1	0.217	0.58	2	1	1	1	736	78.9	6.02	1.95	cell organization and biogenesis;development;metabolic process;regulation of biological process;response to stimulus	cytoplasm;cytosol;membrane;nucleus	protein binding	Hippo signaling pathway; Breast cancer; Pathways in cancer; HTLV-I infection; Melanogenesis; Wnt signaling pathway; mTOR signaling pathway; Notch signaling pathway; Basal cell carcinoma; Signaling pathways regulating pluripotency of stem cells	WNT mediated activation of DVL; Cargo recognition for clathrin-mediated endocytosis; Signaling by Hippo; Degradation of DVL; Negative regulation of TCF-dependent signaling by DVL-interacting proteins; Disassembly of the destruction complex and recruitment of AXIN to the membrane; RHO GTPases Activate Formins; Asymmetric localization of PCP proteins; WNT5A-dependent internalization of FZD4	38											1		Top
FALSE	High	Master Protein	O14744	Protein arginine N-methyltransferase 5 OS=Homo sapiens OX=9606 GN=PRMT5 PE=1 SV=4	0	5.936	4	2	8	2	637	72.6	6.29	17.25	cell organization and biogenesis;cell proliferation;metabolic process;regulation of biological process	cytoplasm;cytosol;Golgi;nucleus	catalytic activity;DNA binding;nucleotide binding;protein binding	RNA transport	snRNP Assembly; Regulation of TP53 Activity through Methylation; RMTs methylate histone arginines	13											1		Top
FALSE	High	Master Protein	O14773	Tripeptidyl-peptidase 1 OS=Homo sapiens OX=9606 GN=TPP1 PE=1 SV=2	0	72.638	26	7	65	7	563	61.2	6.48	206.22	cell differentiation;cell organization and biogenesis;metabolic process	mitochondrion;organelle lumen;vacuole	catalytic activity;metal ion binding;protein binding	Lysosome	XBP1(S) activates chaperone genes	5	0.938	0.659164	20.56	0.823	1.013	1.278	0.938	0.7	1.03211e+06	1.19779e+06	1		Middle
FALSE	High	Master Protein	O14818	Proteasome subunit alpha type-7 OS=Homo sapiens OX=9606 GN=PSMA7 PE=1 SV=1	0	44.443	33	8	55	8	248	27.9	8.46	175.74	metabolic process;regulation of biological process;response to stimulus;transport	cytoplasm;cytosol;nucleus;proteasome	catalytic activity;nucleotide binding;protein binding	Proteasome	Regulation of RAS by GAPs; CDT1 association with the CDC6:ORC:origin complex; Downstream TCR signaling; UCH proteinases; NIK-->noncanonical NF-kB signaling; Hh mutants that don't undergo autocatalytic processing are degraded by ERAD; SCF-beta-TrCP mediated degradation of Emi1; Cross-presentation of soluble exogenous antigens (endosomes); Separation of Sister Chromatids; Vpu mediated degradation o…	150	1.04	0.689069	6.05	1.04	1.04	1.083	0.991	1.283	717367	702071	1		Bottom
FALSE	High	Master Protein	O14929	Histone acetyltransferase type B catalytic subunit OS=Homo sapiens OX=9606 GN=HAT1 PE=1 SV=1	0	20.189	18	5	26	5	419	49.5	5.69	46.42	cell organization and biogenesis;metabolic process;regulation of biological process;response to stimulus	cytoplasm;nucleus	catalytic activity;protein binding	Alcoholism	HATs acetylate histones	4	1.039	0.810031	2.66	0.869	0.906	1.051	1.039	1.058	279163	369535	1		Middle
FALSE	High	Master Protein	O14950	Myosin regulatory light chain 12B OS=Homo sapiens OX=9606 GN=MYL12B PE=1 SV=2	0	23.889	40	4	14	4	172	19.8	4.84	40.51	regulation of biological process;response to stimulus	cytosol	metal ion binding;protein binding	Tight junction; Focal adhesion; Regulation of actin cytoskeleton; Leukocyte transendothelial migration; Platelet activation	RHO GTPases activate PAKs; EPHA-mediated growth cone collapse; RHO GTPases Activate ROCKs; Sema4D induced cell migration and growth-cone collapse; Smooth Muscle Contraction; RHO GTPases activate CIT; RHO GTPases activate PKNs	22	0.94	0.613879	17.36	0.903	1.065	0.94	0.736	1.388	203925	194946	1		Bottom
FALSE	High	Master Protein Candidate	O14966	Ras-related protein Rab-7L1 OS=Homo sapiens OX=9606 GN=RAB29 PE=1 SV=1	0.004	2.664	5	1	1	1	203	23.1	7.18	0	cell differentiation;cell organization and biogenesis;metabolic process;regulation of biological process;response to stimulus;transport	cytoplasm;cytoskeleton;cytosol;endosome;Golgi;membrane;mitochondrion;vacuole	catalytic activity;nucleotide binding;protein binding		RAB geranylgeranylation	3	0.708	0.0300074	65.56	0.708	1.288	0.356	0.648	1.27	50642.8	71547.3	1		Top
FALSE	High	Master Protein	O14975	Very long-chain acyl-CoA synthetase OS=Homo sapiens OX=9606 GN=SLC27A2 PE=1 SV=2	0.006	4.936	8	2	11	2	620	70.3	8.51	19.18	metabolic process;transport	endoplasmic reticulum;membrane;mitochondrion;organelle lumen	catalytic activity;nucleotide binding;protein binding;transporter activity	Peroxisome; PPAR signaling pathway; Insulin resistance	Neutrophil degranulation; Synthesis of bile acids and bile salts via 24-hydroxycholesterol; Synthesis of bile acids and bile salts via 7alpha-hydroxycholesterol; Alpha-oxidation of phytanate	17	0.936	0.602049	24.74	0.471	0.936	1.124	0.999	0.543	27814.2	36462.8	1		Top
FALSE	High	None	O14979	Heterogeneous nuclear ribonucleoprotein D-like OS=Homo sapiens OX=9606 GN=HNRNPDL PE=1 SV=3	0	3.794	2	1	4	0	420	46.4	9.57	9.32	metabolic process;regulation of biological process;response to stimulus	cytoplasm;cytosol;nucleus;spliceosomal complex	DNA binding;protein binding;RNA binding		Gene and protein expression by JAK-STAT signaling after Interleukin-12 stimulation; Interleukin-12 family signaling	5											2		Middle
FALSE	High	Master Protein	O14979	Heterogeneous nuclear ribonucleoprotein D-like OS=Homo sapiens OX=9606 GN=HNRNPDL PE=1 SV=3	0	5.387	4	1	1	1	420	46.4	9.57	4	metabolic process;regulation of biological process;response to stimulus	cytoplasm;cytosol;nucleus;spliceosomal complex	DNA binding;protein binding;RNA binding		Gene and protein expression by JAK-STAT signaling after Interleukin-12 stimulation; Interleukin-12 family signaling	5											1		Bottom
FALSE	High	Master Protein	O14980	Exportin-1 OS=Homo sapiens OX=9606 GN=XPO1 PE=1 SV=1	0.005	4.227	2	1	1	1	1071	123.3	6.06	1.91	cell organization and biogenesis;regulation of biological process;response to stimulus;transport	chromosome;cytoplasm;cytosol;membrane;nucleus	protein binding;RNA binding;transporter activity	Epstein-Barr virus infection; Ribosome biogenesis in eukaryotes; HTLV-I infection; RNA transport; Influenza A	Rev-mediated nuclear export of HIV RNA; Downregulation of TGF-beta receptor signaling; NEP/NS2 Interacts with the Cellular Export Machinery; Cyclin A/B1/B2 associated events during G2/M transition; Amplification of signal from unattached kinetochores via a MAD2 inhibitory signal; Deactivation of the beta-catenin transactivating complex; Separation of Sister Chromatids; Resolution of Sister Chroma…	49	0.574	0.000646879	58.46	0.371	0.363	0.947	0.6	0.574	7889.72	13140.8	1		Top
FALSE	High	Master Protein	O14980	Exportin-1 OS=Homo sapiens OX=9606 GN=XPO1 PE=1 SV=1	0	16.136	4	3	11	3	1071	123.3	6.06	33.01	cell organization and biogenesis;regulation of biological process;response to stimulus;transport	chromosome;cytoplasm;cytosol;membrane;nucleus	protein binding;RNA binding;transporter activity	Epstein-Barr virus infection; Ribosome biogenesis in eukaryotes; HTLV-I infection; RNA transport; Influenza A	Rev-mediated nuclear export of HIV RNA; Downregulation of TGF-beta receptor signaling; NEP/NS2 Interacts with the Cellular Export Machinery; Cyclin A/B1/B2 associated events during G2/M transition; Amplification of signal from unattached kinetochores via a MAD2 inhibitory signal; Deactivation of the beta-catenin transactivating complex; Separation of Sister Chromatids; Resolution of Sister Chroma…	49	0.89	0.432358	13.58	1.058	0.815	0.852	1.014	0.89	117500	114561	1		Bottom
FALSE	High	Master Protein Rejected	O14983	Sarcoplasmic/endoplasmic reticulum calcium ATPase 1 OS=Homo sapiens OX=9606 GN=ATP2A1 PE=1 SV=1	0	6.783	4	2	5	0	1001	110.2	5.16	2.17	cell organization and biogenesis;cellular homeostasis;regulation of biological process;response to stimulus;transport	endoplasmic reticulum;membrane;mitochondrion	catalytic activity;metal ion binding;nucleotide binding;protein binding;transporter activity	cGMP-PKG signaling pathway; Pancreatic secretion; Alzheimer's disease; Calcium signaling pathway	Ion homeostasis; Pre-NOTCH Processing in Golgi; Ion transport by P-type ATPases; Reduction of cytosolic Ca++ levels	19											0		Top
FALSE	Low	Master Protein	O15020	Spectrin beta chain, non-erythrocytic 2 OS=Homo sapiens OX=9606 GN=SPTBN2 PE=1 SV=3	0.055	1.344	0	1	4	1	2390	271.2	6.11	3.31	cell organization and biogenesis;cellular component movement;metabolic process;regulation of biological process;response to stimulus;transport	cytoplasm;cytoskeleton;cytosol;membrane	protein binding;structural molecule activity		Interaction between L1 and Ankyrins; COPI-mediated anterograde transport; MHC class II antigen presentation; RAF/MAP kinase cascade; NCAM signaling for neurite out-growth; Interleukin-20 family signaling	23	0.974	0.773961	23.88	0.839	0.974	1.057	0.8	1.279	531881	479051	1		Top
FALSE	High	Master Protein	O15027	Protein transport protein Sec16A OS=Homo sapiens OX=9606 GN=SEC16A PE=1 SV=4	0.001	2.862	1	1	2	1	2357	251.7	5.8	2.06						0	0.551	7.64293e-05	42.25	0.339	1.52	0.771	0.551	0.454	8631.04	18303.3	1		Middle
FALSE	Low	Master Protein	O15031	Plexin-B2 OS=Homo sapiens OX=9606 GN=PLXNB2 PE=1 SV=3	0.064	1.251	1	1	1	1	1838	205	6.24	0	cell proliferation;development;regulation of biological process;response to stimulus	cell surface;membrane	protein binding;receptor activity;signal transducer activity	Axon guidance		1											1		Top
FALSE	High	Master Protein	O15042	U2 snRNP-associated SURP motif-containing protein OS=Homo sapiens OX=9606 GN=U2SURP PE=1 SV=2	0	6.315	1	1	7	1	1029	118.2	8.47	23.96	metabolic process	nucleus	protein binding;RNA binding	Spliceosome	mRNA Splicing - Major Pathway	5	1.126	0.441412	26.87	1.642	1.126	0.922	1.943	0.936	100828	55391.9	1		Middle
FALSE	Medium	Master Protein	O15061	Synemin OS=Homo sapiens OX=9606 GN=SYNM PE=1 SV=2	0.042	1.481	1	1	6	1	1565	172.7	5.16	1.62	cell organization and biogenesis	cytoplasm;cytoskeleton;membrane	protein binding;structural molecule activity			0	1.061	0.828675	18.59	1.673	1.061	1.194	0.87	1.013	161091	153202	1		Top
FALSE	High	Master Protein	O15067	Phosphoribosylformylglycinamidine synthase OS=Homo sapiens OX=9606 GN=PFAS PE=1 SV=4	0	63.655	17	12	48	12	1338	144.6	5.76	110.21	metabolic process;response to stimulus	cytoplasm;cytosol	catalytic activity;metal ion binding;nucleotide binding	Purine metabolism; Metabolic pathways	Purine ribonucleoside monophosphate biosynthesis	6	1.069	0.794521	5.56	1.069	1.079	1	1.109	0.795	203880	197996	1		Top
FALSE	High	Master Protein	O15067	Phosphoribosylformylglycinamidine synthase OS=Homo sapiens OX=9606 GN=PFAS PE=1 SV=4	0	6.762	3	2	3	2	1338	144.6	5.76	7.57	metabolic process;response to stimulus	cytoplasm;cytosol	catalytic activity;metal ion binding;nucleotide binding	Purine metabolism; Metabolic pathways	Purine ribonucleoside monophosphate biosynthesis	6	0.816	0.173784	60.53	1.379	0.342	0.455	0.866	0.816	40355.3	54975.2	1		Middle
FALSE	High	Master Protein	O15127	Secretory carrier-associated membrane protein 2 OS=Homo sapiens OX=9606 GN=SCAMP2 PE=1 SV=2	0	13.48	10	2	14	2	329	36.6	6.1	44.95	transport	endosome;Golgi;membrane	protein binding			2	1.264	0.0324145	12.85	1.264	1.374	1.097	1.107	1.303	219204	203169	1		Bottom
FALSE	High	Master Protein	O15143	Actin-related protein 2/3 complex subunit 1B OS=Homo sapiens OX=9606 GN=ARPC1B PE=1 SV=3	0	67.221	45	12	82	12	372	40.9	8.35	224.35	cell organization and biogenesis;cellular component movement;regulation of biological process;response to stimulus	cytoplasm;cytoskeleton;cytosol	protein binding;structural molecule activity	Endocytosis; Pathogenic Escherichia coli infection; Salmonella infection; Regulation of actin cytoskeleton; Bacterial invasion of epithelial cells; Fc gamma R-mediated phagocytosis; Shigellosis	Regulation of actin dynamics for phagocytic cup formation; EPHB-mediated forward signaling; RHO GTPases Activate WASPs and WAVEs	21	1.084	0.731293	2.95	1.086	1.063	1.084	0.872	1.279	512496	450803	1		Top
FALSE	High	Master Protein	O15143	Actin-related protein 2/3 complex subunit 1B OS=Homo sapiens OX=9606 GN=ARPC1B PE=1 SV=3	0	5.509	6	2	2	2	372	40.9	8.35	2.69	cell organization and biogenesis;cellular component movement;regulation of biological process;response to stimulus	cytoplasm;cytoskeleton;cytosol	protein binding;structural molecule activity	Endocytosis; Pathogenic Escherichia coli infection; Salmonella infection; Regulation of actin cytoskeleton; Bacterial invasion of epithelial cells; Fc gamma R-mediated phagocytosis; Shigellosis	Regulation of actin dynamics for phagocytic cup formation; EPHB-mediated forward signaling; RHO GTPases Activate WASPs and WAVEs	21	0.901	0.481445	29.04	0.901	0.537	1.022	0.753	1.168	126492	135080	1		Middle
FALSE	High	Master Protein	O15143	Actin-related protein 2/3 complex subunit 1B OS=Homo sapiens OX=9606 GN=ARPC1B PE=1 SV=3	0	5.711	5	1	1	1	372	40.9	8.35	4.21	cell organization and biogenesis;cellular component movement;regulation of biological process;response to stimulus	cytoplasm;cytoskeleton;cytosol	protein binding;structural molecule activity	Endocytosis; Pathogenic Escherichia coli infection; Salmonella infection; Regulation of actin cytoskeleton; Bacterial invasion of epithelial cells; Fc gamma R-mediated phagocytosis; Shigellosis	Regulation of actin dynamics for phagocytic cup formation; EPHB-mediated forward signaling; RHO GTPases Activate WASPs and WAVEs	21	0.826	0.140824	51.72	1.363	0.826	1.268	0.592	0.667	149346	153144	1		Bottom
FALSE	High	Master Protein	O15144	Actin-related protein 2/3 complex subunit 2 OS=Homo sapiens OX=9606 GN=ARPC2 PE=1 SV=1	0	36.934	35	8	49	8	300	34.3	7.36	129.67	cell organization and biogenesis;cellular component movement;regulation of biological process;response to stimulus	cytoplasm;cytoskeleton;cytosol;endosome;membrane	protein binding;structural molecule activity	Endocytosis; Pathogenic Escherichia coli infection; Salmonella infection; Regulation of actin cytoskeleton; Bacterial invasion of epithelial cells; Fc gamma R-mediated phagocytosis; Shigellosis	EPHB-mediated forward signaling; Clathrin-mediated endocytosis; RHO GTPases Activate WASPs and WAVEs; Regulation of actin dynamics for phagocytic cup formation	23	0.89	0.322057	26.83	1.157	0.89	1.311	0.775	0.754	250384	262866	1		Bottom
FALSE	High	Master Protein	O15145	Actin-related protein 2/3 complex subunit 3 OS=Homo sapiens OX=9606 GN=ARPC3 PE=1 SV=3	0	31.101	34	6	41	6	178	20.5	8.59	103.68	cell organization and biogenesis;cellular component movement;regulation of biological process;response to stimulus	cytoplasm;cytoskeleton;cytosol;membrane	protein binding;structural molecule activity	Endocytosis; Pathogenic Escherichia coli infection; Salmonella infection; Regulation of actin cytoskeleton; Bacterial invasion of epithelial cells; Fc gamma R-mediated phagocytosis; Shigellosis	EPHB-mediated forward signaling; Clathrin-mediated endocytosis; RHO GTPases Activate WASPs and WAVEs; Regulation of actin dynamics for phagocytic cup formation	23	0.967	0.799148	5.5	0.967	0.657	1.004	0.983	0.729	422494	417918	1		Bottom
FALSE	High	Master Protein	O15160	DNA-directed RNA polymerases I and III subunit RPAC1 OS=Homo sapiens OX=9606 GN=POLR1C PE=1 SV=1	0	9.658	6	1	11	1	346	39.2	5.5	44.28	metabolic process;regulation of biological process	cytosol;nucleus	catalytic activity;DNA binding;protein binding	Epstein-Barr virus infection; Purine metabolism; Cytosolic DNA-sensing pathway; RNA polymerase; Metabolic pathways; Pyrimidine metabolism	RNA Polymerase III Abortive And Retractive Initiation; RNA Polymerase III Transcription Termination; RNA Polymerase I Transcription Termination; RNA Polymerase I Chain Elongation; NoRC negatively regulates rRNA expression; RNA Polymerase III Transcription Initiation From Type 1 Promoter; RNA Polymerase III Transcription Initiation From Type 3 Promoter; RNA Polymerase I Promoter Escape; B-WICH com…	29	1.093	0.568238	18.67	1.093	1.713	1.025	1.574	0.955	140790	107940	1		Middle
FALSE	High	Master Protein	O15162	Phospholipid scramblase 1 OS=Homo sapiens OX=9606 GN=PLSCR1 PE=1 SV=1	0	12.89	10	2	15	2	318	35	4.94	56.53	cell death;cell organization and biogenesis;defense response;metabolic process;regulation of biological process;response to stimulus	cytosol;Golgi;membrane;nucleus	DNA binding;metal ion binding;protein binding;transporter activity			1	0.844	0.192894	47.88	0.844	0.921	0.418	1.261	0.638	147099	159799	1		Bottom
FALSE	High	Master Protein	O15173	Membrane-associated progesterone receptor component 2 OS=Homo sapiens OX=9606 GN=PGRMC2 PE=1 SV=1	0	5.528	6	1	1	1	223	23.8	4.88	3.11	regulation of biological process;response to stimulus	membrane	protein binding;receptor activity;signal transducer activity			0	0.811	0.0689848	19.4	1.218	0.717	0.852	0.811	0.646	230991	232031	1		Bottom
FALSE	Medium	None	O15247	Chloride intracellular channel protein 2 OS=Homo sapiens OX=9606 GN=CLIC2 PE=1 SV=3	0.024	1.429	2	1	9	0	247	28.3	5.59	6.85	metabolic process;regulation of biological process;response to stimulus;transport	cytoplasm;membrane;nucleus	antioxidant activity;catalytic activity;protein binding;transporter activity		Ion homeostasis; Stimuli-sensing channels	6											2		Bottom
FALSE	Low	Master Protein	O15259	Nephrocystin-1 OS=Homo sapiens OX=9606 GN=NPHP1 PE=1 SV=1	0.216	0.563	1	1	2	1	732	83.2	5.2	0	cell differentiation;cell organization and biogenesis;regulation of biological process;response to stimulus	cytoplasm;cytoskeleton;cytosol;membrane	protein binding;structural molecule activity		Anchoring of the basal body to the plasma membrane	3	1.035	0.946032	24.46	1.665	0.335	1.035	0.864	1.089	1.30325e+06	1.25962e+06	1		Top
FALSE	High	Master Protein	O15260	Surfeit locus protein 4 OS=Homo sapiens OX=9606 GN=SURF4 PE=1 SV=3	0	17.536	12	3	36	3	269	30.4	7.78	56.19	cell organization and biogenesis;regulation of biological process;transport	endoplasmic reticulum;Golgi;membrane	protein binding		COPI-dependent Golgi-to-ER retrograde traffic; Neutrophil degranulation	8	1.1	0.669075	7.14	1.047	0.938	1.1	1.145	1.346	444194	403472	1		Top
FALSE	Medium	Master Protein	O15269	Serine palmitoyltransferase 1 OS=Homo sapiens OX=9606 GN=SPTLC1 PE=1 SV=1	0.035	1.415	2	1	1	1	473	52.7	6.01	1.71	metabolic process	endoplasmic reticulum;membrane	catalytic activity;protein binding	Sphingolipid metabolism; Sphingolipid signaling pathway; Metabolic pathways	Sphingolipid de novo biosynthesis	8	1.037	0.822061	64.32	1.037	2.745	1.725	0.893	0.587	148823	120116	1		Middle
FALSE	High	Master Protein	O15270	Serine palmitoyltransferase 2 OS=Homo sapiens OX=9606 GN=SPTLC2 PE=1 SV=1	0	12.518	7	2	7	2	562	62.9	7.78	17.3	metabolic process	endoplasmic reticulum;membrane;mitochondrion	catalytic activity	Sphingolipid metabolism; Sphingolipid signaling pathway; Metabolic pathways	Sphingolipid de novo biosynthesis	8	0.929	0.615543	46.06	1.348	0.929	1.393	0.423	0.741	29415.6	34848.9	1		Middle
FALSE	High	Master Protein	O15294	UDP-N-acetylglucosamine--peptide N-acetylglucosaminyltransferase 110 kDa subunit OS=Homo sapiens OX=9606 GN=OGT PE=1 SV=3	0.005	3.184	2	1	2	1	1046	116.9	6.7	0	cell death;cell organization and biogenesis;metabolic process;regulation of biological process;response to stimulus	cytoplasm;cytosol;membrane;mitochondrion;nucleus	catalytic activity;protein binding	Other types of O-glycan biosynthesis; Insulin resistance	HATs acetylate histones; UCH proteinases	10	100	1e-17	0	100	100	100	100	100	3953.85		1		Top
FALSE	High	Master Protein	O15294	UDP-N-acetylglucosamine--peptide N-acetylglucosaminyltransferase 110 kDa subunit OS=Homo sapiens OX=9606 GN=OGT PE=1 SV=3	0	5.389	2	1	1	1	1046	116.9	6.7	2.58	cell death;cell organization and biogenesis;metabolic process;regulation of biological process;response to stimulus	cytoplasm;cytosol;membrane;mitochondrion;nucleus	catalytic activity;protein binding	Other types of O-glycan biosynthesis; Insulin resistance	HATs acetylate histones; UCH proteinases	10	0.783	0.101908	11.75	0.963	1.668	0.783	0.725	0.73	17380.7	20908.7	1		Middle
FALSE	Low	Master Protein	O15327	Inositol polyphosphate 4-phosphatase type II OS=Homo sapiens OX=9606 GN=INPP4B PE=1 SV=4	0.109	0.923	2	1	1	1	924	104.7	6.27	0	metabolic process;regulation of biological process;response to stimulus	cytoplasm;cytosol	catalytic activity;protein binding	Phosphatidylinositol signaling system; Inositol phosphate metabolism; Metabolic pathways	Synthesis of PIPs at the plasma membrane; Synthesis of PIPs at the early endosome membrane; Synthesis of IP2, IP, and Ins in the cytosol	12	0.594	0.00132503	56.67	0.43	2.623	0.65	0.153	0.594	2752.18	6309.73	1		Top
FALSE	High	Master Protein	O15347	High mobility group protein B3 OS=Homo sapiens OX=9606 GN=HMGB3 PE=1 SV=4	0	26.062	23	5	21	5	200	23	8.37	60.24	defense response;development;metabolic process;regulation of biological process;response to stimulus	chromosome;cytoplasm;nucleus	DNA binding;protein binding;RNA binding			0	1.129	0.257291	14.84	1.181	1.006	1.129	0.958	1.242	282122	252696	1		Bottom
FALSE	High	Master Protein	O15355	Protein phosphatase 1G OS=Homo sapiens OX=9606 GN=PPM1G PE=1 SV=1	0.001	3.059	2	1	3	1	546	59.2	4.36	4.19	metabolic process;regulation of biological process	cytoplasm;membrane;nucleus	catalytic activity;metal ion binding;protein binding			1	1.083	0.607619	8.22	1.033	1.023	1.083	1.33	1.36	127167	124299	1		Middle
FALSE	High	Master Protein	O15371	Eukaryotic translation initiation factor 3 subunit D OS=Homo sapiens OX=9606 GN=EIF3D PE=1 SV=1	0	57.647	26	9	47	9	548	63.9	6.05	127.32	cell organization and biogenesis;metabolic process;regulation of biological process	cytoplasm;cytosol;membrane	protein binding;RNA binding	RNA transport	Formation of the ternary complex, and subsequently, the 43S complex; L13a-mediated translational silencing of Ceruloplasmin expression; Translation initiation complex formation; GTP hydrolysis and joining of the 60S ribosomal subunit; Formation of a pool of free 40S subunits; Ribosomal scanning and start codon recognition	13	0.976	0.862012	13.77	0.976	1.076	0.962	0.883	1.09	369385	336705	1		Middle
FALSE	High	Master Protein	O15372	Eukaryotic translation initiation factor 3 subunit H OS=Homo sapiens OX=9606 GN=EIF3H PE=1 SV=1	0	22.589	18	3	17	3	352	39.9	6.54	51.67	cell organization and biogenesis;metabolic process;regulation of biological process	cytoplasm;cytosol;membrane	protein binding;RNA binding	RNA transport; Measles	Formation of the ternary complex, and subsequently, the 43S complex; L13a-mediated translational silencing of Ceruloplasmin expression; Translation initiation complex formation; GTP hydrolysis and joining of the 60S ribosomal subunit; Formation of a pool of free 40S subunits; Ribosomal scanning and start codon recognition	14	0.93	0.621448	4.22	0.99	0.93	0.957	0.498	0.923	215602	231791	1		Middle
FALSE	Low	Master Protein	O15417	Trinucleotide repeat-containing gene 18 protein OS=Homo sapiens OX=9606 GN=TNRC18 PE=1 SV=3	0.131	0.834	0	1	1	1	2968	314.3	8.7	0	cell organization and biogenesis;regulation of biological process	chromosome;cytosol;membrane;mitochondrion;nucleus	DNA binding			0											1		Top
FALSE	Low	Master Protein	O15484	Calpain-5 OS=Homo sapiens OX=9606 GN=CAPN5 PE=1 SV=2	0.191	0.66	2	1	1	1	640	73.1	7.64	0	metabolic process;regulation of biological process;response to stimulus	cell surface;cytoplasm	catalytic activity;protein binding		Degradation of the extracellular matrix	3											1		Top
FALSE	High	Master Protein	O15511	Actin-related protein 2/3 complex subunit 5 OS=Homo sapiens OX=9606 GN=ARPC5 PE=1 SV=3	0	13.49	31	2	14	2	151	16.3	5.67	46.96	cell organization and biogenesis;cellular component movement;regulation of biological process;response to stimulus;transport	cytoplasm;cytoskeleton;cytosol;endosome;extracellular;organelle lumen	protein binding;structural molecule activity	Endocytosis; Pathogenic Escherichia coli infection; Salmonella infection; Regulation of actin cytoskeleton; Bacterial invasion of epithelial cells; Fc gamma R-mediated phagocytosis; Shigellosis	EPHB-mediated forward signaling; Neutrophil degranulation; Clathrin-mediated endocytosis; RHO GTPases Activate WASPs and WAVEs; Regulation of actin dynamics for phagocytic cup formation	25	0.976	0.868338	37.48	0.976	1.412	1.173	0.669	0.779	711534	721640	1		Bottom
FALSE	High	Master Protein	O15523	ATP-dependent RNA helicase DDX3Y OS=Homo sapiens OX=9606 GN=DDX3Y PE=1 SV=2	0	5.244	3	1	2	1	660	73.1	7.55	7.67	metabolic process;regulation of biological process	cytoplasm;cytosol;membrane;nucleus	catalytic activity;DNA binding;nucleotide binding;RNA binding			1	0.696	0.016052	48.27	1.348	0.525	0.696	1.037	0.646	43970.1	63135	1		Middle
FALSE	High	None	O15523	ATP-dependent RNA helicase DDX3Y OS=Homo sapiens OX=9606 GN=DDX3Y PE=1 SV=2	0	10.316	4	2	9	2	660	73.1	7.55	25.27	metabolic process;regulation of biological process	cytoplasm;cytosol;membrane;nucleus	catalytic activity;DNA binding;nucleotide binding;RNA binding			1	0.895	0.349285	9.36	0.842	1.143	0.895	1.119	0.872	236968	256690	1		Bottom
FALSE	High	Master Protein	O43143	Pre-mRNA-splicing factor ATP-dependent RNA helicase DHX15 OS=Homo sapiens OX=9606 GN=DHX15 PE=1 SV=2	0	33.702	12	8	37	8	795	90.9	7.46	103.61	metabolic process;response to stimulus	cytoplasm;nucleus;spliceosomal complex	catalytic activity;nucleotide binding;protein binding;RNA binding	Spliceosome	mRNA Splicing - Major Pathway	6	1.105	0.649749	3.84	1.126	1.274	1.105	1.076	1.032	199121	168651	1		Top
FALSE	High	Master Protein	O43143	Pre-mRNA-splicing factor ATP-dependent RNA helicase DHX15 OS=Homo sapiens OX=9606 GN=DHX15 PE=1 SV=2	0	11.386	4	2	11	2	795	90.9	7.46	30.96	metabolic process;response to stimulus	cytoplasm;nucleus;spliceosomal complex	catalytic activity;nucleotide binding;protein binding;RNA binding	Spliceosome	mRNA Splicing - Major Pathway	6	0.97	0.831184	11.92	1.33	0.97	1.055	0.612	0.899	82373.8	89522.1	1		Middle
FALSE	High	Master Protein	O43143	Pre-mRNA-splicing factor ATP-dependent RNA helicase DHX15 OS=Homo sapiens OX=9606 GN=DHX15 PE=1 SV=2	0	15.033	5	3	5	3	795	90.9	7.46	12.9	metabolic process;response to stimulus	cytoplasm;nucleus;spliceosomal complex	catalytic activity;nucleotide binding;protein binding;RNA binding	Spliceosome	mRNA Splicing - Major Pathway	6	0.887	0.444688	24.54	1.079	0.772	0.887	0.593	1.063	103435	108793	1		Bottom
FALSE	High	Master Protein	O43148	mRNA cap guanine-N7 methyltransferase OS=Homo sapiens OX=9606 GN=RNMT PE=1 SV=1	0	6.119	4	1	1	1	476	54.8	6.61	2.94	metabolic process	nucleus	catalytic activity;protein binding;RNA binding	mRNA surveillance pathway	RNA Pol II CTD phosphorylation and interaction with CE during HIV infection; RNA Pol II CTD phosphorylation and interaction with CE; mRNA Capping	14	1.718	0.000364833	63.88	1.718	6.25	0.978	0.471	2.3	99128.9	57707.8	1		Middle
FALSE	High	Master Protein	O43169	Cytochrome b5 type B OS=Homo sapiens OX=9606 GN=CYB5B PE=1 SV=3	0	14.671	23	1	8	1	150	16.7	4.97	29.21						0	1.059	0.575967	33.15	1.296	0.812	1.059	0.631	1.204	385412	441758	1		Bottom
FALSE	High	Master Protein	O43175	D-3-phosphoglycerate dehydrogenase OS=Homo sapiens OX=9606 GN=PHGDH PE=1 SV=4	0	20.665	11	3	8	3	533	56.6	6.71	22.46	metabolic process	cytosol	catalytic activity;nucleotide binding	Carbon metabolism; Glycine, serine and threonine metabolism; Biosynthesis of amino acids; Metabolic pathways	Serine biosynthesis	9	1.073	0.652751	93.41	0.397	2.54	1.929	1.073	0.846	180228	128465	1		Middle
FALSE	High	Master Protein	O43175	D-3-phosphoglycerate dehydrogenase OS=Homo sapiens OX=9606 GN=PHGDH PE=1 SV=4	0	35.007	20	7	24	7	533	56.6	6.71	62.94	metabolic process	cytosol	catalytic activity;nucleotide binding	Carbon metabolism; Glycine, serine and threonine metabolism; Biosynthesis of amino acids; Metabolic pathways	Serine biosynthesis	9	0.855	0.179176	2.03	0.844	0.852	0.855	1.079	1.221	585578	478785	1		Bottom
FALSE	Medium	Master Protein	O43196	MutS protein homolog 5 OS=Homo sapiens OX=9606 GN=MSH5 PE=1 SV=1	0.016	1.998	2	2	8	2	834	92.8	6.37	9.32	cell organization and biogenesis;metabolic process;response to stimulus		catalytic activity;DNA binding;nucleotide binding;protein binding		Meiotic recombination	5	1.171	0.424904	16.09	1.171	0.762	1.198	0.978	1.298	228667	238197	1		Top
FALSE	Medium	Master Protein	O43242	26S proteasome non-ATPase regulatory subunit 3 OS=Homo sapiens OX=9606 GN=PSMD3 PE=1 SV=2	0.035	1.646	2	1	1	1	534	60.9	8.44	2.03	metabolic process;regulation of biological process;response to stimulus;transport	cytosol;extracellular;membrane;nucleus;organelle lumen;proteasome	catalytic activity;enzyme regulator activity;protein binding	Epstein-Barr virus infection; Proteasome	Regulation of RAS by GAPs; CDT1 association with the CDC6:ORC:origin complex; Downstream TCR signaling; UCH proteinases; NIK-->noncanonical NF-kB signaling; Hh mutants that don't undergo autocatalytic processing are degraded by ERAD; SCF-beta-TrCP mediated degradation of Emi1; Neutrophil degranulation; Cross-presentation of soluble exogenous antigens (endosomes); Separation of Sister Chromatids; …	153	0.01	1e-17	0	0.01	0.01	0.01	0.01	0.01		54688	1		Top
FALSE	High	Master Protein	O43242	26S proteasome non-ATPase regulatory subunit 3 OS=Homo sapiens OX=9606 GN=PSMD3 PE=1 SV=2	0	19.757	9	3	12	3	534	60.9	8.44	14.3	metabolic process;regulation of biological process;response to stimulus;transport	cytosol;extracellular;membrane;nucleus;organelle lumen;proteasome	catalytic activity;enzyme regulator activity;protein binding	Epstein-Barr virus infection; Proteasome	Regulation of RAS by GAPs; CDT1 association with the CDC6:ORC:origin complex; Downstream TCR signaling; UCH proteinases; NIK-->noncanonical NF-kB signaling; Hh mutants that don't undergo autocatalytic processing are degraded by ERAD; SCF-beta-TrCP mediated degradation of Emi1; Neutrophil degranulation; Cross-presentation of soluble exogenous antigens (endosomes); Separation of Sister Chromatids; …	153	0.994	0.956599	60.76	0.677	0.994	1.684	0.497	1.021	260257	292208	1		Middle
FALSE	High	Master Protein	O43242	26S proteasome non-ATPase regulatory subunit 3 OS=Homo sapiens OX=9606 GN=PSMD3 PE=1 SV=2	0	14.884	7	3	8	3	534	60.9	8.44	13.57	metabolic process;regulation of biological process;response to stimulus;transport	cytosol;extracellular;membrane;nucleus;organelle lumen;proteasome	catalytic activity;enzyme regulator activity;protein binding	Epstein-Barr virus infection; Proteasome	Regulation of RAS by GAPs; CDT1 association with the CDC6:ORC:origin complex; Downstream TCR signaling; UCH proteinases; NIK-->noncanonical NF-kB signaling; Hh mutants that don't undergo autocatalytic processing are degraded by ERAD; SCF-beta-TrCP mediated degradation of Emi1; Neutrophil degranulation; Cross-presentation of soluble exogenous antigens (endosomes); Separation of Sister Chromatids; …	153	0.973	0.843564	62.5	1.81	0.616	0.824	0.973	1.682	205426	185254	1		Bottom
FALSE	High	Master Protein	O43252	Bifunctional 3'-phosphoadenosine 5'-phosphosulfate synthase 1 OS=Homo sapiens OX=9606 GN=PAPSS1 PE=1 SV=2	0.005	3.53	3	1	1	1	624	70.8	6.86	0	metabolic process	cytosol	catalytic activity;nucleotide binding;protein binding	Purine metabolism; Selenocompound metabolism; Sulfur metabolism; Metabolic pathways	Transport and synthesis of PAPS; Signaling by BRAF and RAF fusions; Metabolism of ingested H2SeO4 and H2SeO3 into H2Se	19											1		Top
FALSE	High	Master Protein	O43252	Bifunctional 3'-phosphoadenosine 5'-phosphosulfate synthase 1 OS=Homo sapiens OX=9606 GN=PAPSS1 PE=1 SV=2	0	21.286	14	4	12	4	624	70.8	6.86	26.4	metabolic process	cytosol	catalytic activity;nucleotide binding;protein binding	Purine metabolism; Selenocompound metabolism; Sulfur metabolism; Metabolic pathways	Transport and synthesis of PAPS; Signaling by BRAF and RAF fusions; Metabolism of ingested H2SeO4 and H2SeO3 into H2Se	19	0.985	0.907307	35.62	1.296	0.809	0.985	0.658	2.61	99121.5	98184.6	1		Middle
FALSE	Low	Master Protein	O43313	ATM interactor OS=Homo sapiens OX=9606 GN=ATMIN PE=1 SV=2	0.156	0.743	1	1	2	1	823	88.3	5.16	0	cell organization and biogenesis;metabolic process;regulation of biological process;response to stimulus	nucleus	DNA binding;metal ion binding;protein binding			1	1.094	0.691407	18.2	1.379	0.96	1.094	0.84	1.124	790204	752245	1		Top
FALSE	High	Master Protein	O43314	Inositol hexakisphosphate and diphosphoinositol-pentakisphosphate kinase 2 OS=Homo sapiens OX=9606 GN=PPIP5K2 PE=1 SV=3	0	6.021	1	1	1	1	1243	140.3	8.22	2.62	metabolic process	cytoplasm;cytosol	catalytic activity;nucleotide binding	Phosphatidylinositol signaling system	Synthesis of pyrophosphates in the cytosol	4	0.652	0.00451961	42.55	0.652	1.648	0.507	0.674	0.498	9063.78	15008.9	1		Middle
FALSE	High	Master Protein	O43390	Heterogeneous nuclear ribonucleoprotein R OS=Homo sapiens OX=9606 GN=HNRNPR PE=1 SV=1	0	16.718	9	5	11	2	633	70.9	8.13	23.46	metabolic process;regulation of biological process	cytoplasm;endoplasmic reticulum;nucleus;spliceosomal complex	protein binding;RNA binding		mRNA Splicing - Major Pathway	5	0.784	0.116073	56.39	1.265	1.729	0.618	0.784	0.438	70447.6	100416	1		Top
FALSE	High	Master Protein	O43390	Heterogeneous nuclear ribonucleoprotein R OS=Homo sapiens OX=9606 GN=HNRNPR PE=1 SV=1	0	91.239	32	19	122	12	633	70.9	8.13	275.83	metabolic process;regulation of biological process	cytoplasm;endoplasmic reticulum;nucleus;spliceosomal complex	protein binding;RNA binding		mRNA Splicing - Major Pathway	5	1	0.990804	2.98	0.984	1.101	1.15	1	0.98	705893	674252	1		Middle
FALSE	High	Master Protein	O43390	Heterogeneous nuclear ribonucleoprotein R OS=Homo sapiens OX=9606 GN=HNRNPR PE=1 SV=1	0	6.029	3	2	5	1	633	70.9	8.13	7.62	metabolic process;regulation of biological process	cytoplasm;endoplasmic reticulum;nucleus;spliceosomal complex	protein binding;RNA binding		mRNA Splicing - Major Pathway	5	0.942	0.685986	32.92	0.751	0.834	1.211	1.689	0.942	125045	139099	1		Bottom
FALSE	High	Master Protein	O43396	Thioredoxin-like protein 1 OS=Homo sapiens OX=9606 GN=TXNL1 PE=1 SV=3	0	12.985	19	3	5	3	289	32.2	4.96	16.44	cellular homeostasis;metabolic process;regulation of biological process;response to stimulus;transport	cytoplasm;cytosol;nucleus;proteasome	antioxidant activity;catalytic activity			0	0.807	0.206911	15.4	0.699	0.807	1.072	0.901	0.795	58745.5	113152	1		Bottom
FALSE	High	None	O43423	Acidic leucine-rich nuclear phosphoprotein 32 family member C OS=Homo sapiens OX=9606 GN=ANP32C PE=2 SV=1	0	6.22	5	2	5	0	234	26.7	4.21	11.73	cell organization and biogenesis;regulation of biological process;transport	nucleus	protein binding			0											2		Bottom
FALSE	Low	Master Protein	O43432	Eukaryotic translation initiation factor 4 gamma 3 OS=Homo sapiens OX=9606 GN=EIF4G3 PE=1 SV=2	0.103	0.954	0	1	5	1	1585	176.5	5.38	0	metabolic process;regulation of biological process	cytosol	protein binding;RNA binding	RNA transport; Viral myocarditis	ISG15 antiviral mechanism	8	0.925	0.554204	37.05	1.315	0.837	1.314	0.925	0.74	163450	151869	1		Top
FALSE	High	Master Protein	O43447	Peptidyl-prolyl cis-trans isomerase H OS=Homo sapiens OX=9606 GN=PPIH PE=1 SV=1	0	5.527	8	1	4	1	177	19.2	8.07	4.78	cell organization and biogenesis;metabolic process;regulation of biological process	cytoplasm;nucleus;spliceosomal complex	catalytic activity;protein binding	Spliceosome	mRNA Splicing - Major Pathway	5	0.922	0.63984	3.26	0.835	0.903	0.934	1.297	0.922	97478.4	83403	1		Bottom
FALSE	Medium	Master Protein	O43464	Serine protease HTRA2, mitochondrial OS=Homo sapiens OX=9606 GN=HTRA2 PE=1 SV=2	0.024	1.649	5	1	1	1	458	48.8	10.07	0	cell death;cell organization and biogenesis;metabolic process;regulation of biological process;response to stimulus	chromosome;cytoskeleton;cytosol;endoplasmic reticulum;membrane;mitochondrion;nucleus	catalytic activity;protein binding	Apoptosis - multiple species; Apoptosis; Parkinson's disease		5											1		Middle
FALSE	High	Master Protein	O43488	Aflatoxin B1 aldehyde reductase member 2 OS=Homo sapiens OX=9606 GN=AKR7A2 PE=1 SV=3	0.001	3.007	4	1	1	1	359	39.6	7.17	2.54	metabolic process	cytoplasm;cytosol;Golgi	catalytic activity;protein binding	Metabolism of xenobiotics by cytochrome P450	Aflatoxin activation and detoxification	6	0.564	0.000144215	28.19	0.651	1.73	0.564	0.275	0.474	79251	121829	1		Middle
FALSE	High	Master Protein	O43488	Aflatoxin B1 aldehyde reductase member 2 OS=Homo sapiens OX=9606 GN=AKR7A2 PE=1 SV=3	0	9.308	7	2	10	2	359	39.6	7.17	32.51	metabolic process	cytoplasm;cytosol;Golgi	catalytic activity;protein binding	Metabolism of xenobiotics by cytochrome P450	Aflatoxin activation and detoxification	6	1.871	1.79105e-08	44.9	0.726	1.871	1.078	2.164	2.437	214931	173564	1		Bottom
FALSE	Medium	Master Protein	O43592	Exportin-T OS=Homo sapiens OX=9606 GN=XPOT PE=1 SV=2	0.039	1.553	2	1	1	1	962	109.9	5.39	0	transport	cytoplasm;cytosol;nucleus	protein binding;RNA binding	RNA transport	tRNA processing in the nucleus	4	1.291	0.169558	25.91	1.206	3.653	0.952	1.291	1.516	22611.3	18106.6	1		Top
FALSE	High	Master Protein	O43660	Pleiotropic regulator 1 OS=Homo sapiens OX=9606 GN=PLRG1 PE=1 SV=1	0	5.215	5	1	1	1	514	57.2	9.17	3.33	cell organization and biogenesis;metabolic process;regulation of biological process	membrane;nucleus;spliceosomal complex	catalytic activity;protein binding	Spliceosome	mRNA Splicing - Major Pathway	5											1		Top
FALSE	Low	Master Protein	O43663	Protein regulator of cytokinesis 1 OS=Homo sapiens OX=9606 GN=PRC1 PE=1 SV=2	0.18	0.681	1	1	3	1	620	71.6	6.68	0	cell division;cell organization and biogenesis;regulation of biological process	cytoplasm;cytoskeleton;cytosol;membrane;nucleus	protein binding		RHO GTPases activate CIT	4	1.278	0.189303	16.32	1.418	1.174	1.278	0.51	1.575	95227.2	96171.2	1		Top
FALSE	High	Master Protein	O43681	ATPase ASNA1 OS=Homo sapiens OX=9606 GN=ASNA1 PE=1 SV=2	0	3.886	3	1	3	1	348	38.8	4.91	4.07	transport	cytoplasm;endoplasmic reticulum;membrane;nucleus	catalytic activity;metal ion binding;nucleotide binding;protein binding;transporter activity		XBP1(S) activates chaperone genes	4	1.071	0.659354	10.98	1.005	1.151	1.203	1.071	0.525	213887	204883	1		Middle
FALSE	High	Master Protein	O43684	Mitotic checkpoint protein BUB3 OS=Homo sapiens OX=9606 GN=BUB3 PE=1 SV=1	0	14.512	16	3	15	3	328	37.1	6.84	49.1	cell division;cell organization and biogenesis;metabolic process;regulation of biological process	chromosome;cytosol;nucleus	protein binding	HTLV-I infection; Cell cycle	Inactivation of APC/C via direct inhibition of the APC/C complex; Amplification of signal from unattached kinetochores via a MAD2 inhibitory signal; Separation of Sister Chromatids; Resolution of Sister Chromatid Cohesion; RHO GTPases Activate Formins; Cdc20:Phospho-APC/C mediated degradation of Cyclin A; APC-Cdc20 mediated degradation of Nek2A	29	1.023	0.891361	11.96	1.006	1.62	1.106	0.904	1.023	317986	317653	1		Middle
FALSE	High	Master Protein	O43707	Alpha-actinin-4 OS=Homo sapiens OX=9606 GN=ACTN4 PE=1 SV=2	0	455.777	68	69	740	46	911	104.8	5.44	1989.84	cell organization and biogenesis;cellular component movement;regulation of biological process;response to stimulus;transport	cytoplasm;cytoskeleton;cytosol;extracellular;nucleus;organelle lumen	DNA binding;metal ion binding;protein binding;RNA binding	Viral carcinogenesis; Amoebiasis; Arrhythmogenic right ventricular cardiomyopathy (ARVC); Tight junction; Focal adhesion; Adherens junction; Regulation of actin cytoskeleton; Leukocyte transendothelial migration; Systemic lupus erythematosus	Platelet degranulation ; Nephrin family interactions	18	1.039	0.927629	12.57	0.943	1.039	1.059	0.858	1.127	3.01007e+06	2.99842e+06	1		Top
FALSE	High	Master Protein	O43707	Alpha-actinin-4 OS=Homo sapiens OX=9606 GN=ACTN4 PE=1 SV=2	0	6.83	2	2	14	1	911	104.8	5.44	25.12	cell organization and biogenesis;cellular component movement;regulation of biological process;response to stimulus;transport	cytoplasm;cytoskeleton;cytosol;extracellular;nucleus;organelle lumen	DNA binding;metal ion binding;protein binding;RNA binding	Viral carcinogenesis; Amoebiasis; Arrhythmogenic right ventricular cardiomyopathy (ARVC); Tight junction; Focal adhesion; Adherens junction; Regulation of actin cytoskeleton; Leukocyte transendothelial migration; Systemic lupus erythematosus	Platelet degranulation ; Nephrin family interactions	18	0.764	0.073183	15.7	0.647	0.7	0.882	0.764	0.855	6757.33	8436.2	1		Middle
FALSE	High	Master Protein Candidate	O43707	Alpha-actinin-4 OS=Homo sapiens OX=9606 GN=ACTN4 PE=1 SV=2	0	4.214	1	1	2	1	911	104.8	5.44	2.23	cell organization and biogenesis;cellular component movement;regulation of biological process;response to stimulus;transport	cytoplasm;cytoskeleton;cytosol;extracellular;nucleus;organelle lumen	DNA binding;metal ion binding;protein binding;RNA binding	Viral carcinogenesis; Amoebiasis; Arrhythmogenic right ventricular cardiomyopathy (ARVC); Tight junction; Focal adhesion; Adherens junction; Regulation of actin cytoskeleton; Leukocyte transendothelial migration; Systemic lupus erythematosus	Platelet degranulation ; Nephrin family interactions	18	0.881	0.467639	40.33	0.881	0.796	3.85	0.575	1.21	90228	66859.4	1		Bottom
FALSE	High	Master Protein	O43747	AP-1 complex subunit gamma-1 OS=Homo sapiens OX=9606 GN=AP1G1 PE=1 SV=5	0	4.463	3	1	7	1	822	91.3	6.8	11.44	cell organization and biogenesis;regulation of biological process;transport	cytoplasm;cytosol;endosome;Golgi;membrane	protein binding;transporter activity	Lysosome	Nef mediated downregulation of MHC class I complex cell surface expression; MHC class II antigen presentation; Golgi Associated Vesicle Biogenesis; Lysosome Vesicle Biogenesis	17	0.965	0.888501	34.64	0.559	1.811	1.028	0.965	0.782	59187.3	54046.2	1		Bottom
FALSE	High	Master Protein	O43760	Synaptogyrin-2 OS=Homo sapiens OX=9606 GN=SYNGR2 PE=1 SV=1	0.002	2.846	4	1	5	1	224	24.8	4.94	9.9	cell organization and biogenesis;transport	membrane	protein binding			0	1.015	0.855072	27.1	1.302	1.015	0.934	1.201	0.821	225638	222094	1		Bottom
FALSE	High	Master Protein	O43776	Asparagine--tRNA ligase, cytoplasmic OS=Homo sapiens OX=9606 GN=NARS PE=1 SV=1	0	5.81	3	1	4	1	548	62.9	6.25	11.32	metabolic process	cytoplasm;cytosol;mitochondrion	catalytic activity;nucleotide binding	Aminoacyl-tRNA biosynthesis	Cytosolic tRNA aminoacylation	6											1		Top
FALSE	High	Master Protein	O43776	Asparagine--tRNA ligase, cytoplasmic OS=Homo sapiens OX=9606 GN=NARS PE=1 SV=1	0	14.602	6	3	9	3	548	62.9	6.25	21.55	metabolic process	cytoplasm;cytosol;mitochondrion	catalytic activity;nucleotide binding	Aminoacyl-tRNA biosynthesis	Cytosolic tRNA aminoacylation	6	1.029	0.861658	7.8	1.079	0.944	1.083	1.029	0.909	260379	254188	1		Middle
FALSE	High	Master Protein	O43809	Cleavage and polyadenylation specificity factor subunit 5 OS=Homo sapiens OX=9606 GN=NUDT21 PE=1 SV=1	0	19.446	38	4	18	4	227	26.2	8.82	38.94	cell organization and biogenesis;metabolic process	nucleus	catalytic activity;protein binding;RNA binding	mRNA surveillance pathway	Cleavage of Growing Transcript in the Termination Region ; Processing of Intronless Pre-mRNAs; mRNA 3'-end processing; mRNA Splicing - Major Pathway	13	1.01	0.905263	10.62	0.937	1.045	1.01	0.89	1.144	173079	162858	1		Bottom
FALSE	Low	Master Protein	O43818	U3 small nucleolar RNA-interacting protein 2 OS=Homo sapiens OX=9606 GN=RRP9 PE=1 SV=1	0.26	0.438	4	1	1	1	475	51.8	7.85	0	metabolic process	nucleus	protein binding;RNA binding		Major pathway of rRNA processing in the nucleolus and cytosol; rRNA modification in the nucleus and cytosol	5	1.001	0.900767	31.42	1.001	0.995	0.789	1.358	6.371	132683	97700.4	1		Top
FALSE	Medium	Master Protein	O43819	Protein SCO2 homolog, mitochondrial OS=Homo sapiens OX=9606 GN=SCO2 PE=1 SV=3	0.049	1.399	3	1	2	1	266	29.8	8.85	0	cell organization and biogenesis;cellular homeostasis;metabolic process;regulation of biological process;transport	membrane;mitochondrion;organelle lumen	antioxidant activity;catalytic activity;metal ion binding;protein binding	Central carbon metabolism in cancer	TP53 Regulates Metabolic Genes; Respiratory electron transport	11	1.693	0.00294603	55	1.693	2.734	1.168	3.446	1.065	441558	227477	1		Top
FALSE	Medium	Master Protein	O43829	Zinc finger and BTB domain-containing protein 14 OS=Homo sapiens OX=9606 GN=ZBTB14 PE=1 SV=2	0.016	1.973	4	1	8	1	449	50.9	6.04	13.47	metabolic process;regulation of biological process	cytosol;nucleus	DNA binding;metal ion binding;protein binding			0	0.909	0.487897	12.67	1.115	0.838	0.883	0.909	1.977	1.34432e+06	1.60453e+06	1		Top
FALSE	High	Master Protein	O43847	Nardilysin OS=Homo sapiens OX=9606 GN=NRDC PE=1 SV=3	0.004	2.592	1	1	1	1	1151	131.6	4.98	2.27						0	0.99	0.846214	25.84	0.656	1.712	0.905	0.99	1.199	97636.7	93424.4	1		Top
FALSE	Low	Master Protein	O43865	S-adenosylhomocysteine hydrolase-like protein 1 OS=Homo sapiens OX=9606 GN=AHCYL1 PE=1 SV=2	0.227	0.491	3	1	1	1	530	58.9	6.89	0	metabolic process;regulation of biological process;response to stimulus;transport	cytoplasm;cytosol;endoplasmic reticulum;membrane	catalytic activity;nucleotide binding;protein binding;RNA binding	Metabolic pathways; Cysteine and methionine metabolism	Ion homeostasis; FCERI mediated Ca+2 mobilization; PLC beta mediated events; DAG and IP3 signaling; Signaling by GPCR; Regulation of insulin secretion; VEGFR2 mediated cell proliferation; CLEC7A (Dectin-1) induces NFAT activation; Antigen activates B Cell Receptor (BCR) leading to generation of second messengers; Role of phospholipids in phagocytosis	33	1.089	0.712883	33.53	0.717	0.624	1.141	1.089	1.335	63413.2	78107.1	1		Top
FALSE	High	None	O43865	S-adenosylhomocysteine hydrolase-like protein 1 OS=Homo sapiens OX=9606 GN=AHCYL1 PE=1 SV=2	0.001	3.468	2	1	4	1	530	58.9	6.89	1.74	metabolic process;regulation of biological process;response to stimulus;transport	cytoplasm;cytosol;endoplasmic reticulum;membrane	catalytic activity;nucleotide binding;protein binding;RNA binding	Metabolic pathways; Cysteine and methionine metabolism	Ion homeostasis; FCERI mediated Ca+2 mobilization; PLC beta mediated events; DAG and IP3 signaling; Signaling by GPCR; Regulation of insulin secretion; VEGFR2 mediated cell proliferation; CLEC7A (Dectin-1) induces NFAT activation; Antigen activates B Cell Receptor (BCR) leading to generation of second messengers; Role of phospholipids in phagocytosis	33	0.885	0.410627	9.69	0.831	0.902	1.364	0.632	0.885	201874	230718	1		Middle
FALSE	Medium	None	O43865	S-adenosylhomocysteine hydrolase-like protein 1 OS=Homo sapiens OX=9606 GN=AHCYL1 PE=1 SV=2	0.028	1.343	2	1	1	1	530	58.9	6.89	0	metabolic process;regulation of biological process;response to stimulus;transport	cytoplasm;cytosol;endoplasmic reticulum;membrane	catalytic activity;nucleotide binding;protein binding;RNA binding	Metabolic pathways; Cysteine and methionine metabolism	Ion homeostasis; FCERI mediated Ca+2 mobilization; PLC beta mediated events; DAG and IP3 signaling; Signaling by GPCR; Regulation of insulin secretion; VEGFR2 mediated cell proliferation; CLEC7A (Dectin-1) induces NFAT activation; Antigen activates B Cell Receptor (BCR) leading to generation of second messengers; Role of phospholipids in phagocytosis	33	1.032	0.741342	9.77	1.012	0.717	1.032	1.274	1.1	184240	223089	1		Bottom
FALSE	High	Master Protein	O60234	Glia maturation factor gamma OS=Homo sapiens OX=9606 GN=GMFG PE=1 SV=1	0	7.791	19	2	5	2	142	16.8	5.26	11.44	metabolic process;regulation of biological process;transport	extracellular;organelle lumen	enzyme regulator activity;protein binding		Neutrophil degranulation	3	1.356	0.00574626	35.24	1.356	1.68	0.579	1.678	1.104	289751	254126	1		Bottom
FALSE	Low	Master Protein	O60287	Nucleolar pre-ribosomal-associated protein 1 OS=Homo sapiens OX=9606 GN=URB1 PE=1 SV=4	0.155	0.749	0	1	4	1	2271	254.2	6.47	1.77		nucleus	RNA binding			0	2.407	4.38004e-07	43.4	3.257	2.656	2.407	1.702	0.618	274736	114137	1		Top
FALSE	High	Master Protein	O60341	Lysine-specific histone demethylase 1A OS=Homo sapiens OX=9606 GN=KDM1A PE=1 SV=2	0	7.229	3	2	8	2	852	92.8	6.52	12.83	cell organization and biogenesis;coagulation;development;metabolic process;regulation of biological process;response to stimulus	nucleus	catalytic activity;DNA binding;nucleotide binding;protein binding		Activated PKN1 stimulates transcription of AR (androgen receptor) regulated genes KLK2 and KLK3; Regulation of PTEN gene transcription; HDACs deacetylate histones; HDMs demethylate histones; Factors involved in megakaryocyte development and platelet production	16	1.105	0.647089	20.51	1.268	1.105	1.181	0.728	0.952	110364	102094	1		Top
FALSE	High	None	O60361	Putative nucleoside diphosphate kinase OS=Homo sapiens OX=9606 GN=NME2P1 PE=5 SV=1	0	68.961	53	6	82	3	137	15.5	8.57	231.25	metabolic process;regulation of biological process	cytosol;nucleus	catalytic activity;metal ion binding;nucleotide binding		Interconversion of nucleotide di- and triphosphates	3	0.974	0.849015	7.66	0.974	1.448	0.955	1.027	0.833	769580	718153	1		Bottom
FALSE	High	Master Protein	O60488	Long-chain-fatty-acid--CoA ligase 4 OS=Homo sapiens OX=9606 GN=ACSL4 PE=1 SV=2	0	6.191	8	2	6	2	711	79.1	8.38	12.65	cell differentiation;metabolic process;regulation of biological process;response to stimulus;transport	cytoplasm;endoplasmic reticulum;membrane;mitochondrion	catalytic activity;nucleotide binding	Peroxisome; Fatty acid degradation; PPAR signaling pathway; Fatty acid biosynthesis; Metabolic pathways; Adipocytokine signaling pathway; Fatty acid metabolism	Synthesis of very long-chain fatty acyl-CoAs	16	0.85	0.273746	20.95	0.85	1.042	0.825	1.098	0.745	41390.6	52385.1	1		Top
FALSE	High	Master Protein	O60493	Sorting nexin-3 OS=Homo sapiens OX=9606 GN=SNX3 PE=1 SV=3	0.002	2.516	6	1	1	1	162	18.8	8.66	2.46	cell organization and biogenesis;metabolic process;regulation of biological process;response to stimulus;transport	cytoplasm;cytosol;endosome;membrane	protein binding	Endocytosis	WNT ligand biogenesis and trafficking; Ub-specific processing proteases	8	0.792	0.0482785	34.08	1.332	0.644	0.837	0.792	0.586	164941	208295	1		Bottom
FALSE	High	Master Protein	O60506	Heterogeneous nuclear ribonucleoprotein Q OS=Homo sapiens OX=9606 GN=SYNCRIP PE=1 SV=2	0	23.556	11	6	17	3	623	69.6	8.59	39.05	cell differentiation;metabolic process;regulation of biological process;response to stimulus	cytoplasm;endoplasmic reticulum;membrane;nucleus;spliceosomal complex	protein binding;RNA binding			0	1.004	0.913334	21.72	1.151	1.814	1.004	0.972	0.338	65815.5	58486.2	1		Top
FALSE	High	Master Protein	O60506	Heterogeneous nuclear ribonucleoprotein Q OS=Homo sapiens OX=9606 GN=SYNCRIP PE=1 SV=2	0	122.153	38	22	177	15	623	69.6	8.59	488.94	cell differentiation;metabolic process;regulation of biological process;response to stimulus	cytoplasm;endoplasmic reticulum;membrane;nucleus;spliceosomal complex	protein binding;RNA binding			0	1.044	0.785473	15.24	1.191	1.044	1.083	0.824	0.937	1.03981e+06	1.03089e+06	1		Middle
FALSE	High	Master Protein	O60506	Heterogeneous nuclear ribonucleoprotein Q OS=Homo sapiens OX=9606 GN=SYNCRIP PE=1 SV=2	0	15.445	5	3	14	2	623	69.6	8.59	42.96	cell differentiation;metabolic process;regulation of biological process;response to stimulus	cytoplasm;endoplasmic reticulum;membrane;nucleus;spliceosomal complex	protein binding;RNA binding			0	1.132	0.249863	48.17	0.699	1.132	0.764	1.263	1.591	291108	186163	1		Bottom
FALSE	High	Master Protein	O60610	Protein diaphanous homolog 1 OS=Homo sapiens OX=9606 GN=DIAPH1 PE=1 SV=2	0	15.676	5	4	8	4	1272	141.3	5.41	18.55	cell organization and biogenesis;regulation of biological process;response to stimulus;transport	cytoplasm;cytoskeleton;cytosol;membrane	catalytic activity;motor activity;protein binding;RNA binding	AGE-RAGE signaling pathway in diabetic complications; Focal adhesion; Regulation of actin cytoskeleton; Shigellosis	RHO GTPases Activate Formins; ERBB2 Regulates Cell Motility; Neutrophil degranulation	19	1.106	0.645588	20.55	1.178	0.901	1.106	1.259	0.502	74666.3	65597.2	1		Top
FALSE	High	Master Protein	O60610	Protein diaphanous homolog 1 OS=Homo sapiens OX=9606 GN=DIAPH1 PE=1 SV=2	0	8.497	4	3	4	3	1272	141.3	5.41	8.86	cell organization and biogenesis;regulation of biological process;response to stimulus;transport	cytoplasm;cytoskeleton;cytosol;membrane	catalytic activity;motor activity;protein binding;RNA binding	AGE-RAGE signaling pathway in diabetic complications; Focal adhesion; Regulation of actin cytoskeleton; Shigellosis	RHO GTPases Activate Formins; ERBB2 Regulates Cell Motility; Neutrophil degranulation	19	2.405	6.9656e-09	18.35	2.703	2.405	2.148	8.823	1.901	6481.71	2437.73	1		Middle
FALSE	High	Master Protein	O60610	Protein diaphanous homolog 1 OS=Homo sapiens OX=9606 GN=DIAPH1 PE=1 SV=2	0.002	3.145	1	1	2	1	1272	141.3	5.41	2.95	cell organization and biogenesis;regulation of biological process;response to stimulus;transport	cytoplasm;cytoskeleton;cytosol;membrane	catalytic activity;motor activity;protein binding;RNA binding	AGE-RAGE signaling pathway in diabetic complications; Focal adhesion; Regulation of actin cytoskeleton; Shigellosis	RHO GTPases Activate Formins; ERBB2 Regulates Cell Motility; Neutrophil degranulation	19	1.136	0.325107	20.1	0.982	1.157	1.136	1.448	0.847	144117	135221	1		Bottom
FALSE	High	Master Protein	O60664	Perilipin-3 OS=Homo sapiens OX=9606 GN=PLIN3 PE=1 SV=3	0	14.998	10	2	9	2	434	47	5.44	31.24	transport	cytoplasm;cytosol;endosome;Golgi;membrane	protein binding		Triglyceride catabolism; Retrograde transport at the Trans-Golgi-Network	8	1.204	0.16288	42.5	1.204	1.37	0.223	1.936	0.859	173941	93943.5	1		Bottom
FALSE	High	Master Protein	O60684	Importin subunit alpha-7 OS=Homo sapiens OX=9606 GN=KPNA6 PE=1 SV=1	0	9.206	3	1	11	1	536	60	4.98	27.73	regulation of biological process;transport	cytoplasm;cytosol;membrane;nucleus	protein binding;transporter activity			0											1		Middle
FALSE	High	Master Protein	O60684	Importin subunit alpha-7 OS=Homo sapiens OX=9606 GN=KPNA6 PE=1 SV=1	0	5.28	3	1	3	1	536	60	4.98	7	regulation of biological process;transport	cytoplasm;cytosol;membrane;nucleus	protein binding;transporter activity			0											1		Bottom
FALSE	Medium	Master Protein	O60701	UDP-glucose 6-dehydrogenase OS=Homo sapiens OX=9606 GN=UGDH PE=1 SV=1	0.045	1.2	5	1	1	1	494	55	7.12	2.34	metabolic process	cytosol;nucleus	catalytic activity;nucleotide binding	Ascorbate and aldarate metabolism; Amino sugar and nucleotide sugar metabolism; Pentose and glucuronate interconversions; Metabolic pathways	Formation of the active cofactor, UDP-glucuronate	10	0.903	0.489666	33.65	2.061	1.168	0.903	0.682	0.872	2.2423e+06	2.43366e+06	1		Middle
FALSE	High	Master Protein	O60762	Dolichol-phosphate mannosyltransferase subunit 1 OS=Homo sapiens OX=9606 GN=DPM1 PE=1 SV=1	0	4.511	8	1	1	1	260	29.6	9.57	2.6	metabolic process	endoplasmic reticulum;membrane;nucleus	catalytic activity;protein binding	N-Glycan biosynthesis; Metabolic pathways	Defective DPM1 causes DPM1-CDG (CDG-1e); Synthesis of dolichyl-phosphate mannose	13	0.795	0.155097	24.44	0.795	0.704	0.999	0.952	0.499	92059	113533	1		Bottom
FALSE	High	Master Protein	O60784	Target of Myb protein 1 OS=Homo sapiens OX=9606 GN=TOM1 PE=1 SV=2	0	4.062	3	1	7	1	492	53.8	4.7	8.34	transport	cytoplasm;cytosol;endosome;membrane	protein binding		Neutrophil degranulation	3	0.843	0.423155	10.88	0.843	1.319	0.877	0.785	0.653	24054.6	27441.7	1	Acetyl [N-Term]	Bottom
FALSE	High	None	O60812	Heterogeneous nuclear ribonucleoprotein C-like 1 OS=Homo sapiens OX=9606 GN=HNRNPCL1 PE=1 SV=1	0.005	2.96	4	1	1	1	293	32.1	5.06	2.49		nucleus	RNA binding			0	0.864	0.318562	84.93	0.864	1.895	0.496	0.417	2.022	81715.8	96044.6	1		Top
FALSE	High	None	O60812	Heterogeneous nuclear ribonucleoprotein C-like 1 OS=Homo sapiens OX=9606 GN=HNRNPCL1 PE=1 SV=1	0	15.095	12	4	28	4	293	32.1	5.06	75.45		nucleus	RNA binding			0	0.901	0.3798	14.11	0.89	0.793	0.901	0.996	1.019	859265	999420	1		Bottom
FALSE	High	Master Protein Candidate	O60814	Histone H2B type 1-K OS=Homo sapiens OX=9606 GN=HIST1H2BK PE=1 SV=3	0	6.944	29	4	16	4	126	13.9	10.32	21.12	cell organization and biogenesis;defense response;metabolic process;response to stimulus	chromosome;cytosol;nucleus	DNA binding;protein binding	Viral carcinogenesis; Systemic lupus erythematosus; Alcoholism	SIRT1 negatively regulates rRNA expression; Nonhomologous End-Joining (NHEJ); Activation of anterior HOX genes in hindbrain development during early embryogenesis; NoRC negatively regulates rRNA expression; Meiotic synapsis; Transcriptional regulation by small RNAs; Meiotic recombination; PRC2 methylates histones and DNA; Recruitment and ATM-mediated phosphorylation of repair and signaling protei…	77	0.968	0.74333	18.73	0.968	1.108	0.783	0.87	1.587	242131	205268	1		Top
FALSE	High	Master Protein Candidate	O60814	Histone H2B type 1-K OS=Homo sapiens OX=9606 GN=HIST1H2BK PE=1 SV=3	0	11.593	29	3	16	3	126	13.9	10.32	40.04	cell organization and biogenesis;defense response;metabolic process;response to stimulus	chromosome;cytosol;nucleus	DNA binding;protein binding	Viral carcinogenesis; Systemic lupus erythematosus; Alcoholism	SIRT1 negatively regulates rRNA expression; Nonhomologous End-Joining (NHEJ); Activation of anterior HOX genes in hindbrain development during early embryogenesis; NoRC negatively regulates rRNA expression; Meiotic synapsis; Transcriptional regulation by small RNAs; Meiotic recombination; PRC2 methylates histones and DNA; Recruitment and ATM-mediated phosphorylation of repair and signaling protei…	77	1.226	0.182168	24.9	1.226	1.278	0.794	1.68	1.02	312101	248977	1		Middle
FALSE	High	Master Protein Candidate	O60814	Histone H2B type 1-K OS=Homo sapiens OX=9606 GN=HIST1H2BK PE=1 SV=3	0	76.235	57	10	216	9	126	13.9	10.32	639.41	cell organization and biogenesis;defense response;metabolic process;response to stimulus	chromosome;cytosol;nucleus	DNA binding;protein binding	Viral carcinogenesis; Systemic lupus erythematosus; Alcoholism	SIRT1 negatively regulates rRNA expression; Nonhomologous End-Joining (NHEJ); Activation of anterior HOX genes in hindbrain development during early embryogenesis; NoRC negatively regulates rRNA expression; Meiotic synapsis; Transcriptional regulation by small RNAs; Meiotic recombination; PRC2 methylates histones and DNA; Recruitment and ATM-mediated phosphorylation of repair and signaling protei…	77	0.962	0.765068	6.96	0.945	0.962	1.066	1.009	0.869	2.05444e+07	2.43908e+07	1		Bottom
FALSE	High	Master Protein	O60832	H/ACA ribonucleoprotein complex subunit DKC1 OS=Homo sapiens OX=9606 GN=DKC1 PE=1 SV=3	0.006	4.924	3	1	3	1	514	57.6	9.42	2.56	cell organization and biogenesis;cell proliferation;metabolic process;regulation of biological process	cytoplasm;nucleus	catalytic activity;protein binding;RNA binding	Ribosome biogenesis in eukaryotes	rRNA modification in the nucleus and cytosol; Telomere Extension By Telomerase	10											1		Top
FALSE	High	Master Protein	O60841	Eukaryotic translation initiation factor 5B OS=Homo sapiens OX=9606 GN=EIF5B PE=1 SV=4	0	22.036	7	6	22	6	1220	138.7	5.49	45.3	metabolic process;regulation of biological process	cytoplasm;cytosol;nucleus	catalytic activity;metal ion binding;nucleotide binding;protein binding;RNA binding	RNA transport	GTP hydrolysis and joining of the 60S ribosomal subunit	7	0.995	0.86857	14.6	1.105	0.905	0.995	0.624	1.061	146102	166626	1		Top
FALSE	High	Master Protein	O60884	DnaJ homolog subfamily A member 2 OS=Homo sapiens OX=9606 GN=DNAJA2 PE=1 SV=1	0	13.733	13	3	10	3	412	45.7	6.48	24.25	metabolic process;regulation of biological process;response to stimulus	cytosol;membrane	enzyme regulator activity;metal ion binding;nucleotide binding;protein binding	Protein processing in endoplasmic reticulum	HSP90 chaperone cycle for steroid hormone receptors (SHR)	4	1.083	0.606556	75.74	1.083	1.036	1.938	0.53	1.787	109361	61193.1	1		Middle
FALSE	Medium	Master Protein	O60885	Bromodomain-containing protein 4 OS=Homo sapiens OX=9606 GN=BRD4 PE=1 SV=2	0.049	1.385	2	1	2	1	1362	152.1	9.19	4.14	cell organization and biogenesis;metabolic process;regulation of biological process;response to stimulus	chromosome;cytosol;nucleus	protein binding			0	1.113	0.617604	24.59	1.113	0.928	1.052	1.644	1.362	295945	238736	1		Top
FALSE	High	Master Protein	O60888	Protein CutA OS=Homo sapiens OX=9606 GN=CUTA PE=1 SV=2	0	21.815	33	3	22	3	179	19.1	5.5	67.58	response to stimulus	membrane	metal ion binding;protein binding			0	0.902	0.385397	33.48	0.363	1.166	0.672	0.902	1.04	216433	280984	1		Bottom
FALSE	High	Master Protein	O60907	F-box-like/WD repeat-containing protein TBL1X OS=Homo sapiens OX=9606 GN=TBL1X PE=1 SV=3	0	8.188	5	1	4	1	577	62.5	6.55	17.34	cell organization and biogenesis;metabolic process;regulation of biological process;response to stimulus	nucleus	DNA binding;protein binding	Wnt signaling pathway	NOTCH1 Intracellular Domain Regulates Transcription; Transcriptional regulation of white adipocyte differentiation; Activation of gene expression by SREBF (SREBP); RORA activates gene expression; Constitutive Signaling by NOTCH1 HD+PEST Domain Mutants; PPARA activates gene expression; YAP1- and WWTR1 (TAZ)-stimulated gene expression; Constitutive Signaling by NOTCH1 PEST Domain Mutants; HDACs dea…	37											1		Middle
FALSE	High	Master Protein	O75027	ATP-binding cassette sub-family B member 7, mitochondrial OS=Homo sapiens OX=9606 GN=ABCB7 PE=1 SV=2	0.005	3.636	2	1	1	1	752	82.6	9.33	1.89	cellular homeostasis;transport	membrane;mitochondrion	catalytic activity;nucleotide binding;transporter activity	ABC transporters	Cytosolic iron-sulfur cluster assembly; Mitochondrial ABC transporters	6	1.125	0.57254	20.26	0.885	1.279	1.093	1.125	1.319	5862.42	6184.49	1		Top
FALSE	Low	Master Protein	O75061	Putative tyrosine-protein phosphatase auxilin OS=Homo sapiens OX=9606 GN=DNAJC6 PE=1 SV=3	0.22	0.55	2	1	1	1	913	99.9	7.25	0	cell organization and biogenesis;metabolic process;regulation of biological process;transport	cytosol	catalytic activity;protein binding	Endocytosis	Golgi Associated Vesicle Biogenesis; Clathrin-mediated endocytosis; Lysosome Vesicle Biogenesis	8											1		Top
FALSE	High	Master Protein	O75083	WD repeat-containing protein 1 OS=Homo sapiens OX=9606 GN=WDR1 PE=1 SV=4	0	103.754	55	22	126	22	606	66.2	6.65	332.16	cell differentiation;cell organization and biogenesis;cellular component movement;metabolic process;regulation of biological process;transport	cytoplasm;cytoskeleton;cytosol;extracellular	protein binding		Platelet degranulation	5	1.19	0.371578	15.08	1.138	1.331	0.895	1.311	1.19	560882	503736	1		Top
FALSE	High	Master Protein	O75083	WD repeat-containing protein 1 OS=Homo sapiens OX=9606 GN=WDR1 PE=1 SV=4	0	93.462	39	18	103	18	606	66.2	6.65	242.94	cell differentiation;cell organization and biogenesis;cellular component movement;metabolic process;regulation of biological process;transport	cytoplasm;cytoskeleton;cytosol;extracellular	protein binding		Platelet degranulation	5	0.903	0.492563	31.95	0.743	1.074	1.152	0.682	0.903	870443	900621	1		Middle
FALSE	High	Master Protein	O75083	WD repeat-containing protein 1 OS=Homo sapiens OX=9606 GN=WDR1 PE=1 SV=4	0	7.188	6	2	4	2	606	66.2	6.65	13.29	cell differentiation;cell organization and biogenesis;cellular component movement;metabolic process;regulation of biological process;transport	cytoplasm;cytoskeleton;cytosol;extracellular	protein binding		Platelet degranulation	5	0.922	0.49724	31.45	0.748	0.922	0.76	1.536	1.151	223461	239473	1		Bottom
FALSE	Low	Master Protein	O75112	LIM domain-binding protein 3 OS=Homo sapiens OX=9606 GN=LDB3 PE=1 SV=2	0.185	0.669	3	1	2	1	727	77.1	8.13	0	cell organization and biogenesis	cytoplasm;cytoskeleton	metal ion binding;protein binding			0											1		Top
FALSE	High	Master Protein	O75116	Rho-associated protein kinase 2 OS=Homo sapiens OX=9606 GN=ROCK2 PE=1 SV=4	0	6.826	2	2	3	2	1388	160.8	6.02	11.16	cell organization and biogenesis;metabolic process;regulation of biological process;response to stimulus	cytoplasm;cytoskeleton;cytosol;membrane;nucleus	catalytic activity;metal ion binding;motor activity;nucleotide binding;protein binding;RNA binding;structural molecule activity	Vascular smooth muscle contraction; Pathogenic Escherichia coli infection; cGMP-PKG signaling pathway; Oxytocin signaling pathway; Pathways in cancer; Wnt signaling pathway; Focal adhesion; Proteoglycans in cancer; Salmonella infection; Regulation of actin cytoskeleton; Leukocyte transendothelial migration; Sphingolipid signaling pathway; Chemokine signaling pathway; Axon guidance; cAMP signaling…	EPHA-mediated growth cone collapse; G alpha (12/13) signalling events; EPHB-mediated forward signaling; RHO GTPases Activate ROCKs; Sema4D induced cell migration and growth-cone collapse; VEGFA-VEGFR2 Pathway	47	1.034	0.950725	16.57	1.027	1.228	1.034	1.149	0.591	56762.7	59219.3	1		Top
FALSE	High	Master Protein	O75131	Copine-3 OS=Homo sapiens OX=9606 GN=CPNE3 PE=1 SV=1	0	13.193	4	1	20	1	537	60.1	5.85	42.74	metabolic process;regulation of biological process;response to stimulus;transport	cytoplasm;cytosol;membrane;mitochondrion;nucleus	catalytic activity;protein binding;RNA binding;transporter activity		Neutrophil degranulation; Glycerophospholipid biosynthesis	7											1		Middle
FALSE	Low	Master Protein	O75153	Clustered mitochondria protein homolog OS=Homo sapiens OX=9606 GN=CLUH PE=1 SV=2	0.083	1.105	1	1	1	1	1309	146.6	6.13	2.28	cell organization and biogenesis	cytoplasm	protein binding;RNA binding			1											1		Top
FALSE	High	Master Protein	O75157	TSC22 domain family protein 2 OS=Homo sapiens OX=9606 GN=TSC22D2 PE=1 SV=3	0.007	2.227	1	1	4	1	780	79.2	5.02	5.26	cell organization and biogenesis;metabolic process;regulation of biological process;reproduction;response to stimulus	cytoplasm;nucleus				0	0.608	0.000953407	16.55	0.608	0.511	1.124	0.598	0.685	213873	329596	1		Middle
FALSE	High	Master Protein	O75165	DnaJ homolog subfamily C member 13 OS=Homo sapiens OX=9606 GN=DNAJC13 PE=1 SV=5	0.006	4.957	1	1	9	1	2243	254.3	6.74	24.74	cell differentiation;cell organization and biogenesis;regulation of biological process;transport	cytosol;endosome;membrane	protein binding		Neutrophil degranulation	3	0.904	0.465681	67.02	1.944	0.7	1.65	0.904	0.458	73450.6	67721.6	1		Top
FALSE	Medium	Master Protein	O75191	Xylulose kinase OS=Homo sapiens OX=9606 GN=XYLB PE=1 SV=3	0.048	1.416	3	1	1	1	536	58.3	5.86	0	metabolic process	cytoplasm;cytosol	catalytic activity;nucleotide binding	Pentose and glucuronate interconversions; Metabolic pathways	Catabolism of glucuronate to xylulose-5-phosphate	5	1.319	0.133369	122.31	4.293	2.771	1.319	0.363	0.231	7958.28	6547.61	1		Top
FALSE	High	Master Protein	O75223	Gamma-glutamylcyclotransferase OS=Homo sapiens OX=9606 GN=GGCT PE=1 SV=1	0	4.4	12	1	2	1	188	21	5.14	2.56	cell organization and biogenesis;metabolic process	cytosol	catalytic activity;protein binding	Glutathione metabolism	Glutathione synthesis and recycling	6	0.01	1e-17	0	0.01	0.01	0.01	0.01	0.01		26649	1		Bottom
FALSE	High	Master Protein	O75251	NADH dehydrogenase [ubiquinone] iron-sulfur protein 7, mitochondrial OS=Homo sapiens OX=9606 GN=NDUFS7 PE=1 SV=3	0.005	2.28	13	1	1	1	213	23.5	9.99	2.28	cell organization and biogenesis;metabolic process;transport	membrane;mitochondrion;organelle lumen	catalytic activity;metal ion binding;protein binding	Huntington's disease; Parkinson's disease; Alzheimer's disease; Oxidative phosphorylation; Non-alcoholic fatty liver disease (NAFLD); Metabolic pathways	Complex I biogenesis	13											1		Bottom
FALSE	Medium	Master Protein	O75306	NADH dehydrogenase [ubiquinone] iron-sulfur protein 2, mitochondrial OS=Homo sapiens OX=9606 GN=NDUFS2 PE=1 SV=2	0.023	1.677	2	1	1	1	463	52.5	7.55	1.93	cell organization and biogenesis;metabolic process;response to stimulus;transport	membrane;mitochondrion;organelle lumen	catalytic activity;metal ion binding;nucleotide binding;protein binding	Huntington's disease; Parkinson's disease; Alzheimer's disease; Oxidative phosphorylation; Non-alcoholic fatty liver disease (NAFLD); Metabolic pathways	Complex I biogenesis	13	0.978	0.871814	24.37	1.299	0.426	0.978	0.976	1.17	200964	181737	1		Middle
FALSE	High	Master Protein	O75347	Tubulin-specific chaperone A OS=Homo sapiens OX=9606 GN=TBCA PE=1 SV=3	0	11.576	36	3	6	3	108	12.8	5.29	17.17	cell organization and biogenesis;metabolic process	cytoplasm;cytoskeleton	protein binding;RNA binding		Post-chaperonin tubulin folding pathway	3	0.859	0.189862	11.22	0.798	1.153	0.859	0.701	0.91	210089	218160	1		Bottom
FALSE	High	Master Protein	O75351	Vacuolar protein sorting-associated protein 4B OS=Homo sapiens OX=9606 GN=VPS4B PE=1 SV=2	0.01	1.939	2	1	2	1	444	49.3	7.23	0	cell communication;cell division;cell organization and biogenesis;metabolic process;regulation of biological process;response to stimulus;transport	cytoplasm;cytosol;endosome;membrane;nucleus	catalytic activity;nucleotide binding;protein binding;RNA binding	Endocytosis	Budding and maturation of HIV virion; Endosomal Sorting Complex Required For Transport (ESCRT)	10	0.839	0.240106	40.34	0.66	0.879	0.532	0.839	2.407	4434.33	5284.34	1		Middle
FALSE	High	Master Protein	O75352	Mannose-P-dolichol utilization defect 1 protein OS=Homo sapiens OX=9606 GN=MPDU1 PE=1 SV=2	0	8.366	10	2	12	2	247	26.6	8.94	20.86	metabolic process;transport	membrane	protein binding		Defective MPDU1 causes MPDU1-CDG (CDG-1f); Biosynthesis of the N-glycan precursor (dolichol lipid-linked oligosaccharide, LLO) and transfer to a nascent protein	8	1.018	0.978785	25.73	1.068	0.842	1.236	1.018	0.664	105933	110562	1		Top
FALSE	High	Master Protein	O75367	Core histone macro-H2A.1 OS=Homo sapiens OX=9606 GN=H2AFY PE=1 SV=4	0	91.479	48	13	95	13	372	39.6	9.79	316.37	cell organization and biogenesis;regulation of biological process	chromosome;nucleus	DNA binding;enzyme regulator activity;protein binding	Systemic lupus erythematosus; Alcoholism		3	0.926	0.522776	9.9	0.992	1.041	0.846	0.92	0.926	1.09075e+06	1.16093e+06	1		Bottom
FALSE	High	Master Protein	O75368	SH3 domain-binding glutamic acid-rich-like protein OS=Homo sapiens OX=9606 GN=SH3BGRL PE=1 SV=1	0	7.084	27	2	9	2	114	12.8	5.25	17.56	cellular homeostasis;regulation of biological process	cytoplasm;nucleus	catalytic activity;protein binding			0	1.072	0.536717	6.7	1.072	1.431	1.048	1.211	1.024	199619	153115	1		Bottom
FALSE	High	Master Protein	O75369	Filamin-B OS=Homo sapiens OX=9606 GN=FLNB PE=1 SV=2	0	83.252	15	23	62	22	2602	278	5.73	133	cell differentiation;cell organization and biogenesis;development;regulation of biological process;response to stimulus	cytoplasm;cytoskeleton;cytosol;membrane;nucleus	protein binding;RNA binding	MAPK signaling pathway; Focal adhesion; Proteoglycans in cancer; Salmonella infection	ISG15 antiviral mechanism	10	1.04	0.92263	7.72	0.951	1.011	1.04	1.094	1.125	162667	156274	1		Top
FALSE	High	None	O75369	Filamin-B OS=Homo sapiens OX=9606 GN=FLNB PE=1 SV=2	0	8.26	1	2	9	2	2602	278	5.73	17.4	cell differentiation;cell organization and biogenesis;development;regulation of biological process;response to stimulus	cytoplasm;cytoskeleton;cytosol;membrane;nucleus	protein binding;RNA binding	MAPK signaling pathway; Focal adhesion; Proteoglycans in cancer; Salmonella infection	ISG15 antiviral mechanism	10	0.819	0.0825584	37.83	1.099	1.63	0.634	0.819	0.701	168799	210001	1		Bottom
FALSE	High	Master Protein	O75390	Citrate synthase, mitochondrial OS=Homo sapiens OX=9606 GN=CS PE=1 SV=2	0	55.296	38	12	77	12	466	51.7	8.32	152.65	metabolic process	mitochondrion;nucleus;organelle lumen	catalytic activity;RNA binding	Citrate cycle (TCA cycle); Carbon metabolism; Biosynthesis of amino acids; 2-Oxocarboxylic acid metabolism; Metabolic pathways; Glyoxylate and dicarboxylate metabolism	Mitochondrial protein import; Metabolism of proteins; Citric acid cycle (TCA cycle)	15	1.032	0.846367	7.01	1.032	0.977	1.067	1.081	0.972	1.36039e+06	1.26286e+06	1		Middle
FALSE	High	Master Protein	O75396	Vesicle-trafficking protein SEC22b OS=Homo sapiens OX=9606 GN=SEC22B PE=1 SV=4	0	12.544	20	2	6	2	215	24.6	6.92	13.19	cell organization and biogenesis;regulation of biological process;transport	endoplasmic reticulum;Golgi;membrane	protein binding	Phagosome; SNARE interactions in vesicular transport; Legionellosis	COPI-dependent Golgi-to-ER retrograde traffic; Cargo concentration in the ER; COPII (Coat Protein 2) Mediated Vesicle Transport; ER-Phagosome pathway	20	0.966	0.795007	21.07	1.22	1.791	0.846	0.966	0.892	194940	190488	1		Bottom
FALSE	High	Master Protein	O75400	Pre-mRNA-processing factor 40 homolog A OS=Homo sapiens OX=9606 GN=PRPF40A PE=1 SV=2	0	20.036	8	5	22	5	957	108.7	7.56	46.96	cell division;cell organization and biogenesis;cellular component movement;metabolic process;regulation of biological process	cytosol;membrane;nucleus;spliceosomal complex	protein binding;RNA binding	Spliceosome	mRNA Splicing - Major Pathway	6	1.007	0.928173	17.35	1.016	1.007	0.816	1.125	0.691	147575	142200	1		Top
FALSE	High	Master Protein	O75439	Mitochondrial-processing peptidase subunit beta OS=Homo sapiens OX=9606 GN=PMPCB PE=1 SV=2	0	8.106	11	2	2	2	489	54.3	6.83	2.73	metabolic process;transport	membrane;mitochondrion;organelle lumen	catalytic activity;metal ion binding		Processing of SMDT1; Mitochondrial protein import; Metabolism of proteins	5	1.625	0.00139312	44.79	0.897	1.625	2.116	1.725	0.5	22101.9	23142.8	1		Middle
FALSE	High	Master Protein	O75477	Erlin-1 OS=Homo sapiens OX=9606 GN=ERLIN1 PE=1 SV=2	0	15.019	15	4	13	4	348	39.1	7.87	19.55						0	1.018	0.916262	10.29	0.965	1.127	0.872	1.018	1.089	231693	259455	1		Middle
FALSE	High	Master Protein	O75477	Erlin-1 OS=Homo sapiens OX=9606 GN=ERLIN1 PE=1 SV=2	0.005	2.204	3	1	1	1	348	39.1	7.87	0						0	1.124	0.447761	15.27	1.24	0.882	1.124	0.835	1.215	96168.9	94266.8	1		Bottom
FALSE	High	Master Protein	O75489	NADH dehydrogenase [ubiquinone] iron-sulfur protein 3, mitochondrial OS=Homo sapiens OX=9606 GN=NDUFS3 PE=1 SV=1	0	21.165	22	4	24	4	264	30.2	7.5	60.55	cell organization and biogenesis;metabolic process;regulation of biological process;transport	membrane;mitochondrion;organelle lumen	catalytic activity;protein binding	Huntington's disease; Parkinson's disease; Alzheimer's disease; Oxidative phosphorylation; Non-alcoholic fatty liver disease (NAFLD); Metabolic pathways	Complex I biogenesis	13	1.041	0.682507	3.3	1.064	1.041	1.098	0.938	1.03	229380	215105	1		Bottom
FALSE	High	Master Protein	O75494	Serine/arginine-rich splicing factor 10 OS=Homo sapiens OX=9606 GN=SRSF10 PE=1 SV=1	0	4.796	6	1	2	1	262	31.3	11.27	6.15	cell organization and biogenesis;metabolic process;regulation of biological process;transport	cytoplasm;cytosol;nucleus	protein binding;RNA binding	Spliceosome	mRNA Splicing - Major Pathway	6	0.579	0.00028569	55.84	0.769	0.579	0.314	0.421	1.183	82028.9	133413	1		Middle
FALSE	High	Master Protein	O75494	Serine/arginine-rich splicing factor 10 OS=Homo sapiens OX=9606 GN=SRSF10 PE=1 SV=1	0	11.774	15	2	8	2	262	31.3	11.27	24.69	cell organization and biogenesis;metabolic process;regulation of biological process;transport	cytoplasm;cytosol;nucleus	protein binding;RNA binding	Spliceosome	mRNA Splicing - Major Pathway	6	1.961	3.22736e-06	8.94	1.406	2.058	2.523	1.843	1.961	148498	72754.5	1		Bottom
FALSE	Low	None	O75525	KH domain-containing, RNA-binding, signal transduction-associated protein 3 OS=Homo sapiens OX=9606 GN=KHDRBS3 PE=1 SV=1	0.161	0.73	2	1	3	1	346	38.8	7.61	0	cell organization and biogenesis;metabolic process;regulation of biological process	nucleus	protein binding;RNA binding		PTK6 Regulates Proteins Involved in RNA Processing	4	0.952	0.670026	25.95	1.28	1.318	0.81	0.952	0.895	400590	420962	1		Top
FALSE	High	None	O75525	KH domain-containing, RNA-binding, signal transduction-associated protein 3 OS=Homo sapiens OX=9606 GN=KHDRBS3 PE=1 SV=1	0.007	1.771	2	1	7	1	346	38.8	7.61	11.72	cell organization and biogenesis;metabolic process;regulation of biological process	nucleus	protein binding;RNA binding		PTK6 Regulates Proteins Involved in RNA Processing	4	1.013	0.879588	26.29	1.193	2.247	0.804	1.013	0.865	173323	156400	1		Bottom
FALSE	High	None	O75526	RNA-binding motif protein, X-linked-like-2 OS=Homo sapiens OX=9606 GN=RBMXL2 PE=1 SV=3	0	5.054	4	1	3	1	392	42.8	10.32	9.96		nucleus	RNA binding	Spliceosome		1	0.837	0.123575	20.7	0.647	1.004	0.86	0.734	0.837	205784	284912	1		Bottom
FALSE	High	Master Protein	O75533	Splicing factor 3B subunit 1 OS=Homo sapiens OX=9606 GN=SF3B1 PE=1 SV=3	0.005	3.224	1	1	1	1	1304	145.7	7.09	0	cell organization and biogenesis;metabolic process;regulation of biological process;response to stimulus	nucleus;spliceosomal complex	DNA binding;protein binding;receptor activity;RNA binding;signal transducer activity	Spliceosome	B-WICH complex positively regulates rRNA expression; mRNA Splicing - Major Pathway; mRNA Splicing - Minor Pathway	11	2.958	3.63022e-10	33.3	7.642	2.958	0.928	2.294	3.5	121065	41785.8	1		Top
FALSE	High	Master Protein	O75533	Splicing factor 3B subunit 1 OS=Homo sapiens OX=9606 GN=SF3B1 PE=1 SV=3	0	8.247	3	2	7	2	1304	145.7	7.09	15.82	cell organization and biogenesis;metabolic process;regulation of biological process;response to stimulus	nucleus;spliceosomal complex	DNA binding;protein binding;receptor activity;RNA binding;signal transducer activity	Spliceosome	B-WICH complex positively regulates rRNA expression; mRNA Splicing - Major Pathway; mRNA Splicing - Minor Pathway	11	1.537	0.00467829	26.02	0.405	1.807	1.537	1.262	1.665	20366.8	11568.5	1		Middle
FALSE	High	Master Protein	O75533	Splicing factor 3B subunit 1 OS=Homo sapiens OX=9606 GN=SF3B1 PE=1 SV=3	0.005	2.089	1	1	4	1	1304	145.7	7.09	2.59	cell organization and biogenesis;metabolic process;regulation of biological process;response to stimulus	nucleus;spliceosomal complex	DNA binding;protein binding;receptor activity;RNA binding;signal transducer activity	Spliceosome	B-WICH complex positively regulates rRNA expression; mRNA Splicing - Major Pathway; mRNA Splicing - Minor Pathway	11	0.741	0.0934031	23.24	0.421	0.741	0.879	0.667	0.964	36999.7	50859.8	1		Bottom
FALSE	High	Master Protein	O75534	Cold shock domain-containing protein E1 OS=Homo sapiens OX=9606 GN=CSDE1 PE=1 SV=2	0	12.814	5	3	15	3	798	88.8	6.25	33.55	metabolic process;regulation of biological process	cytoplasm;cytosol;Golgi;membrane	DNA binding;protein binding;RNA binding			0	0.878	0.367054	6.14	0.881	0.843	0.959	0.878	0.641	67790.2	93970.8	1		Top
FALSE	High	Master Protein	O75534	Cold shock domain-containing protein E1 OS=Homo sapiens OX=9606 GN=CSDE1 PE=1 SV=2	0	4.818	2	1	2	1	798	88.8	6.25	5.34	metabolic process;regulation of biological process	cytoplasm;cytosol;Golgi;membrane	DNA binding;protein binding;RNA binding			0	1.262	0.127664	44.94	0.65	0.879	1.715	1.262	1.361	75565.1	69567.7	1		Middle
FALSE	High	Master Protein	O75608	Acyl-protein thioesterase 1 OS=Homo sapiens OX=9606 GN=LYPLA1 PE=1 SV=1	0	16.308	28	4	20	4	230	24.7	6.77	49.36	metabolic process;regulation of biological process	cytoplasm;cytosol;mitochondrion	catalytic activity;protein binding	Choline metabolism in cancer; Glycerophospholipid metabolism	eNOS activation	6	0.97	0.825427	15.15	0.97	1.23	0.957	1.081	0.835	195286	199281	1		Bottom
FALSE	High	Master Protein	O75629	Protein CREG1 OS=Homo sapiens OX=9606 GN=CREG1 PE=1 SV=1	0	19.662	15	2	18	2	220	24.1	7.59	70.61	cell proliferation;development;regulation of biological process;transport	extracellular;organelle lumen	protein binding		Neutrophil degranulation	4	0.972	0.836792	15.22	0.972	0.881	1.101	1.058	0.881	411861	514469	1		Bottom
FALSE	High	Master Protein	O75643	U5 small nuclear ribonucleoprotein 200 kDa helicase OS=Homo sapiens OX=9606 GN=SNRNP200 PE=1 SV=2	0	79.91	11	17	78	17	2136	244.4	6.06	187.11	cell differentiation;cell organization and biogenesis;metabolic process	membrane;nucleus;spliceosomal complex	catalytic activity;DNA binding;nucleotide binding;protein binding;RNA binding	Spliceosome	mRNA Splicing - Major Pathway; mRNA Splicing - Minor Pathway	6	0.987	0.833321	22.26	0.987	0.872	1.161	0.842	1.332	571976	527325	1		Top
FALSE	High	Master Protein	O75643	U5 small nuclear ribonucleoprotein 200 kDa helicase OS=Homo sapiens OX=9606 GN=SNRNP200 PE=1 SV=2	0	7.729	1	1	6	1	2136	244.4	6.06	13.62	cell differentiation;cell organization and biogenesis;metabolic process	membrane;nucleus;spliceosomal complex	catalytic activity;DNA binding;nucleotide binding;protein binding;RNA binding	Spliceosome	mRNA Splicing - Major Pathway; mRNA Splicing - Minor Pathway	6											1		Bottom
FALSE	Low	Master Protein	O75691	Small subunit processome component 20 homolog OS=Homo sapiens OX=9606 GN=UTP20 PE=1 SV=3	0.216	0.575	1	1	1	1	2785	318.2	7.39	0	metabolic process;regulation of biological process	cytoplasm;membrane;nucleus	protein binding;RNA binding		Major pathway of rRNA processing in the nucleolus and cytosol; rRNA modification in the nucleus and cytosol	5	0.893	0.424833	82.85	0.805	2.025	0.893	2.838	0.295	104454	88475.9	1		Top
FALSE	High	Master Protein	O75694	Nuclear pore complex protein Nup155 OS=Homo sapiens OX=9606 GN=NUP155 PE=1 SV=1	0.002	2.898	2	1	1	1	1391	155.1	6.16	1.64	cell organization and biogenesis;metabolic process;regulation of biological process;transport	membrane;nucleus	protein binding;structural molecule activity;transporter activity	RNA transport	Rev-mediated nuclear export of HIV RNA; ISG15 antiviral mechanism; NEP/NS2 Interacts with the Cellular Export Machinery; tRNA processing in the nucleus; Transcriptional regulation by small RNAs; Nuclear Pore Complex (NPC) Disassembly; Regulation of Glucokinase by Glucokinase Regulatory Protein; Vpr-mediated nuclear import of PICs; Regulation of HSF1-mediated heat shock response; snRNP Assembly; S…	64											1		Bottom
FALSE	High	Master Protein	O75821	Eukaryotic translation initiation factor 3 subunit G OS=Homo sapiens OX=9606 GN=EIF3G PE=1 SV=2	0.002	2.777	8	1	3	1	320	35.6	6.13	7.25	metabolic process	cytoplasm;cytosol;nucleus	protein binding;RNA binding	RNA transport	Formation of the ternary complex, and subsequently, the 43S complex; L13a-mediated translational silencing of Ceruloplasmin expression; Translation initiation complex formation; GTP hydrolysis and joining of the 60S ribosomal subunit; Formation of a pool of free 40S subunits; Ribosomal scanning and start codon recognition	13	0.912	0.43951	31.33	0.424	1.156	0.912	1.238	0.812	166081	216266	1		Bottom
FALSE	High	None	O75828	Carbonyl reductase [NADPH] 3 OS=Homo sapiens OX=9606 GN=CBR3 PE=1 SV=3	0	15.963	13	3	12	3	277	30.8	6.18	41.64	metabolic process	cytoplasm;cytosol	catalytic activity;nucleotide binding;protein binding	Metabolism of xenobiotics by cytochrome P450; Arachidonic acid metabolism; Metabolic pathways	Phase I - Functionalization of compounds	7	1.086	0.433583	2.48	1.087	0.936	0.873	1.104	1.086	270106	266452	1		Bottom
FALSE	High	None	O75830	Serpin I2 OS=Homo sapiens OX=9606 GN=SERPINI2 PE=1 SV=1	0.005	3.614	2	1	14	1	405	46.1	5.16	40.9	cellular component movement;regulation of biological process	extracellular	enzyme regulator activity;protein binding			0	1.073	0.775529	59.88	0.64	1.197	1.073	2.662	0.35	463048	842456	1		Top
FALSE	High	None	O75830	Serpin I2 OS=Homo sapiens OX=9606 GN=SERPINI2 PE=1 SV=1	0	3.901	2	1	12	0	405	46.1	5.16	34.52	cellular component movement;regulation of biological process	extracellular	enzyme regulator activity;protein binding			0											2		Middle
FALSE	High	Master Protein	O75832	26S proteasome non-ATPase regulatory subunit 10 OS=Homo sapiens OX=9606 GN=PSMD10 PE=1 SV=1	0.002	2.795	4	1	2	1	226	24.4	6.1	1.89	cell death;cell organization and biogenesis;metabolic process;regulation of biological process;response to stimulus;transport	cytoplasm;cytoskeleton;cytosol;nucleus;proteasome	protein binding		Regulation of RAS by GAPs; CDT1 association with the CDC6:ORC:origin complex; Downstream TCR signaling; UCH proteinases; NIK-->noncanonical NF-kB signaling; Hh mutants that don't undergo autocatalytic processing are degraded by ERAD; SCF-beta-TrCP mediated degradation of Emi1; Cross-presentation of soluble exogenous antigens (endosomes); Separation of Sister Chromatids; Vpu mediated degradation o…	150	0.968	0.852002	12.88	0.541	1.048	1.115	0.968	0.891	107574	108918	1		Bottom
FALSE	High	Master Protein	O75874	Isocitrate dehydrogenase [NADP] cytoplasmic OS=Homo sapiens OX=9606 GN=IDH1 PE=1 SV=2	0	82.897	39	12	86	11	414	46.6	7.01	210.29	metabolic process;regulation of biological process;response to stimulus;transport	cytoplasm;cytosol;extracellular;mitochondrion;organelle lumen	catalytic activity;metal ion binding;nucleotide binding;protein binding	Peroxisome; Citrate cycle (TCA cycle); Central carbon metabolism in cancer; Carbon metabolism; Glutathione metabolism; Biosynthesis of amino acids; 2-Oxocarboxylic acid metabolism; Metabolic pathways	Neutrophil degranulation; NADPH regeneration; Abnormal conversion of 2-oxoglutarate to 2-hydroxyglutarate	21	0.973	0.845432	20.5	1.211	1.129	0.973	0.847	0.909	572461	542907	1		Middle
FALSE	High	Master Protein	O75874	Isocitrate dehydrogenase [NADP] cytoplasmic OS=Homo sapiens OX=9606 GN=IDH1 PE=1 SV=2	0	11.375	7	2	7	2	414	46.6	7.01	24.04	metabolic process;regulation of biological process;response to stimulus;transport	cytoplasm;cytosol;extracellular;mitochondrion;organelle lumen	catalytic activity;metal ion binding;nucleotide binding;protein binding	Peroxisome; Citrate cycle (TCA cycle); Central carbon metabolism in cancer; Carbon metabolism; Glutathione metabolism; Biosynthesis of amino acids; 2-Oxocarboxylic acid metabolism; Metabolic pathways	Neutrophil degranulation; NADPH regeneration; Abnormal conversion of 2-oxoglutarate to 2-hydroxyglutarate	21	1.013	0.894642	35.84	0.742	1.013	1.258	0.938	1.356	149809	110772	1		Bottom
FALSE	High	Master Protein	O75915	PRA1 family protein 3 OS=Homo sapiens OX=9606 GN=ARL6IP5 PE=1 SV=1	0	19.648	20	3	25	3	188	21.6	9.77	60.04	regulation of biological process;response to stimulus;transport	cytoplasm;cytoskeleton;endoplasmic reticulum;membrane	protein binding		Glutamate Neurotransmitter Release Cycle	4	1.006	0.921756	16.74	1.034	1.006	1.12	0.834	0.863	243530	259315	1		Top
FALSE	High	Master Protein	O75923	Dysferlin OS=Homo sapiens OX=9606 GN=DYSF PE=1 SV=1	0	6.346	1	1	6	1	2080	237.1	5.64	17.21	cell organization and biogenesis	endosome;membrane	metal ion binding;protein binding		Smooth Muscle Contraction	2											1		Top
FALSE	High	Master Protein	O75937	DnaJ homolog subfamily C member 8 OS=Homo sapiens OX=9606 GN=DNAJC8 PE=1 SV=2	0	4.611	12	1	5	1	253	29.8	9.06	8.15	metabolic process	cytosol;nucleus	protein binding		mRNA Splicing - Major Pathway	5	1.226	0.146601	46.92	1.226	2.138	0.838	1.52	0.667	131000	110398	1		Bottom
FALSE	High	Master Protein	O75947	ATP synthase subunit d, mitochondrial OS=Homo sapiens OX=9606 GN=ATP5PD PE=1 SV=3	0	22.561	39	4	25	4	161	18.5	5.3	64.59	cell organization and biogenesis;metabolic process;transport	cytosol;membrane;mitochondrion	catalytic activity;transporter activity	Huntington's disease; Parkinson's disease; Alzheimer's disease; Oxidative phosphorylation; Metabolic pathways	Cristae formation; Formation of ATP by chemiosmotic coupling	14	0.905	0.40039	3.65	0.735	0.926	0.883	0.986	0.905	253435	279681	1		Bottom
FALSE	High	Master Protein	O75964	ATP synthase subunit g, mitochondrial OS=Homo sapiens OX=9606 GN=ATP5MG PE=1 SV=3	0	10.656	32	3	11	3	103	11.4	9.64	16.01	cell organization and biogenesis;metabolic process;transport	membrane;mitochondrion	catalytic activity;transporter activity	Oxidative phosphorylation; Metabolic pathways	Cristae formation; Formation of ATP by chemiosmotic coupling	11	0.986	0.936929	19.1	0.873	1.105	1.148	0.986	0.733	302033	333469	1		Bottom
FALSE	High	Master Protein	O75976	Carboxypeptidase D OS=Homo sapiens OX=9606 GN=CPD PE=1 SV=2	0	7.791	3	2	4	2	1380	152.8	6.05	6.72	metabolic process	membrane	catalytic activity;metal ion binding		Golgi Associated Vesicle Biogenesis	5	0.256	2.22045e-16	46.72	1.149	1.221	0.211	0.195	0.256	45032.4	9613.43	1		Top
FALSE	High	None	O76015	Keratin, type I cuticular Ha8 OS=Homo sapiens OX=9606 GN=KRT38 PE=1 SV=3	0.005	3.069	2	1	10	0	456	50.4	4.84	21.6	cell death	cytosol	protein binding;structural molecule activity		Formation of the cornified envelope	3											3		Top
FALSE	High	None	O76015	Keratin, type I cuticular Ha8 OS=Homo sapiens OX=9606 GN=KRT38 PE=1 SV=3	0.001	3.068	2	1	10	0	456	50.4	4.84	18.76	cell death	cytosol	protein binding;structural molecule activity		Formation of the cornified envelope	3											2		Middle
FALSE	High	None	O76015	Keratin, type I cuticular Ha8 OS=Homo sapiens OX=9606 GN=KRT38 PE=1 SV=3	0.002	2.785	2	1	6	1	456	50.4	4.84	9.65	cell death	cytosol	protein binding;structural molecule activity		Formation of the cornified envelope	3	0.86	0.279153	58.39	5.306	0.157	0.881	0.86	0.617	106560	164440	1		Bottom
FALSE	Low	Master Protein	O76070	Gamma-synuclein OS=Homo sapiens OX=9606 GN=SNCG PE=1 SV=2	0.227	0.523	13	1	1	1	127	13.3	4.86	0	cell communication;cell organization and biogenesis;regulation of biological process;response to stimulus;transport	cytoplasm;cytoskeleton	protein binding			0	0.695	0.0224413	78.52	0.279	0.343	0.988	0.695	1.477	13056.8	13213.7	1		Top
FALSE	High	Master Protein	O76096	Cystatin-F OS=Homo sapiens OX=9606 GN=CST7 PE=1 SV=1	0	23.953	42	6	33	6	145	16.4	8.48	73.84	regulation of biological process;response to stimulus	cytoplasm;extracellular	enzyme regulator activity;protein binding			0	1.109	0.333357	12.14	1.185	1.39	1.017	1.018	1.109	1.8593e+06	1.71477e+06	1		Bottom
FALSE	High	Master Protein	O94776	Metastasis-associated protein MTA2 OS=Homo sapiens OX=9606 GN=MTA2 PE=1 SV=1	0.001	2.857	1	1	1	1	668	75	9.66	0	cell organization and biogenesis;metabolic process;regulation of biological process	membrane;nucleus	catalytic activity;DNA binding;metal ion binding;protein binding		ERCC6 (CSB) and EHMT2 (G9a) positively regulate rRNA expression; Regulation of TP53 Activity through Acetylation; Regulation of PTEN gene transcription; HDACs deacetylate histones; RNA Polymerase I Transcription Initiation	20	1.078	0.631778	13.97	1.146	0.943	1.078	1.179	0.908	164358	144859	1		Middle
FALSE	Low	Master Protein	O94804	Serine/threonine-protein kinase 10 OS=Homo sapiens OX=9606 GN=STK10 PE=1 SV=1	0.064	1.257	1	1	1	1	968	112.1	6.95	1.77	metabolic process;regulation of biological process;response to stimulus;transport	cytoplasm;membrane	catalytic activity;nucleotide binding;protein binding		Neutrophil degranulation	3	0.01	1e-17	0	0.01	0.01	0.01	0.01	0.01		21100.2	1		Top
FALSE	High	Master Protein	O94804	Serine/threonine-protein kinase 10 OS=Homo sapiens OX=9606 GN=STK10 PE=1 SV=1	0	10.834	2	1	11	1	968	112.1	6.95	38.22	metabolic process;regulation of biological process;response to stimulus;transport	cytoplasm;membrane	catalytic activity;nucleotide binding;protein binding		Neutrophil degranulation	3	1.254	0.13836	42.32	1.612	0.464	1.254	0.615	1.427	22391.6	30850.4	1		Middle
FALSE	High	Master Protein	O94804	Serine/threonine-protein kinase 10 OS=Homo sapiens OX=9606 GN=STK10 PE=1 SV=1	0	10.197	2	1	11	1	968	112.1	6.95	38.81	metabolic process;regulation of biological process;response to stimulus;transport	cytoplasm;membrane	catalytic activity;nucleotide binding;protein binding		Neutrophil degranulation	3	0.919	0.675323	29.8	0.79	1.15	2.494	0.919	0.638	38845	44691.4	1		Bottom
FALSE	Low	Master Protein	O94818	Nucleolar protein 4 OS=Homo sapiens OX=9606 GN=NOL4 PE=1 SV=2	0.155	0.754	1	1	2	1	638	71.3	5.62	1.84		nucleus	protein binding;RNA binding			0	0.875	0.35613	29.14	0.875	1.089	0.725	1.235	0.857	83490.3	95437.8	1		Top
FALSE	High	Master Protein	O94826	Mitochondrial import receptor subunit TOM70 OS=Homo sapiens OX=9606 GN=TOMM70 PE=1 SV=1	0	16.94	3	1	7	1	608	67.4	7.12	24.57	cell communication;metabolic process;response to stimulus;transport	membrane;mitochondrion	protein binding;transporter activity		Ub-specific processing proteases; Mitochondrial protein import; Pink/Parkin Mediated Mitophagy	7											1		Middle
FALSE	High	Master Protein	O94826	Mitochondrial import receptor subunit TOM70 OS=Homo sapiens OX=9606 GN=TOMM70 PE=1 SV=1	0	13.96	3	1	12	1	608	67.4	7.12	42.6	cell communication;metabolic process;response to stimulus;transport	membrane;mitochondrion	protein binding;transporter activity		Ub-specific processing proteases; Mitochondrial protein import; Pink/Parkin Mediated Mitophagy	7											1		Bottom
FALSE	High	Master Protein	O94855	Protein transport protein Sec24D OS=Homo sapiens OX=9606 GN=SEC24D PE=1 SV=2	0.005	3.13	1	1	1	1	1032	112.9	7.25	2.65	cell organization and biogenesis;transport	cytoplasm;cytosol;endoplasmic reticulum;membrane	metal ion binding;protein binding	Protein processing in endoplasmic reticulum	Regulation of cholesterol biosynthesis by SREBP (SREBF); Cargo concentration in the ER; Antigen Presentation: Folding, assembly and peptide loading of class I MHC; COPII (Coat Protein 2) Mediated Vesicle Transport; MHC class II antigen presentation	20											1		Top
FALSE	High	Master Protein	O94903	Pyridoxal phosphate homeostasis protein OS=Homo sapiens OX=9606 GN=PLPBP PE=1 SV=1	0	8.86	11	2	3	2	275	30.3	7.5	9.28		cytoplasm;mitochondrion				0	0.893	0.448982	35.44	0.893	0.844	1.24	0.591	1.173	114631	105624	1		Bottom
FALSE	High	None	O94905	Erlin-2 OS=Homo sapiens OX=9606 GN=ERLIN2 PE=1 SV=1	0	6.295	7	2	9	2	339	37.8	5.62	8.03	metabolic process;regulation of biological process;response to stimulus;transport	cytosol;endoplasmic reticulum;membrane	catalytic activity;protein binding		ABC-family proteins mediated transport; Defective CFTR causes cystic fibrosis; Signaling by plasma membrane FGFR1 fusions	11	0.883	0.400706	3.34	0.883	1.127	0.872	0.812	0.903	262855	311061	1		Middle
FALSE	High	Master Protein Candidate	O94905	Erlin-2 OS=Homo sapiens OX=9606 GN=ERLIN2 PE=1 SV=1	0.005	2.204	4	1	1	1	339	37.8	5.62	0	metabolic process;regulation of biological process;response to stimulus;transport	cytosol;endoplasmic reticulum;membrane	catalytic activity;protein binding		ABC-family proteins mediated transport; Defective CFTR causes cystic fibrosis; Signaling by plasma membrane FGFR1 fusions	11	1.124	0.447761	15.27	1.24	0.882	1.124	0.835	1.215	96168.9	94266.8	1		Bottom
FALSE	High	None	O94921	Cyclin-dependent kinase 14 OS=Homo sapiens OX=9606 GN=CDK14 PE=1 SV=3	0.007	1.898	2	1	3	0	469	53	8.92	1.76	cell division;metabolic process;regulation of biological process;response to stimulus	cytoplasm;cytosol;membrane;nucleus	catalytic activity;nucleotide binding;protein binding	Transcriptional misregulation in cancer		1											2		Bottom
FALSE	Medium	Master Protein	O94966	Ubiquitin carboxyl-terminal hydrolase 19 OS=Homo sapiens OX=9606 GN=USP19 PE=1 SV=2	0.023	1.669	1	1	1	1	1318	145.6	6.28	0	metabolic process;regulation of biological process;response to stimulus	cytosol;endoplasmic reticulum;membrane;nucleus	catalytic activity;metal ion binding;protein binding		Ub-specific processing proteases	4	100	1e-17	0	100	100	100	100	100	27990.1		1		Middle
FALSE	High	None	O94973	AP-2 complex subunit alpha-2 OS=Homo sapiens OX=9606 GN=AP2A2 PE=1 SV=2	0	6.897	2	1	9	1	939	103.9	6.96	34.99	cell organization and biogenesis;cellular component movement;metabolic process;regulation of biological process;response to stimulus;transport	cytosol;membrane	protein binding;transporter activity	Endocytosis; Huntington's disease; Endocrine and other factor-regulated calcium reabsorption; Synaptic vesicle cycle	Cargo recognition for clathrin-mediated endocytosis; Nef Mediated CD8 Down-regulation; Nef Mediated CD4 Down-regulation; Recycling pathway of L1; LDL clearance; EPH-ephrin mediated repulsion of cells; Neutrophil degranulation; Retrograde neurotrophin signalling; VLDLR internalisation and degradation; WNT5A-dependent internalization of FZD2, FZD5 and ROR2; MHC class II antigen presentation; WNT5A-…	43	1.146	0.376411	20.41	1.303	1.146	1.238	0.659	0.564	144684	180154	1		Middle
FALSE	High	Master Protein	O94973	AP-2 complex subunit alpha-2 OS=Homo sapiens OX=9606 GN=AP2A2 PE=1 SV=2	0	6.597	3	1	2	1	939	103.9	6.96	3.25	cell organization and biogenesis;cellular component movement;metabolic process;regulation of biological process;response to stimulus;transport	cytosol;membrane	protein binding;transporter activity	Endocytosis; Huntington's disease; Endocrine and other factor-regulated calcium reabsorption; Synaptic vesicle cycle	Cargo recognition for clathrin-mediated endocytosis; Nef Mediated CD8 Down-regulation; Nef Mediated CD4 Down-regulation; Recycling pathway of L1; LDL clearance; EPH-ephrin mediated repulsion of cells; Neutrophil degranulation; Retrograde neurotrophin signalling; VLDLR internalisation and degradation; WNT5A-dependent internalization of FZD2, FZD5 and ROR2; MHC class II antigen presentation; WNT5A-…	43	0.781	0.146432	31.6	0.781	0.703	1.017	0.146	0.992	66488.8	75093.8	1		Bottom
FALSE	High	Master Protein	O94979	Protein transport protein Sec31A OS=Homo sapiens OX=9606 GN=SEC31A PE=1 SV=3	0	10.512	4	3	4	3	1220	132.9	6.89	4.53	cell organization and biogenesis;response to stimulus;transport	cytoplasm;cytosol;endoplasmic reticulum;membrane	protein binding	Protein processing in endoplasmic reticulum	Antigen Presentation: Folding, assembly and peptide loading of class I MHC; COPII (Coat Protein 2) Mediated Vesicle Transport; XBP1(S) activates chaperone genes; MHC class II antigen presentation	18	1.039	0.813821	3.5	0.757	1.402	1.063	1.039	1.026	154247	141578	1		Middle
FALSE	High	Master Protein	O94979	Protein transport protein Sec31A OS=Homo sapiens OX=9606 GN=SEC31A PE=1 SV=3	0.002	3.278	1	1	1	1	1220	132.9	6.89	2.38	cell organization and biogenesis;response to stimulus;transport	cytoplasm;cytosol;endoplasmic reticulum;membrane	protein binding	Protein processing in endoplasmic reticulum	Antigen Presentation: Folding, assembly and peptide loading of class I MHC; COPII (Coat Protein 2) Mediated Vesicle Transport; XBP1(S) activates chaperone genes; MHC class II antigen presentation	18	0.793	0.0980864	24.88	0.593	0.943	1.161	0.679	0.793	126924	131888	1		Bottom
FALSE	High	Master Protein	O95149	Snurportin-1 OS=Homo sapiens OX=9606 GN=SNUPN PE=1 SV=1	0	6.93	8	1	1	1	360	41.1	6.64	3.32	cell organization and biogenesis;transport	cytoplasm;cytosol;nucleus	protein binding;RNA binding;transporter activity	RNA transport	snRNP Assembly	4											1	Acetyl [N-Term]	Middle
FALSE	High	Master Protein	O95168	NADH dehydrogenase [ubiquinone] 1 beta subcomplex subunit 4 OS=Homo sapiens OX=9606 GN=NDUFB4 PE=1 SV=3	0.005	2.023	10	1	2	1	129	15.2	9.85	4.77	cell organization and biogenesis;metabolic process;response to stimulus;transport	membrane;mitochondrion	catalytic activity	Huntington's disease; Parkinson's disease; Alzheimer's disease; Oxidative phosphorylation; Non-alcoholic fatty liver disease (NAFLD); Metabolic pathways	Complex I biogenesis	13	0.854	0.255267	42.1	0.631	0.854	1.192	1.143	0.519	130488	137848	1		Bottom
FALSE	High	Master Protein	O95197	Reticulon-3 OS=Homo sapiens OX=9606 GN=RTN3 PE=1 SV=2	0	12.471	2	3	8	3	1032	112.5	4.96	17.04	cell death;cell organization and biogenesis;regulation of biological process;transport	endoplasmic reticulum;Golgi;membrane	protein binding	Alzheimer's disease	Synaptic adhesion-like molecules	4	1.044	0.903437	9.41	1.11	0.987	1.209	0.88	1.044	137162	90832.5	1		Top
FALSE	High	Master Protein	O95197	Reticulon-3 OS=Homo sapiens OX=9606 GN=RTN3 PE=1 SV=2	0	9.011	1	2	5	2	1032	112.5	4.96	12.22	cell death;cell organization and biogenesis;regulation of biological process;transport	endoplasmic reticulum;Golgi;membrane	protein binding	Alzheimer's disease	Synaptic adhesion-like molecules	4	0.977	0.880586	25.52	1.259	0.833	1.48	0.949	0.977	173851	157908	1		Bottom
FALSE	High	Master Protein	O95232	Luc7-like protein 3 OS=Homo sapiens OX=9606 GN=LUC7L3 PE=1 SV=2	0.007	2.227	4	1	2	1	432	51.4	9.79	2.06	cell organization and biogenesis;metabolic process	nucleus;spliceosomal complex	DNA binding;protein binding;RNA binding			0	1.358	0.0445501	96.05	0.584	3.375	1.358	0.478	2.453	17103.9	10906.6	1	Acetyl [N-Term]	Middle
FALSE	High	Master Protein	O95299	NADH dehydrogenase [ubiquinone] 1 alpha subcomplex subunit 10, mitochondrial OS=Homo sapiens OX=9606 GN=NDUFA10 PE=1 SV=1	0.001	3.7	6	1	1	1	355	40.7	8.48	2.31	cell organization and biogenesis;metabolic process;transport	membrane;mitochondrion;organelle lumen	catalytic activity	Huntington's disease; Parkinson's disease; Alzheimer's disease; Oxidative phosphorylation; Non-alcoholic fatty liver disease (NAFLD); Metabolic pathways	Complex I biogenesis	13	2.154	4.14717e-07	66.56	1.76	1.136	2.154	4.834	3.121	98092.5	42907.6	1		Middle
FALSE	High	Master Protein	O95299	NADH dehydrogenase [ubiquinone] 1 alpha subcomplex subunit 10, mitochondrial OS=Homo sapiens OX=9606 GN=NDUFA10 PE=1 SV=1	0.005	2.1	6	1	1	1	355	40.7	8.48	2.14	cell organization and biogenesis;metabolic process;transport	membrane;mitochondrion;organelle lumen	catalytic activity	Huntington's disease; Parkinson's disease; Alzheimer's disease; Oxidative phosphorylation; Non-alcoholic fatty liver disease (NAFLD); Metabolic pathways	Complex I biogenesis	13	0.848	0.230338	48.86	0.876	0.584	0.545	0.848	1.265	132638	151461	1		Bottom
FALSE	High	Master Protein	O95319	CUGBP Elav-like family member 2 OS=Homo sapiens OX=9606 GN=CELF2 PE=1 SV=1	0	11.331	5	3	6	3	508	54.3	8.76	16.97	cell organization and biogenesis;metabolic process;regulation of biological process	cytoplasm;nucleus	RNA binding			1	1.028	0.791433	11.26	1.538	1.028	1.015	0.828	1.106	161979	162304	1		Bottom
FALSE	High	Master Protein	O95336	6-phosphogluconolactonase OS=Homo sapiens OX=9606 GN=PGLS PE=1 SV=2	0	34.614	39	6	45	6	258	27.5	6.05	114.58	metabolic process	cytoplasm;cytosol	catalytic activity;protein binding	Carbon metabolism; Pentose phosphate pathway; Metabolic pathways	Pentose phosphate pathway (hexose monophosphate shunt)	7	1.09	0.413619	18.97	1.243	0.883	0.951	1.099	1.09	379562	372323	1		Bottom
FALSE	High	Master Protein	O95347	Structural maintenance of chromosomes protein 2 OS=Homo sapiens OX=9606 GN=SMC2 PE=1 SV=2	0	63.169	19	17	72	17	1197	135.6	8.43	162.5	cell division;cell organization and biogenesis;metabolic process;regulation of biological process	chromosome;cytoplasm;cytosol;nucleus	catalytic activity;motor activity;nucleotide binding;protein binding		Condensation of Prometaphase Chromosomes; Condensation of Prophase Chromosomes	8	0.958	0.699733	8.48	0.883	1.016	0.958	0.889	1.004	517019	631856	1		Top
FALSE	High	Master Protein	O95373	Importin-7 OS=Homo sapiens OX=9606 GN=IPO7 PE=1 SV=1	0.005	4.166	2	1	1	1	1038	119.4	4.82	2.22	defense response;regulation of biological process;response to stimulus;transport	cytoplasm;cytosol;membrane;nucleus	enzyme regulator activity;protein binding;transporter activity			0											1		Top
FALSE	High	Master Protein	O95373	Importin-7 OS=Homo sapiens OX=9606 GN=IPO7 PE=1 SV=1	0	5.259	2	1	2	1	1038	119.4	4.82	5.79	defense response;regulation of biological process;response to stimulus;transport	cytoplasm;cytosol;membrane;nucleus	enzyme regulator activity;protein binding;transporter activity			0											1		Middle
FALSE	High	Master Protein	O95373	Importin-7 OS=Homo sapiens OX=9606 GN=IPO7 PE=1 SV=1	0	7.193	2	1	7	1	1038	119.4	4.82	23.01	defense response;regulation of biological process;response to stimulus;transport	cytoplasm;cytosol;membrane;nucleus	enzyme regulator activity;protein binding;transporter activity			0											1		Bottom
FALSE	High	Master Protein	O95379	Tumor necrosis factor alpha-induced protein 8 OS=Homo sapiens OX=9606 GN=TNFAIP8 PE=1 SV=1	0	7.174	10	1	5	1	198	23	7.93	17.91	cell death;regulation of biological process	cytoplasm	enzyme regulator activity;protein binding		PI Metabolism	4	0.885	0.523514	13.57	1.297	1.131	0.885	0.881	0.81	43817.6	40180	1		Bottom
FALSE	Medium	None	O95399	Urotensin-2 OS=Homo sapiens OX=9606 GN=UTS2 PE=1 SV=1	0.028	1.781	6	1	4	1	124	14.3	7.8	0	cell communication;cellular homeostasis;regulation of biological process;response to stimulus	extracellular	protein binding		Peptide ligand-binding receptors; Gastrin-CREB signalling pathway via PKC and MAPK	8	0.974	0.771032	11.36	0.975	0.974	0.904	0.722	1.372	1.44964e+06	1.60297e+06	1		Top
FALSE	High	None	O95399	Urotensin-2 OS=Homo sapiens OX=9606 GN=UTS2 PE=1 SV=1	0.005	2.289	6	1	5	1	124	14.3	7.8	3.53	cell communication;cellular homeostasis;regulation of biological process;response to stimulus	extracellular	protein binding		Peptide ligand-binding receptors; Gastrin-CREB signalling pathway via PKC and MAPK	8	1.148	0.200875	46.11	1.148	0.791	1.161	1.544	0.705	1.37086e+06	1.18039e+06	1		Bottom
FALSE	Low	Master Protein	O95425	Supervillin OS=Homo sapiens OX=9606 GN=SVIL PE=1 SV=2	0.117	0.888	1	1	5	1	2214	247.6	6.98	5.23	cell organization and biogenesis;regulation of biological process	cytoplasm;cytoskeleton;cytosol;membrane;nucleus	protein binding			0											1		Top
FALSE	High	Master Protein	O95433	Activator of 90 kDa heat shock protein ATPase homolog 1 OS=Homo sapiens OX=9606 GN=AHSA1 PE=1 SV=1	0.002	3.502	7	2	4	2	338	38.3	5.53	3.98	regulation of biological process;response to stimulus	cytoplasm;cytosol;endoplasmic reticulum	enzyme regulator activity;protein binding			1	0.974	0.849453	14.66	0.82	1.042	0.974	1.083	0.886	210607	205868	1		Bottom
FALSE	High	Master Protein	O95479	GDH/6PGL endoplasmic bifunctional protein OS=Homo sapiens OX=9606 GN=H6PD PE=1 SV=2	0	6.768	2	1	2	1	791	88.8	7.3	6.99	metabolic process	endoplasmic reticulum;organelle lumen	catalytic activity;nucleotide binding	Carbon metabolism; Pentose phosphate pathway; Metabolic pathways		3	0.931	0.580185	8.16	0.931	0.986	1.319	0.919	0.656	35400.8	38512.1	1		Top
FALSE	High	Master Protein	O95571	Persulfide dioxygenase ETHE1, mitochondrial OS=Homo sapiens OX=9606 GN=ETHE1 PE=1 SV=2	0.002	3.12	8	2	5	2	254	27.9	6.83	7.88	metabolic process	cytoplasm;mitochondrion;nucleus;organelle lumen	catalytic activity;metal ion binding	Sulfur metabolism	Sulfide oxidation to sulfate	6	0.656	0.0163549	19.25	0.191	0.726	0.656	0.58	1.099	40886	63862.9	1		Bottom
FALSE	High	None	O95573	Long-chain-fatty-acid--CoA ligase 3 OS=Homo sapiens OX=9606 GN=ACSL3 PE=1 SV=3	0	5.736	3	1	5	1	720	80.4	8.38	12.65	cell organization and biogenesis;metabolic process;regulation of biological process;response to stimulus;transport	endoplasmic reticulum;Golgi;membrane;mitochondrion	catalytic activity;nucleotide binding;protein binding	Peroxisome; Fatty acid degradation; PPAR signaling pathway; Fatty acid biosynthesis; Metabolic pathways; Adipocytokine signaling pathway; Fatty acid metabolism	Synthesis of very long-chain fatty acyl-CoAs	16	0.752	0.068889	29.44	0.552	1.175	0.752	0.836	0.627	76977.1	99653.2	1		Top
FALSE	High	None	O95626	Acidic leucine-rich nuclear phosphoprotein 32 family member D OS=Homo sapiens OX=9606 GN=ANP32D PE=2 SV=2	0	7.433	9	3	7	0	131	14.8	5.02	15.45	cell organization and biogenesis;regulation of biological process;transport	nucleus	protein binding			0											2		Bottom
FALSE	High	Master Protein	O95674	Phosphatidate cytidylyltransferase 2 OS=Homo sapiens OX=9606 GN=CDS2 PE=1 SV=1	0	5.209	4	1	1	1	445	51.4	7.09	3.39	metabolic process	endoplasmic reticulum;membrane;mitochondrion	catalytic activity	Phosphatidylinositol signaling system; Glycerophospholipid metabolism; Metabolic pathways	Synthesis of PG	8	1.369	0.0852042	109.55	0.358	1.564	1.369	0.239	3.319	18540.5	16207	1		Top
FALSE	High	None	O95678	Keratin, type II cytoskeletal 75 OS=Homo sapiens OX=9606 GN=KRT75 PE=1 SV=2	0	8.877	6	3	22	1	551	59.5	7.74	54.54	cell death;cell differentiation	cytosol	catalytic activity;motor activity;structural molecule activity		Formation of the cornified envelope	3	0.01	1e-17	0	0.01	0.01	0.01	0.01	0.01		46182.9	1		Top
FALSE	High	None	O95678	Keratin, type II cytoskeletal 75 OS=Homo sapiens OX=9606 GN=KRT75 PE=1 SV=2	0	7.638	4	2	11	0	551	59.5	7.74	26.8	cell death;cell differentiation	cytosol	catalytic activity;motor activity;structural molecule activity		Formation of the cornified envelope	3											2		Middle
FALSE	High	None	O95678	Keratin, type II cytoskeletal 75 OS=Homo sapiens OX=9606 GN=KRT75 PE=1 SV=2	0	4.71	2	1	3	1	551	59.5	7.74	9.5	cell death;cell differentiation	cytosol	catalytic activity;motor activity;structural molecule activity		Formation of the cornified envelope	3	0.647	0.00245475	54.43	5.187	0.346	1.022	0.54	0.647	124078	122182	1		Bottom
FALSE	Low	Master Protein	O95714	E3 ubiquitin-protein ligase HERC2 OS=Homo sapiens OX=9606 GN=HERC2 PE=1 SV=2	0.207	0.605	0	1	1	1	4834	526.9	6.28	0	metabolic process;response to stimulus;transport	cytoplasm;cytoskeleton;membrane;nucleus	catalytic activity;metal ion binding;protein binding	Ubiquitin mediated proteolysis	G2/M DNA damage checkpoint; Recruitment and ATM-mediated phosphorylation of repair and signaling proteins at DNA double strand breaks; Processing of DNA double-strand break ends; Nonhomologous End-Joining (NHEJ); Antigen processing: Ubiquitination & Proteasome degradation; SUMOylation of DNA damage response and repair proteins	22											1		Top
FALSE	Medium	None	O95716	Ras-related protein Rab-3D OS=Homo sapiens OX=9606 GN=RAB3D PE=1 SV=1	0.014	2.122	5	1	1	0	219	24.3	4.93	2.26	metabolic process;regulation of biological process;response to stimulus;transport	membrane;mitochondrion	catalytic activity;nucleotide binding;protein binding	Pancreatic secretion	Neutrophil degranulation; RAB geranylgeranylation	7											3		Top
FALSE	High	None	O95716	Ras-related protein Rab-3D OS=Homo sapiens OX=9606 GN=RAB3D PE=1 SV=1	0	6.443	6	2	4	0	219	24.3	4.93	10.14	metabolic process;regulation of biological process;response to stimulus;transport	membrane;mitochondrion	catalytic activity;nucleotide binding;protein binding	Pancreatic secretion	Neutrophil degranulation; RAB geranylgeranylation	7											3		Bottom
FALSE	High	Master Protein	O95757	Heat shock 70 kDa protein 4L OS=Homo sapiens OX=9606 GN=HSPA4L PE=1 SV=3	0	18.361	8	5	20	2	839	94.5	5.88	50.61	metabolic process;response to stimulus	cytoplasm;cytosol;nucleus	nucleotide binding	Protein processing in endoplasmic reticulum	Regulation of HSF1-mediated heat shock response	5	1.004	0.9107	27.98	1.004	0.814	1.064	0.711	1.89	51033.3	54866.5	1		Top
FALSE	High	None	O95757	Heat shock 70 kDa protein 4L OS=Homo sapiens OX=9606 GN=HSPA4L PE=1 SV=3	0	6.21	2	1	7	1	839	94.5	5.88	21.76	metabolic process;response to stimulus	cytoplasm;cytosol;nucleus	nucleotide binding	Protein processing in endoplasmic reticulum	Regulation of HSF1-mediated heat shock response	5											1		Middle
FALSE	High	Master Protein	O95758	Polypyrimidine tract-binding protein 3 OS=Homo sapiens OX=9606 GN=PTBP3 PE=1 SV=2	0.002	3.042	1	1	1	1	552	59.7	9.04	0	cell differentiation;metabolic process;regulation of biological process	nucleus	RNA binding			0	1.228	0.118461	39.19	1.552	1.607	1.228	1.21	0.814	154012	125450	1		Bottom
FALSE	High	Master Protein	O95782	AP-2 complex subunit alpha-1 OS=Homo sapiens OX=9606 GN=AP2A1 PE=1 SV=3	0	10.412	4	2	15	2	977	107.5	7.03	40.77	cell organization and biogenesis;cellular component movement;metabolic process;regulation of biological process;response to stimulus;transport	cytosol;membrane	protein binding;transporter activity	Endocytosis; Huntington's disease; Endocrine and other factor-regulated calcium reabsorption; Synaptic vesicle cycle	Cargo recognition for clathrin-mediated endocytosis; Nef Mediated CD8 Down-regulation; Nef Mediated CD4 Down-regulation; Trafficking of GluR2-containing AMPA receptors; Recycling pathway of L1; LDL clearance; EPH-ephrin mediated repulsion of cells; Retrograde neurotrophin signalling; VLDLR internalisation and degradation; WNT5A-dependent internalization of FZD2, FZD5 and ROR2; MHC class II antige…	48	1.055	0.733771	13.74	1.153	1.12	0.837	1.055	0.484	119003	123214	1		Middle
FALSE	High	Master Protein	O95782	AP-2 complex subunit alpha-1 OS=Homo sapiens OX=9606 GN=AP2A1 PE=1 SV=3	0	8.391	3	1	11	1	977	107.5	7.03	32.07	cell organization and biogenesis;cellular component movement;metabolic process;regulation of biological process;response to stimulus;transport	cytosol;membrane	protein binding;transporter activity	Endocytosis; Huntington's disease; Endocrine and other factor-regulated calcium reabsorption; Synaptic vesicle cycle	Cargo recognition for clathrin-mediated endocytosis; Nef Mediated CD8 Down-regulation; Nef Mediated CD4 Down-regulation; Trafficking of GluR2-containing AMPA receptors; Recycling pathway of L1; LDL clearance; EPH-ephrin mediated repulsion of cells; Retrograde neurotrophin signalling; VLDLR internalisation and degradation; WNT5A-dependent internalization of FZD2, FZD5 and ROR2; MHC class II antige…	48	0.751	0.085314	19.32	0.751	0.911	0.665	0.742	0.865	75711.7	87529.2	1		Bottom
FALSE	High	Master Protein	O95831	Apoptosis-inducing factor 1, mitochondrial OS=Homo sapiens OX=9606 GN=AIFM1 PE=1 SV=1	0	25.738	8	4	22	4	613	66.9	8.95	24.67	cell death;cell differentiation;cell organization and biogenesis;cellular homeostasis;metabolic process;regulation of biological process;response to stimulus	cytoplasm;cytosol;membrane;mitochondrion;nucleus	catalytic activity;DNA binding;nucleotide binding;protein binding	Apoptosis		4	1.126	0.442264	29.07	0.831	1.339	1.346	0.87	1.126	115849	112465	1		Middle
FALSE	Medium	Master Protein	O95835	Serine/threonine-protein kinase LATS1 OS=Homo sapiens OX=9606 GN=LATS1 PE=1 SV=1	0.019	1.714	1	1	1	1	1130	126.8	8.7	0	cell differentiation;cell division;cell organization and biogenesis;metabolic process;regulation of biological process;response to stimulus	cytoplasm;cytoskeleton;cytosol	catalytic activity;metal ion binding;nucleotide binding;protein binding	Hippo signaling pathway; Hippo signaling pathway -multiple species	Signaling by Hippo	5	0.89	0.434121	34.46	0.89	1.524	1.16	0.651	0.807	227418	293868	1		Middle
FALSE	High	Master Protein	O95864	Acyl-CoA 6-desaturase OS=Homo sapiens OX=9606 GN=FADS2 PE=1 SV=1	0	25.267	15	5	18	5	444	52.2	8.82	42.64	metabolic process;transport	endoplasmic reticulum;membrane	catalytic activity	PPAR signaling pathway; Biosynthesis of unsaturated fatty acids; alpha-Linolenic acid metabolism; Fatty acid metabolism	Linoleic acid (LA) metabolism; alpha-linolenic acid (ALA) metabolism	11	0.932	0.581094	37.59	0.833	0.932	1.248	0.587	1.531	131241	132360	1		Top
FALSE	High	Master Protein	O95865	N(G),N(G)-dimethylarginine dimethylaminohydrolase 2 OS=Homo sapiens OX=9606 GN=DDAH2 PE=1 SV=1	0	7.983	8	1	2	1	285	29.6	6.01	7.17	metabolic process;regulation of biological process;response to stimulus	cytoplasm;cytosol;mitochondrion	catalytic activity;protein binding		eNOS activation	4	1.016	0.894215	13.23	1.148	0.799	0.925	1.016	1.02	112085	122559	1		Bottom
FALSE	Medium	Master Protein	O96000	NADH dehydrogenase [ubiquinone] 1 beta subcomplex subunit 10 OS=Homo sapiens OX=9606 GN=NDUFB10 PE=1 SV=3	0.027	1.358	8	1	1	1	172	20.8	8.48	0	cell organization and biogenesis;metabolic process;transport	membrane;mitochondrion	catalytic activity;protein binding	Huntington's disease; Parkinson's disease; Alzheimer's disease; Oxidative phosphorylation; Non-alcoholic fatty liver disease (NAFLD); Metabolic pathways	Complex I biogenesis	13	1.23	0.0760009	11.18	1.23	1.137	1.269	0.98	2.028	188772	153510	1		Bottom
FALSE	High	Master Protein	O96005	Cleft lip and palate transmembrane protein 1 OS=Homo sapiens OX=9606 GN=CLPTM1 PE=1 SV=1	0	8.731	5	2	2	2	669	76	6.3	6.28	cell differentiation;development;regulation of biological process	membrane	protein binding			0	1.191	0.369495	31.93	1.214	1.57	0.736	1.191	0.934	54604.8	50403.7	1		Top
FALSE	High	Master Protein	O96019	Actin-like protein 6A OS=Homo sapiens OX=9606 GN=ACTL6A PE=1 SV=1	0.001	3.679	4	1	1	1	429	47.4	5.6	2.02	cell organization and biogenesis;metabolic process;regulation of biological process;response to stimulus	membrane;nucleus	DNA binding;protein binding		RUNX1 interacts with co-factors whose precise effect on RUNX1 targets is not known; UCH proteinases; DNA Damage Recognition in GG-NER; RMTs methylate histone arginines; HATs acetylate histones	18	1.008	0.969777	20.66	1.47	0.996	1.008	2.057	0.868	172664	113365	1		Middle
FALSE	High	Master Protein	P00338	L-lactate dehydrogenase A chain OS=Homo sapiens OX=9606 GN=LDHA PE=1 SV=2	0	19.251	14	4	18	3	332	36.7	8.27	41.42	metabolic process;regulation of biological process;response to stimulus	cytoplasm;cytosol;membrane;nucleus	catalytic activity;nucleotide binding;protein binding	Propanoate metabolism; HIF-1 signaling pathway; Central carbon metabolism in cancer; Pyruvate metabolism; Glucagon signaling pathway; Glycolysis / Gluconeogenesis; Metabolic pathways; Cysteine and methionine metabolism	Pyruvate metabolism	16	0.996	0.876917	47.38	0.996	1.464	0.595	1.904	0.805	84741.9	84736.8	1		Top
FALSE	High	Master Protein	P00338	L-lactate dehydrogenase A chain OS=Homo sapiens OX=9606 GN=LDHA PE=1 SV=2	0	20.133	12	3	14	2	332	36.7	8.27	39.44	metabolic process;regulation of biological process;response to stimulus	cytoplasm;cytosol;membrane;nucleus	catalytic activity;nucleotide binding;protein binding	Propanoate metabolism; HIF-1 signaling pathway; Central carbon metabolism in cancer; Pyruvate metabolism; Glucagon signaling pathway; Glycolysis / Gluconeogenesis; Metabolic pathways; Cysteine and methionine metabolism	Pyruvate metabolism	16	0.836	0.230852	74.77	0.836	1.687	1.321	0.554	0.448	213967	266755	1		Middle
FALSE	High	Master Protein	P00338	L-lactate dehydrogenase A chain OS=Homo sapiens OX=9606 GN=LDHA PE=1 SV=2	0	165.311	68	25	242	23	332	36.7	8.27	594.87	metabolic process;regulation of biological process;response to stimulus	cytoplasm;cytosol;membrane;nucleus	catalytic activity;nucleotide binding;protein binding	Propanoate metabolism; HIF-1 signaling pathway; Central carbon metabolism in cancer; Pyruvate metabolism; Glucagon signaling pathway; Glycolysis / Gluconeogenesis; Metabolic pathways; Cysteine and methionine metabolism	Pyruvate metabolism	16	1.026	0.782611	5.95	0.985	1.029	1.163	0.944	1.026	3.26854e+06	3.02675e+06	1		Bottom
FALSE	High	Master Protein	P00352	Retinal dehydrogenase 1 OS=Homo sapiens OX=9606 GN=ALDH1A1 PE=1 SV=2	0	7.784	9	2	4	2	501	54.8	6.73	5.84	metabolic process;regulation of biological process	cytoplasm;cytosol	catalytic activity;enzyme regulator activity;nucleotide binding	Retinol metabolism; Metabolic pathways	Ethanol oxidation; Fructose catabolism; RA biosynthesis pathway	19	0.819	0.181632	22.58	0.909	1.131	0.819	0.468	0.711	165819	199562	1		Middle
FALSE	High	Master Protein	P00367	Glutamate dehydrogenase 1, mitochondrial OS=Homo sapiens OX=9606 GN=GLUD1 PE=1 SV=2	0	7.001	6	2	2	2	558	61.4	7.8	4.92	cell organization and biogenesis;metabolic process;regulation of biological process	cytoplasm;mitochondrion;organelle lumen	catalytic activity;nucleotide binding;protein binding	Arginine biosynthesis; Carbon metabolism; Proximal tubule bicarbonate reclamation; Alanine, aspartate and glutamate metabolism; Nitrogen metabolism; Metabolic pathways; D-Glutamine and D-glutamate metabolism	Transcriptional activation of mitochondrial biogenesis; Amino acid synthesis and interconversion (transamination)	15	1.457	0.0367887	32.76	0.744	1.457	1.026	1.779	1.627	103977	48072.6	1		Top
FALSE	High	Master Protein	P00367	Glutamate dehydrogenase 1, mitochondrial OS=Homo sapiens OX=9606 GN=GLUD1 PE=1 SV=2	0	68.931	30	14	56	14	558	61.4	7.8	136.67	cell organization and biogenesis;metabolic process;regulation of biological process	cytoplasm;mitochondrion;organelle lumen	catalytic activity;nucleotide binding;protein binding	Arginine biosynthesis; Carbon metabolism; Proximal tubule bicarbonate reclamation; Alanine, aspartate and glutamate metabolism; Nitrogen metabolism; Metabolic pathways; D-Glutamine and D-glutamate metabolism	Transcriptional activation of mitochondrial biogenesis; Amino acid synthesis and interconversion (transamination)	15	0.954	0.742144	12.16	0.855	1.087	1.032	0.881	0.954	340571	346328	1		Middle
FALSE	High	Master Protein	P00387	NADH-cytochrome b5 reductase 3 OS=Homo sapiens OX=9606 GN=CYB5R3 PE=1 SV=3	0	39.483	25	4	30	4	301	34.2	7.59	94.27	metabolic process;transport	cytoplasm;endoplasmic reticulum;extracellular;membrane;mitochondrion;organelle lumen	catalytic activity;nucleotide binding;protein binding	Amino sugar and nucleotide sugar metabolism	Vitamin C (ascorbate) metabolism; Neutrophil degranulation; Phase I - Functionalization of compounds	11	1.089	0.419571	18.23	0.883	0.897	1.089	1.223	1.089	386560	368559	1		Bottom
FALSE	Medium	Master Protein	P00390	Glutathione reductase, mitochondrial OS=Homo sapiens OX=9606 GN=GSR PE=1 SV=2	0.02	1.919	4	1	1	1	522	56.2	8.5	0	cellular homeostasis;metabolic process;regulation of biological process;response to stimulus	cytoplasm;cytosol;mitochondrion;organelle lumen	antioxidant activity;catalytic activity;nucleotide binding	Glutathione metabolism; Thyroid hormone synthesis	Detoxification of Reactive Oxygen Species	13	1.38	0.0773171	38.11	1.734	1.604	0.443	0.627	1.38	59142.2	49341.6	1		Top
FALSE	High	Master Protein	P00390	Glutathione reductase, mitochondrial OS=Homo sapiens OX=9606 GN=GSR PE=1 SV=2	0	25.695	16	6	21	6	522	56.2	8.5	44.47	cellular homeostasis;metabolic process;regulation of biological process;response to stimulus	cytoplasm;cytosol;mitochondrion;organelle lumen	antioxidant activity;catalytic activity;nucleotide binding	Glutathione metabolism; Thyroid hormone synthesis	Detoxification of Reactive Oxygen Species	13	0.984	0.902314	9.34	1.05	0.939	1.295	0.85	0.984	280461	248103	1		Middle
FALSE	High	Master Protein	P00403	Cytochrome c oxidase subunit 2 OS=Homo sapiens OX=9606 GN=MT-CO2 PE=1 SV=1	0	34.038	16	3	34	3	227	25.5	4.82	87.14	metabolic process;response to stimulus;transport	membrane;mitochondrion	catalytic activity;metal ion binding;protein binding;transporter activity	Huntington's disease; Parkinson's disease; Alzheimer's disease; Oxidative phosphorylation; Non-alcoholic fatty liver disease (NAFLD); Metabolic pathways; Cardiac muscle contraction	TP53 Regulates Metabolic Genes; Respiratory electron transport	19	0.817	0.0789315	17.26	0.698	1.137	0.8	0.924	0.817	497315	555157	1		Bottom
FALSE	High	Master Protein	P00414	Cytochrome c oxidase subunit 3 OS=Homo sapiens OX=9606 GN=MT-CO3 PE=1 SV=2	0.006	4.747	5	1	3	1	261	29.9	7.31	2.05	cell organization and biogenesis;metabolic process;transport	membrane;mitochondrion	catalytic activity;protein binding;transporter activity	Huntington's disease; Parkinson's disease; Alzheimer's disease; Oxidative phosphorylation; Non-alcoholic fatty liver disease (NAFLD); Metabolic pathways; Cardiac muscle contraction	TP53 Regulates Metabolic Genes; Respiratory electron transport	17	1.106	0.645191	16.06	0.591	1.147	1.226	0.933	1.106	116693	126237	1		Top
FALSE	High	Master Protein	P00441	Superoxide dismutase [Cu-Zn] OS=Homo sapiens OX=9606 GN=SOD1 PE=1 SV=2	0	18.029	45	2	14	2	154	15.9	6.13	63.81	cell organization and biogenesis;cellular component movement;cellular homeostasis;metabolic process;regulation of biological process;response to stimulus;transport	cytoplasm;cytosol;extracellular;membrane;mitochondrion;nucleus;organelle lumen;vacuole	antioxidant activity;catalytic activity;metal ion binding;protein binding	Peroxisome; Longevity regulating pathway - multiple species; Prion diseases; Huntington's disease; Amyotrophic lateral sclerosis (ALS)	Platelet degranulation ; Gene and protein expression by JAK-STAT signaling after Interleukin-12 stimulation; Interleukin-12 family signaling; Detoxification of Reactive Oxygen Species	27											1		Bottom
FALSE	High	Master Protein	P00488	Coagulation factor XIII A chain OS=Homo sapiens OX=9606 GN=F13A1 PE=1 SV=4	0	16.953	8	4	12	4	732	83.2	6.09	24.52	coagulation;metabolic process;response to stimulus;transport	cytoplasm;extracellular;organelle lumen	catalytic activity;metal ion binding	Complement and coagulation cascades	Platelet degranulation ; Interleukin-4 and 13 signaling; Common Pathway of Fibrin Clot Formation	11	0.916	0.513565	48.21	0.92	1.357	0.916	0.645	0.655	112353	111720	1		Top
FALSE	High	Master Protein	P00491	Purine nucleoside phosphorylase OS=Homo sapiens OX=9606 GN=PNP PE=1 SV=2	0.005	3.525	10	2	4	2	289	32.1	6.95	1.78	metabolic process;regulation of biological process;response to stimulus;transport	cytoplasm;cytoskeleton;cytosol;extracellular;nucleus;organelle lumen	catalytic activity	Purine metabolism; Nicotinate and nicotinamide metabolism; Metabolic pathways; Pyrimidine metabolism	Neutrophil degranulation; Purine salvage; Purine catabolism	13	1.487	0.0272172	52.19	1.487	1.138	0.784	2.01	2.692	25645.8	17247.3	1		Top
FALSE	High	Master Protein	P00491	Purine nucleoside phosphorylase OS=Homo sapiens OX=9606 GN=PNP PE=1 SV=2	0	55.068	50	10	44	10	289	32.1	6.95	116.58	metabolic process;regulation of biological process;response to stimulus;transport	cytoplasm;cytoskeleton;cytosol;extracellular;nucleus;organelle lumen	catalytic activity	Purine metabolism; Nicotinate and nicotinamide metabolism; Metabolic pathways; Pyrimidine metabolism	Neutrophil degranulation; Purine salvage; Purine catabolism	13	0.974	0.848603	10.37	0.892	0.672	0.974	1.047	1.008	340212	420379	1		Bottom
FALSE	High	Master Protein	P00492	Hypoxanthine-guanine phosphoribosyltransferase OS=Homo sapiens OX=9606 GN=HPRT1 PE=1 SV=2	0	27.768	35	5	27	5	218	24.6	6.68	102.65	cell differentiation;cell organization and biogenesis;cell proliferation;metabolic process;regulation of biological process;response to stimulus	cytoplasm;cytosol	catalytic activity;metal ion binding;nucleotide binding;protein binding	Purine metabolism; Metabolic pathways; Drug metabolism - other enzymes	Purine salvage	9	0.886	0.332915	13.13	0.915	0.722	0.814	1.229	0.886	174433	175912	1		Bottom
FALSE	High	Master Protein	P00505	Aspartate aminotransferase, mitochondrial OS=Homo sapiens OX=9606 GN=GOT2 PE=1 SV=3	0	66.365	33	12	79	12	430	47.5	9.01	185.7	metabolic process;response to stimulus;transport	cell surface;membrane;mitochondrion;organelle lumen	catalytic activity;protein binding;RNA binding	Fat digestion and absorption; Phenylalanine, tyrosine and tryptophan biosynthesis; Arginine biosynthesis; Tyrosine metabolism; Carbon metabolism; Alanine, aspartate and glutamate metabolism; Phenylalanine metabolism; Biosynthesis of amino acids; 2-Oxocarboxylic acid metabolism; Metabolic pathways; Cysteine and methionine metabolism; Arginine and proline metabolism	Gluconeogenesis; Amino acid synthesis and interconversion (transamination); Glyoxylate metabolism and glycine degradation	22	0.952	0.731874	8.59	0.952	1.043	1.01	0.903	0.887	711365	825938	1		Middle
FALSE	High	Master Protein	P00558	Phosphoglycerate kinase 1 OS=Homo sapiens OX=9606 GN=PGK1 PE=1 SV=3	0	5.715	6	2	2	2	417	44.6	8.1	1.89	cell differentiation;metabolic process;regulation of biological process;response to stimulus	cytoplasm;cytosol;membrane	catalytic activity;nucleotide binding;protein binding	HIF-1 signaling pathway; Carbon metabolism; Glycolysis / Gluconeogenesis; Biosynthesis of amino acids; Metabolic pathways	Gluconeogenesis; Glycolysis	13	1.35	0.101076	34.15	1.661	3.999	0.66	1.078	1.35	39777.9	27179.9	1		Top
FALSE	High	Master Protein	P00558	Phosphoglycerate kinase 1 OS=Homo sapiens OX=9606 GN=PGK1 PE=1 SV=3	0	349.998	87	39	468	39	417	44.6	8.1	1352.37	cell differentiation;metabolic process;regulation of biological process;response to stimulus	cytoplasm;cytosol;membrane	catalytic activity;nucleotide binding;protein binding	HIF-1 signaling pathway; Carbon metabolism; Glycolysis / Gluconeogenesis; Biosynthesis of amino acids; Metabolic pathways	Gluconeogenesis; Glycolysis	13	0.944	0.692913	8	0.896	1.042	0.944	0.995	0.885	4.49778e+06	4.98591e+06	1		Middle
FALSE	High	Master Protein	P00558	Phosphoglycerate kinase 1 OS=Homo sapiens OX=9606 GN=PGK1 PE=1 SV=3	0	108.649	67	17	75	17	417	44.6	8.1	210.08	cell differentiation;metabolic process;regulation of biological process;response to stimulus	cytoplasm;cytosol;membrane	catalytic activity;nucleotide binding;protein binding	HIF-1 signaling pathway; Carbon metabolism; Glycolysis / Gluconeogenesis; Biosynthesis of amino acids; Metabolic pathways	Gluconeogenesis; Glycolysis	13	0.851	0.164235	11.9	0.755	0.851	0.876	0.788	1.4	553336	551936	1		Bottom
FALSE	High	Master Protein	P00813	Adenosine deaminase OS=Homo sapiens OX=9606 GN=ADA PE=1 SV=3	0	7.622	18	2	10	2	363	40.7	5.95	11.42	cell differentiation;metabolic process;regulation of biological process;response to stimulus;transport	cell surface;cytoplasm;cytosol;membrane;organelle lumen;vacuole	catalytic activity;metal ion binding;protein binding	Primary immunodeficiency; Purine metabolism; Metabolic pathways	Purine salvage	7	1.286	0.0994582	25.46	1.945	1.286	1.506	1.222	0.918	39106.5	25265.9	1		Middle
FALSE	High	Master Protein	P00813	Adenosine deaminase OS=Homo sapiens OX=9606 GN=ADA PE=1 SV=3	0	11.847	18	2	12	2	363	40.7	5.95	7.16	cell differentiation;metabolic process;regulation of biological process;response to stimulus;transport	cell surface;cytoplasm;cytosol;membrane;organelle lumen;vacuole	catalytic activity;metal ion binding;protein binding	Primary immunodeficiency; Purine metabolism; Metabolic pathways	Purine salvage	7	1.636	0.00337675	78.63	1.636	0.768	1.169	3.155	4.741	54889.6	42834.6	1		Bottom
FALSE	High	Master Protein	P00846	ATP synthase subunit a OS=Homo sapiens OX=9606 GN=MT-ATP6 PE=1 SV=1	0.005	3.575	4	1	7	1	226	24.8	10.1	18.86	cell organization and biogenesis;metabolic process;response to stimulus;transport	membrane;mitochondrion	catalytic activity;transporter activity	Huntington's disease; Parkinson's disease; Alzheimer's disease; Oxidative phosphorylation; Metabolic pathways	Cristae formation; Formation of ATP by chemiosmotic coupling	14	1.06	0.835039	25.32	0.702	0.879	1.199	1.324	1.06	244968	278803	1		Top
FALSE	High	Master Protein	P00918	Carbonic anhydrase 2 OS=Homo sapiens OX=9606 GN=CA2 PE=1 SV=2	0	5.416	6	1	2	1	260	29.2	7.4	3.18	cellular homeostasis;metabolic process;regulation of biological process;response to stimulus;transport	cytoplasm;cytosol;membrane	catalytic activity;metal ion binding;protein binding	Bile secretion; Proximal tubule bicarbonate reclamation; Pancreatic secretion; Gastric acid secretion; Nitrogen metabolism; Collecting duct acid secretion	Reversible hydration of carbon dioxide; Erythrocytes take up carbon dioxide and release oxygen; Erythrocytes take up oxygen and release carbon dioxide	12	1.238	0.11177	42.65	0.882	1.238	1.62	0.776	1.398	157623	104688	1		Bottom
FALSE	High	Master Protein	P01009	Alpha-1-antitrypsin OS=Homo sapiens OX=9606 GN=SERPINA1 PE=1 SV=3	0	7.322	3	1	4	1	418	46.7	5.59	10.81	cell organization and biogenesis;coagulation;defense response;metabolic process;regulation of biological process;response to stimulus;transport	endoplasmic reticulum;extracellular;Golgi;membrane;organelle lumen	enzyme regulator activity;protein binding	Complement and coagulation cascades	Platelet degranulation ; Post-translational protein phosphorylation; Regulation of Insulin-like Growth Factor (IGF) transport and uptake by Insulin-like Growth Factor Binding Proteins (IGFBPs); Neutrophil degranulation; Cargo concentration in the ER; COPII (Coat Protein 2) Mediated Vesicle Transport	22	0.731	0.0370448	15.3	0.504	1.26	0.751	0.731	0.663	57260.2	113610	1		Middle
FALSE	High	Master Protein	P01137	Transforming growth factor beta-1 proprotein OS=Homo sapiens OX=9606 GN=TGFB1 PE=1 SV=2	0	6.818	5	1	2	1	390	44.3	8.53	4.54	cell death;cell differentiation;cell growth;cell organization and biogenesis;cell proliferation;cellular component movement;cellular homeostasis;defense response;metabolic process;regulation of biological process;response to stimulus;transport	cell surface;cytoplasm;extracellular;membrane;nucleus;organelle lumen	enzyme regulator activity;protein binding	Chagas disease (American trypanosomiasis); Endocytosis; TGF-beta signaling pathway; Inflammatory bowel disease (IBD); Amoebiasis; Osteoclast differentiation; Hepatitis B; Pancreatic cancer; FoxO signaling pathway; Dilated cardiomyopathy; Chronic myeloid leukemia; Cytokine-cytokine receptor interaction; Hippo signaling pathway; Leishmaniasis; MAPK signaling pathway; Colorectal cancer; Pathways in …	SMAD2/3 Phosphorylation Motif Mutants in Cancer; TGFBR2 Kinase Domain Mutants in Cancer; TGFBR1 LBD Mutants in Cancer; UCH proteinases; Transcriptional regulation of white adipocyte differentiation; Downregulation of TGF-beta receptor signaling; RUNX3 regulates p14-ARF; Molecules associated with elastic fibres; Syndecan interactions; Platelet degranulation ; ECM proteoglycans; TGFBR2 MSI Frameshi…	98	1.454	0.0139125	53.99	6.49	1.315	0.924	2.239	1.454	99868.6	64075.3	1		Middle
FALSE	Low	Master Protein	P01213	Proenkephalin-B OS=Homo sapiens OX=9606 GN=PDYN PE=1 SV=1	0.192	0.646	6	1	2	1	254	28.4	6.3	0	cell communication;regulation of biological process;response to stimulus	extracellular;membrane	protein binding	Amphetamine addiction; Cocaine addiction; Alcoholism	Peptide ligand-binding receptors; G-protein activation	13											1		Top
FALSE	High	None	P01889	HLA class I histocompatibility antigen, B-7 alpha chain OS=Homo sapiens OX=9606 GN=HLA-B PE=1 SV=3	0	52.046	25	6	53	0	362	40.4	5.85	58.91	regulation of biological process;response to stimulus;transport	cell surface;endoplasmic reticulum;Golgi;membrane	protein binding	Viral carcinogenesis; Endocytosis; Allograft rejection; Epstein-Barr virus infection; Type I diabetes mellitus; Cell adhesion molecules (CAMs); Natural killer cell mediated cytotoxicity; HTLV-I infection; Phagosome; Autoimmune thyroid disease; Herpes simplex infection; Viral myocarditis; Graft-versus-host disease; Antigen processing and presentation	Interferon alpha/beta signaling; ER-Phagosome pathway; Neutrophil degranulation; Immunoregulatory interactions between a Lymphoid and a non-Lymphoid cell; Endosomal/Vacuolar pathway; Interferon gamma signaling; Antigen Presentation: Folding, assembly and peptide loading of class I MHC	31											1		Middle
FALSE	High	Master Protein Candidate	P01889	HLA class I histocompatibility antigen, B-7 alpha chain OS=Homo sapiens OX=9606 GN=HLA-B PE=1 SV=3	0	20.333	10	2	6	1	362	40.4	5.85	4.57	regulation of biological process;response to stimulus;transport	cell surface;endoplasmic reticulum;Golgi;membrane	protein binding	Viral carcinogenesis; Endocytosis; Allograft rejection; Epstein-Barr virus infection; Type I diabetes mellitus; Cell adhesion molecules (CAMs); Natural killer cell mediated cytotoxicity; HTLV-I infection; Phagosome; Autoimmune thyroid disease; Herpes simplex infection; Viral myocarditis; Graft-versus-host disease; Antigen processing and presentation	Interferon alpha/beta signaling; ER-Phagosome pathway; Neutrophil degranulation; Immunoregulatory interactions between a Lymphoid and a non-Lymphoid cell; Endosomal/Vacuolar pathway; Interferon gamma signaling; Antigen Presentation: Folding, assembly and peptide loading of class I MHC	31	0.781	0.139648	42.76	0.781	0.579	1.098	0.757	1.285	74796.2	98750.2	1		Bottom
FALSE	High	None	P01891	HLA class I histocompatibility antigen, A-68 alpha chain OS=Homo sapiens OX=9606 GN=HLA-A PE=1 SV=4	0	78.762	32	8	60	1	365	40.9	6.7	143.46	regulation of biological process;response to stimulus	cell surface;endoplasmic reticulum;Golgi;membrane	protein binding;RNA binding		Interferon alpha/beta signaling; ER-Phagosome pathway; Immunoregulatory interactions between a Lymphoid and a non-Lymphoid cell; Endosomal/Vacuolar pathway; Interferon gamma signaling; Antigen Presentation: Folding, assembly and peptide loading of class I MHC	14	0.563	0.000133699	63.95	0.989	0.556	0.124	0.563	1.13	141555	214993	1		Middle
FALSE	High	None	P01891	HLA class I histocompatibility antigen, A-68 alpha chain OS=Homo sapiens OX=9606 GN=HLA-A PE=1 SV=4	0	28.637	16	3	16	1	365	40.9	6.7	28.37	regulation of biological process;response to stimulus	cell surface;endoplasmic reticulum;Golgi;membrane	protein binding;RNA binding		Interferon alpha/beta signaling; ER-Phagosome pathway; Immunoregulatory interactions between a Lymphoid and a non-Lymphoid cell; Endosomal/Vacuolar pathway; Interferon gamma signaling; Antigen Presentation: Folding, assembly and peptide loading of class I MHC	14											1		Bottom
FALSE	High	Master Protein	P01892	HLA class I histocompatibility antigen, A-2 alpha chain OS=Homo sapiens OX=9606 GN=HLA-A PE=1 SV=1	0	108.229	48	13	81	4	365	40.9	6.99	205.55	cell organization and biogenesis;defense response;metabolic process;regulation of biological process;response to stimulus	cell surface;endoplasmic reticulum;Golgi;membrane	protein binding;RNA binding		Interferon alpha/beta signaling; E3 ubiquitin ligases ubiquitinate target proteins; Endosomal/Vacuolar pathway; Immunoregulatory interactions between a Lymphoid and a non-Lymphoid cell; Interferon gamma signaling; Antigen Presentation: Folding, assembly and peptide loading of class I MHC; ER-Phagosome pathway; Nef mediated downregulation of MHC class I complex cell surface expression	25	0.891	0.436452	27.31	0.891	1.092	0.493	1.097	0.864	372178	355848	1		Middle
FALSE	High	None	P01892	HLA class I histocompatibility antigen, A-2 alpha chain OS=Homo sapiens OX=9606 GN=HLA-A PE=1 SV=1	0	28.637	16	3	16	1	365	40.9	6.99	28.37	cell organization and biogenesis;defense response;metabolic process;regulation of biological process;response to stimulus	cell surface;endoplasmic reticulum;Golgi;membrane	protein binding;RNA binding		Interferon alpha/beta signaling; E3 ubiquitin ligases ubiquitinate target proteins; Endosomal/Vacuolar pathway; Immunoregulatory interactions between a Lymphoid and a non-Lymphoid cell; Interferon gamma signaling; Antigen Presentation: Folding, assembly and peptide loading of class I MHC; ER-Phagosome pathway; Nef mediated downregulation of MHC class I complex cell surface expression	25											1		Bottom
FALSE	High	None	P01893	Putative HLA class I histocompatibility antigen, alpha chain H OS=Homo sapiens OX=9606 GN=HLA-H PE=5 SV=3	0	22.744	17	4	21	1	362	40.9	6.3	56.05	regulation of biological process;response to stimulus;transport	cell surface;membrane	protein binding		Interferon alpha/beta signaling; ER-Phagosome pathway; Neutrophil degranulation; Immunoregulatory interactions between a Lymphoid and a non-Lymphoid cell; Endosomal/Vacuolar pathway; Interferon gamma signaling; Antigen Presentation: Folding, assembly and peptide loading of class I MHC	15	0.879	0.383693	9.47	0.89	0.44	0.879	0.826	0.977	349871	395444	1		Middle
FALSE	High	None	P01893	Putative HLA class I histocompatibility antigen, alpha chain H OS=Homo sapiens OX=9606 GN=HLA-H PE=5 SV=3	0	5.639	7	1	7	0	362	40.9	6.3	16.53	regulation of biological process;response to stimulus;transport	cell surface;membrane	protein binding		Interferon alpha/beta signaling; ER-Phagosome pathway; Neutrophil degranulation; Immunoregulatory interactions between a Lymphoid and a non-Lymphoid cell; Endosomal/Vacuolar pathway; Interferon gamma signaling; Antigen Presentation: Folding, assembly and peptide loading of class I MHC	15											2		Bottom
FALSE	Medium	Master Protein	P01903	HLA class II histocompatibility antigen, DR alpha chain OS=Homo sapiens OX=9606 GN=HLA-DRA PE=1 SV=1	0.035	1.43	2	1	1	1	254	28.6	5	0	cell organization and biogenesis;regulation of biological process;response to stimulus	cell surface;endoplasmic reticulum;endosome;Golgi;membrane;vacuole	protein binding;receptor activity;signal transducer activity	Th1 and Th2 cell differentiation; Inflammatory bowel disease (IBD); Asthma; Hematopoietic cell lineage; Allograft rejection; Epstein-Barr virus infection; Leishmaniasis; Type I diabetes mellitus; Cell adhesion molecules (CAMs); Tuberculosis; HTLV-I infection; Toxoplasmosis; Phagosome; Autoimmune thyroid disease; Systemic lupus erythematosus; Herpes simplex infection; Viral myocarditis; Staphyloco…	PD-1 signaling; Translocation of ZAP-70 to Immunological synapse; MHC class II antigen presentation; Downstream TCR signaling; Generation of second messenger molecules; Interferon gamma signaling; Phosphorylation of CD3 and TCR zeta chains	38	0.724	0.0315866	30.88	0.712	2.641	0.915	0.724	0.233	62377.3	63874.9	1		Middle
FALSE	High	Master Protein	P01903	HLA class II histocompatibility antigen, DR alpha chain OS=Homo sapiens OX=9606 GN=HLA-DRA PE=1 SV=1	0	34.418	33	8	33	7	254	28.6	5	69.97	cell organization and biogenesis;regulation of biological process;response to stimulus	cell surface;endoplasmic reticulum;endosome;Golgi;membrane;vacuole	protein binding;receptor activity;signal transducer activity	Th1 and Th2 cell differentiation; Inflammatory bowel disease (IBD); Asthma; Hematopoietic cell lineage; Allograft rejection; Epstein-Barr virus infection; Leishmaniasis; Type I diabetes mellitus; Cell adhesion molecules (CAMs); Tuberculosis; HTLV-I infection; Toxoplasmosis; Phagosome; Autoimmune thyroid disease; Systemic lupus erythematosus; Herpes simplex infection; Viral myocarditis; Staphyloco…	PD-1 signaling; Translocation of ZAP-70 to Immunological synapse; MHC class II antigen presentation; Downstream TCR signaling; Generation of second messenger molecules; Interferon gamma signaling; Phosphorylation of CD3 and TCR zeta chains	38	1.206	0.0860452	30.12	0.853	1.451	1.206	0.859	1.407	642649	463162	1		Bottom
FALSE	High	Master Protein	P01906	HLA class II histocompatibility antigen, DQ alpha 2 chain OS=Homo sapiens OX=9606 GN=HLA-DQA2 PE=1 SV=2	0	5.526	11	2	7	1	255	28	4.88	19.57	regulation of biological process;response to stimulus	endoplasmic reticulum;endosome;Golgi;membrane;vacuole	receptor activity;signal transducer activity	Th1 and Th2 cell differentiation; Inflammatory bowel disease (IBD); Asthma; Hematopoietic cell lineage; Allograft rejection; Epstein-Barr virus infection; Leishmaniasis; Type I diabetes mellitus; Cell adhesion molecules (CAMs); Tuberculosis; HTLV-I infection; Toxoplasmosis; Phagosome; Autoimmune thyroid disease; Systemic lupus erythematosus; Herpes simplex infection; Viral myocarditis; Staphyloco…	PD-1 signaling; Translocation of ZAP-70 to Immunological synapse; MHC class II antigen presentation; Downstream TCR signaling; Generation of second messenger molecules; Interferon gamma signaling; Phosphorylation of CD3 and TCR zeta chains	37											1		Bottom
FALSE	High	Master Protein	P01909	HLA class II histocompatibility antigen, DQ alpha 1 chain OS=Homo sapiens OX=9606 GN=HLA-DQA1 PE=1 SV=1	0	6.866	6	1	4	1	254	27.8	5.72	12.52	regulation of biological process;response to stimulus	endoplasmic reticulum;endosome;Golgi;membrane;vacuole	metal ion binding;receptor activity;signal transducer activity	Th1 and Th2 cell differentiation; Inflammatory bowel disease (IBD); Asthma; Hematopoietic cell lineage; Allograft rejection; Epstein-Barr virus infection; Leishmaniasis; Type I diabetes mellitus; Cell adhesion molecules (CAMs); Tuberculosis; HTLV-I infection; Toxoplasmosis; Phagosome; Autoimmune thyroid disease; Systemic lupus erythematosus; Herpes simplex infection; Viral myocarditis; Staphyloco…	PD-1 signaling; Translocation of ZAP-70 to Immunological synapse; MHC class II antigen presentation; Downstream TCR signaling; Generation of second messenger molecules; Interferon gamma signaling; Phosphorylation of CD3 and TCR zeta chains	37	1.118	0.456592	21.71	1.282	1.118	0.807	0.579	1.269	68824.7	96356.3	1		Bottom
FALSE	High	None	P01911	HLA class II histocompatibility antigen, DRB1-15 beta chain OS=Homo sapiens OX=9606 GN=HLA-DRB1 PE=1 SV=2	0	53.453	28	4	34	0	266	29.9	7.74	118.77	cell organization and biogenesis;regulation of biological process;response to stimulus	cell surface;endoplasmic reticulum;endosome;Golgi;membrane;vacuole	protein binding		PD-1 signaling; Translocation of ZAP-70 to Immunological synapse; MHC class II antigen presentation; Downstream TCR signaling; Generation of second messenger molecules; Interferon gamma signaling; Phosphorylation of CD3 and TCR zeta chains	15											1		Bottom
FALSE	High	Master Protein	P01912	HLA class II histocompatibility antigen, DRB1-3 chain OS=Homo sapiens OX=9606 GN=HLA-DRB1 PE=1 SV=2	0	63.403	34	6	39	1	266	30.1	8.05	122.86	cell organization and biogenesis;regulation of biological process;response to stimulus	cell surface;endoplasmic reticulum;endosome;Golgi;membrane;vacuole	protein binding	Th1 and Th2 cell differentiation; Inflammatory bowel disease (IBD); Asthma; Hematopoietic cell lineage; Allograft rejection; Epstein-Barr virus infection; Leishmaniasis; Type I diabetes mellitus; Cell adhesion molecules (CAMs); Tuberculosis; HTLV-I infection; Toxoplasmosis; Phagosome; Autoimmune thyroid disease; Systemic lupus erythematosus; Herpes simplex infection; Viral myocarditis; Staphyloco…	PD-1 signaling; Translocation of ZAP-70 to Immunological synapse; MHC class II antigen presentation; Downstream TCR signaling; Generation of second messenger molecules; Interferon gamma signaling; Phosphorylation of CD3 and TCR zeta chains	38	1.417	0.00305857	56.57	0.498	1.417	2.033	0.876	1.926	200382	141439	1		Bottom
FALSE	High	Master Protein	P01920	HLA class II histocompatibility antigen, DQ beta 1 chain OS=Homo sapiens OX=9606 GN=HLA-DQB1 PE=1 SV=2	0	14.525	21	4	18	4	261	30	7.25	45.24	regulation of biological process;response to stimulus	endoplasmic reticulum;endosome;Golgi;membrane;vacuole	receptor activity;signal transducer activity	Th1 and Th2 cell differentiation; Inflammatory bowel disease (IBD); Asthma; Hematopoietic cell lineage; Allograft rejection; Epstein-Barr virus infection; Leishmaniasis; Type I diabetes mellitus; Cell adhesion molecules (CAMs); Tuberculosis; HTLV-I infection; Toxoplasmosis; Phagosome; Autoimmune thyroid disease; Systemic lupus erythematosus; Herpes simplex infection; Viral myocarditis; Staphyloco…	PD-1 signaling; Translocation of ZAP-70 to Immunological synapse; MHC class II antigen presentation; Downstream TCR signaling; Generation of second messenger molecules; Interferon gamma signaling; Phosphorylation of CD3 and TCR zeta chains	37	2.32	4.37428e-14	1.49	2.36	2.32	1.076	2.296	2.325	447966	327144	1		Bottom
FALSE	High	Master Protein	P02008	Hemoglobin subunit zeta OS=Homo sapiens OX=9606 GN=HBZ PE=1 SV=2	0	28.319	42	5	12	5	142	15.6	8.21	30.69	regulation of biological process;transport		metal ion binding;protein binding;transporter activity			0	0.758	0.0153266	15.08	0.564	0.758	0.794	0.575	0.844	503958	730665	1		Bottom
FALSE	High	None	P02042	Hemoglobin subunit delta OS=Homo sapiens OX=9606 GN=HBD PE=1 SV=2	0	17.712	27	3	6	3	147	16	8.05	14.39	coagulation;transport	cytosol	metal ion binding;protein binding;transporter activity		Factors involved in megakaryocyte development and platelet production	2	0.986	0.938833	46.46	0.728	1.436	0.986	0.51	1.068	139767	172024	1		Bottom
FALSE	High	None	P02100	Hemoglobin subunit epsilon OS=Homo sapiens OX=9606 GN=HBE1 PE=1 SV=2	0.007	1.929	7	1	2	1	147	16.2	8.63	2.15	cell organization and biogenesis;coagulation;response to stimulus;transport	cytosol	metal ion binding;protein binding;transporter activity		Factors involved in megakaryocyte development and platelet production	2	0.986	0.956432	46.46	0.728	1.436	0.986	0.51	1.068	107178	83377.9	1		Bottom
FALSE	High	Master Protein	P02533	Keratin, type I cytoskeletal 14 OS=Homo sapiens OX=9606 GN=KRT14 PE=1 SV=4	0	49.741	34	14	52	5	472	51.5	5.16	123.16	cell death;cell differentiation;cell organization and biogenesis;response to stimulus	cytoplasm;cytosol;nucleus	protein binding;structural molecule activity		Formation of the cornified envelope; Type I hemidesmosome assembly	7	0.889	0.405904	81.6	0.863	1.976	0.889	2.845	0.448	28365.9	241780	1		Top
FALSE	High	Master Protein	P02533	Keratin, type I cytoskeletal 14 OS=Homo sapiens OX=9606 GN=KRT14 PE=1 SV=4	0	27.813	11	6	37	2	472	51.5	5.16	73.81	cell death;cell differentiation;cell organization and biogenesis;response to stimulus	cytoplasm;cytosol;nucleus	protein binding;structural molecule activity		Formation of the cornified envelope; Type I hemidesmosome assembly	7	1.021	0.903505	1.71	1.683	0.511	1.033	1.021	1.01	208267	200291	1		Middle
FALSE	High	None	P02533	Keratin, type I cytoskeletal 14 OS=Homo sapiens OX=9606 GN=KRT14 PE=1 SV=4	0	4.464	3	2	8	2	472	51.5	5.16	9.65	cell death;cell differentiation;cell organization and biogenesis;response to stimulus	cytoplasm;cytosol;nucleus	protein binding;structural molecule activity		Formation of the cornified envelope; Type I hemidesmosome assembly	7	0.845	0.222434	39.73	1.727	0.218	1.017	0.845	0.667	128820	151692	1		Bottom
FALSE	High	Master Protein	P02538	Keratin, type II cytoskeletal 6A OS=Homo sapiens OX=9606 GN=KRT6A PE=1 SV=3	0	52.013	34	15	57	8	564	60	8	125.52	cell death;cell differentiation;cell organization and biogenesis;defense response;metabolic process;regulation of biological process;response to stimulus	cytosol;membrane;nucleus	protein binding;structural molecule activity		Formation of the cornified envelope	4	0.575	0.000675329	68.15	0.394	0.936	0.575	2.273	0.244	75927.6	73884.5	1		Top
FALSE	High	Master Protein Candidate	P02538	Keratin, type II cytoskeletal 6A OS=Homo sapiens OX=9606 GN=KRT6A PE=1 SV=3	0	30.858	9	6	29	1	564	60	8	74.47	cell death;cell differentiation;cell organization and biogenesis;defense response;metabolic process;regulation of biological process;response to stimulus	cytosol;membrane;nucleus	protein binding;structural molecule activity		Formation of the cornified envelope	4	0.01	1e-17	0	0.01	0.01	0.01	0.01	0.01		163123	1		Middle
FALSE	High	None	P02538	Keratin, type II cytoskeletal 6A OS=Homo sapiens OX=9606 GN=KRT6A PE=1 SV=3	0	22.49	4	3	6	3	564	60	8	16.73	cell death;cell differentiation;cell organization and biogenesis;defense response;metabolic process;regulation of biological process;response to stimulus	cytosol;membrane;nucleus	protein binding;structural molecule activity		Formation of the cornified envelope	4	0.36	4.28167e-10	36.66	1.11	0.277	0.449	0.288	0.36	64350	103511	1		Bottom
FALSE	High	Master Protein	P02545	Prelamin-A/C OS=Homo sapiens OX=9606 GN=LMNA PE=1 SV=1	0	67.2	36	19	58	19	664	74.1	7.02	123.15	cell organization and biogenesis;regulation of biological process;response to stimulus;transport	cytosol;membrane;nucleus	protein binding;structural molecule activity	Arrhythmogenic right ventricular cardiomyopathy (ARVC); Dilated cardiomyopathy; Apoptosis; Hypertrophic cardiomyopathy (HCM)	Signaling by BRAF and RAF fusions; Breakdown of the nuclear lamina; XBP1(S) activates chaperone genes; Initiation of Nuclear Envelope Reformation; Clearance of Nuclear Envelope Membranes from Chromatin; Depolymerisation of the Nuclear Lamina; Deregulated CDK5 triggers multiple neurodegenerative pathways in Alzheimer's disease models	33	0.927	0.559305	25.03	0.927	1.19	1.032	0.793	0.545	121414	144735	1		Top
FALSE	High	Master Protein	P02545	Prelamin-A/C OS=Homo sapiens OX=9606 GN=LMNA PE=1 SV=1	0	116.336	37	23	129	23	664	74.1	7.02	337.58	cell organization and biogenesis;regulation of biological process;response to stimulus;transport	cytosol;membrane;nucleus	protein binding;structural molecule activity	Arrhythmogenic right ventricular cardiomyopathy (ARVC); Dilated cardiomyopathy; Apoptosis; Hypertrophic cardiomyopathy (HCM)	Signaling by BRAF and RAF fusions; Breakdown of the nuclear lamina; XBP1(S) activates chaperone genes; Initiation of Nuclear Envelope Reformation; Clearance of Nuclear Envelope Membranes from Chromatin; Depolymerisation of the Nuclear Lamina; Deregulated CDK5 triggers multiple neurodegenerative pathways in Alzheimer's disease models	33	1.023	0.89175	12.66	0.936	1.376	1.023	1.019	1.256	687872	669437	1		Middle
FALSE	High	Master Protein	P02545	Prelamin-A/C OS=Homo sapiens OX=9606 GN=LMNA PE=1 SV=1	0	20.528	10	4	20	4	664	74.1	7.02	51.88	cell organization and biogenesis;regulation of biological process;response to stimulus;transport	cytosol;membrane;nucleus	protein binding;structural molecule activity	Arrhythmogenic right ventricular cardiomyopathy (ARVC); Dilated cardiomyopathy; Apoptosis; Hypertrophic cardiomyopathy (HCM)	Signaling by BRAF and RAF fusions; Breakdown of the nuclear lamina; XBP1(S) activates chaperone genes; Initiation of Nuclear Envelope Reformation; Clearance of Nuclear Envelope Membranes from Chromatin; Depolymerisation of the Nuclear Lamina; Deregulated CDK5 triggers multiple neurodegenerative pathways in Alzheimer's disease models	33	0.996	0.992866	14.77	0.905	1.264	0.796	1.064	0.996	393262	360946	1		Bottom
FALSE	High	Master Protein	P02775	Platelet basic protein OS=Homo sapiens OX=9606 GN=PPBP PE=1 SV=3	0	7.996	19	2	3	2	128	13.9	8.79	9.23	cellular component movement;defense response;regulation of biological process;response to stimulus;transport	extracellular;organelle lumen	protein binding;transporter activity	Cytokine-cytokine receptor interaction; Chemokine signaling pathway	Platelet degranulation ; Neutrophil degranulation; Chemokine receptors bind chemokines; G alpha (i) signalling events	18	1.323	0.0229918	25.31	1.549	1.129	0.879	1.323	1.702	173373	140466	1		Bottom
FALSE	High	Master Protein Candidate	P02776	Platelet factor 4 OS=Homo sapiens OX=9606 GN=PF4 PE=1 SV=2	0.002	3.086	9	1	4	1	101	10.8	8.62	5.93	cellular component movement;defense response;regulation of biological process;response to stimulus;transport	cytoplasm;extracellular;organelle lumen	protein binding	Cytokine-cytokine receptor interaction; Chemokine signaling pathway	Platelet degranulation ; Common Pathway of Fibrin Clot Formation; Chemokine receptors bind chemokines; RUNX1 regulates genes involved in megakaryocyte differentiation and platelet function; G alpha (i) signalling events; Cell surface interactions at the vascular wall	23	1.407	0.00198259	56.77	0.649	1.946	1.145	2.344	1.407	299599	203357	1		Bottom
FALSE	High	Master Protein	P02786	Transferrin receptor protein 1 OS=Homo sapiens OX=9606 GN=TFRC PE=1 SV=2	0	107.838	39	25	116	25	760	84.8	6.61	296.24	cell differentiation;cell organization and biogenesis;cellular homeostasis;metabolic process;regulation of biological process;response to stimulus;transport	cell surface;endosome;extracellular;membrane	protein binding;receptor activity;RNA binding;transporter activity	Endocytosis; HIF-1 signaling pathway; Hematopoietic cell lineage; Phagosome	Cargo recognition for clathrin-mediated endocytosis; Transferrin endocytosis and recycling; Golgi Associated Vesicle Biogenesis	15	1.088	0.716185	12.26	1.178	1.076	1.088	0.937	1.276	698908	751700	1		Top
FALSE	High	Master Protein	P02786	Transferrin receptor protein 1 OS=Homo sapiens OX=9606 GN=TFRC PE=1 SV=2	0	23.232	6	4	13	4	760	84.8	6.61	27.04	cell differentiation;cell organization and biogenesis;cellular homeostasis;metabolic process;regulation of biological process;response to stimulus;transport	cell surface;endosome;extracellular;membrane	protein binding;receptor activity;RNA binding;transporter activity	Endocytosis; HIF-1 signaling pathway; Hematopoietic cell lineage; Phagosome	Cargo recognition for clathrin-mediated endocytosis; Transferrin endocytosis and recycling; Golgi Associated Vesicle Biogenesis	15	1.218	0.197115	9.34	0.813	1.146	1.218	1.464	1.295	378445	334651	1		Middle
FALSE	High	Master Protein	P02786	Transferrin receptor protein 1 OS=Homo sapiens OX=9606 GN=TFRC PE=1 SV=2	0.002	2.839	2	1	1	1	760	84.8	6.61	3.03	cell differentiation;cell organization and biogenesis;cellular homeostasis;metabolic process;regulation of biological process;response to stimulus;transport	cell surface;endosome;extracellular;membrane	protein binding;receptor activity;RNA binding;transporter activity	Endocytosis; HIF-1 signaling pathway; Hematopoietic cell lineage; Phagosome	Cargo recognition for clathrin-mediated endocytosis; Transferrin endocytosis and recycling; Golgi Associated Vesicle Biogenesis	15											1		Bottom
FALSE	High	Master Protein	P02787	Serotransferrin OS=Homo sapiens OX=9606 GN=TF PE=1 SV=3	0	182.699	50	33	222	33	698	77	7.12	609.49	cell organization and biogenesis;cellular homeostasis;metabolic process;regulation of biological process;response to stimulus;transport	cell surface;endosome;extracellular;membrane;organelle lumen	enzyme regulator activity;metal ion binding;protein binding;transporter activity	HIF-1 signaling pathway; Mineral absorption	Platelet degranulation ; Post-translational protein phosphorylation; Regulation of Insulin-like Growth Factor (IGF) transport and uptake by Insulin-like Growth Factor Binding Proteins (IGFBPs); Cargo recognition for clathrin-mediated endocytosis; Transferrin endocytosis and recycling	20	1.11	0.629308	4.49	0.931	1.144	1.11	0.951	1.114	411328	390824	1		Top
FALSE	High	Master Protein	P02787	Serotransferrin OS=Homo sapiens OX=9606 GN=TF PE=1 SV=3	0	6.748	3	1	4	1	698	77	7.12	10.39	cell organization and biogenesis;cellular homeostasis;metabolic process;regulation of biological process;response to stimulus;transport	cell surface;endosome;extracellular;membrane;organelle lumen	enzyme regulator activity;metal ion binding;protein binding;transporter activity	HIF-1 signaling pathway; Mineral absorption	Platelet degranulation ; Post-translational protein phosphorylation; Regulation of Insulin-like Growth Factor (IGF) transport and uptake by Insulin-like Growth Factor Binding Proteins (IGFBPs); Cargo recognition for clathrin-mediated endocytosis; Transferrin endocytosis and recycling	20											1		Middle
FALSE	High	Master Protein	P02787	Serotransferrin OS=Homo sapiens OX=9606 GN=TF PE=1 SV=3	0	7.078	3	1	6	1	698	77	7.12	20.62	cell organization and biogenesis;cellular homeostasis;metabolic process;regulation of biological process;response to stimulus;transport	cell surface;endosome;extracellular;membrane;organelle lumen	enzyme regulator activity;metal ion binding;protein binding;transporter activity	HIF-1 signaling pathway; Mineral absorption	Platelet degranulation ; Post-translational protein phosphorylation; Regulation of Insulin-like Growth Factor (IGF) transport and uptake by Insulin-like Growth Factor Binding Proteins (IGFBPs); Cargo recognition for clathrin-mediated endocytosis; Transferrin endocytosis and recycling	20											1		Bottom
FALSE	High	Master Protein	P02792	Ferritin light chain OS=Homo sapiens OX=9606 GN=FTL PE=1 SV=2	0	65.189	55	11	81	11	175	20	5.78	191.53	cellular homeostasis;transport	cytosol;extracellular;membrane;organelle lumen;vacuole	metal ion binding;protein binding	Mineral absorption	Neutrophil degranulation; Golgi Associated Vesicle Biogenesis; Iron uptake and transport; Scavenging by Class A Receptors	14	0.927	0.563337	43.56	0.927	0.837	1.313	0.454	2.414	763889	607259	1		Top
FALSE	High	Master Protein	P02792	Ferritin light chain OS=Homo sapiens OX=9606 GN=FTL PE=1 SV=2	0	27.158	30	4	23	4	175	20	5.78	69.9	cellular homeostasis;transport	cytosol;extracellular;membrane;organelle lumen;vacuole	metal ion binding;protein binding	Mineral absorption	Neutrophil degranulation; Golgi Associated Vesicle Biogenesis; Iron uptake and transport; Scavenging by Class A Receptors	14	1.034	0.726187	17.64	0.776	1.157	1.045	1.034	0.878	438707	429933	1		Bottom
FALSE	High	Master Protein	P02794	Ferritin heavy chain OS=Homo sapiens OX=9606 GN=FTH1 PE=1 SV=2	0.004	2.659	6	1	3	1	183	21.2	5.55	7.09	cellular homeostasis;metabolic process;regulation of biological process;response to stimulus;transport	cytosol;extracellular;nucleus;vacuole	catalytic activity;metal ion binding;protein binding	Mineral absorption	Neutrophil degranulation; Golgi Associated Vesicle Biogenesis; Iron uptake and transport; Scavenging by Class A Receptors	15	1.282	0.182271	31.08	1.282	1.363	0.998	1.013	2.623	135456	105646	1		Top
FALSE	High	Master Protein	P02794	Ferritin heavy chain OS=Homo sapiens OX=9606 GN=FTH1 PE=1 SV=2	0	19.578	27	3	19	3	183	21.2	5.55	43.07	cellular homeostasis;metabolic process;regulation of biological process;response to stimulus;transport	cytosol;extracellular;nucleus;vacuole	catalytic activity;metal ion binding;protein binding	Mineral absorption	Neutrophil degranulation; Golgi Associated Vesicle Biogenesis; Iron uptake and transport; Scavenging by Class A Receptors	15	1.148	0.230712	26.87	1.33	0.864	1.696	1.148	0.94	196156	161814	1		Bottom
FALSE	High	Master Protein	P03886	NADH-ubiquinone oxidoreductase chain 1 OS=Homo sapiens OX=9606 GN=MT-ND1 PE=1 SV=1	0	6.193	6	1	3	1	318	35.6	6.55	8.56	cell organization and biogenesis;metabolic process;response to stimulus;transport	membrane;mitochondrion	catalytic activity;protein binding	Parkinson's disease; Oxidative phosphorylation; Metabolic pathways	Complex I biogenesis	10	0.756	0.0741168	11.89	0.797	0.836	0.756	0.7	0.349	18483.7	25472.6	1		Top
FALSE	High	None	P03989	HLA class I histocompatibility antigen, B-27 alpha chain OS=Homo sapiens OX=9606 GN=HLA-B PE=1 SV=2	0	50.134	24	6	56	0	362	40.4	5.82	65.76	defense response;regulation of biological process;response to stimulus	cell surface;endoplasmic reticulum;Golgi;membrane	protein binding		Interferon alpha/beta signaling; ER-Phagosome pathway; Immunoregulatory interactions between a Lymphoid and a non-Lymphoid cell; Endosomal/Vacuolar pathway; Interferon gamma signaling; Antigen Presentation: Folding, assembly and peptide loading of class I MHC	15											0		Middle
FALSE	High	Master Protein Candidate	P03989	HLA class I histocompatibility antigen, B-27 alpha chain OS=Homo sapiens OX=9606 GN=HLA-B PE=1 SV=2	0	20.333	10	2	6	1	362	40.4	5.82	4.57	defense response;regulation of biological process;response to stimulus	cell surface;endoplasmic reticulum;Golgi;membrane	protein binding		Interferon alpha/beta signaling; ER-Phagosome pathway; Immunoregulatory interactions between a Lymphoid and a non-Lymphoid cell; Endosomal/Vacuolar pathway; Interferon gamma signaling; Antigen Presentation: Folding, assembly and peptide loading of class I MHC	15	0.781	0.139648	42.76	0.781	0.579	1.098	0.757	1.285	74796.2	98750.2	1		Bottom
FALSE	High	None	P04040	Catalase OS=Homo sapiens OX=9606 GN=CAT PE=1 SV=3	0	109.029	47	23	79	23	527	59.7	7.39	172.23	cell differentiation;cell organization and biogenesis;metabolic process;regulation of biological process;response to stimulus;transport	cytosol;endoplasmic reticulum;extracellular;Golgi;membrane;mitochondrion;organelle lumen;vacuole	antioxidant activity;catalytic activity;metal ion binding;nucleotide binding;protein binding	Peroxisome; Longevity regulating pathway - multiple species; Carbon metabolism; FoxO signaling pathway; Amyotrophic lateral sclerosis (ALS); Glyoxylate and dicarboxylate metabolism; Tryptophan metabolism; Longevity regulating pathway	Neutrophil degranulation; Detoxification of Reactive Oxygen Species	20	1.212	0.316345	40.72	0.859	1.545	1.212	1.509	0.476	312062	371982	1		Top
FALSE	High	None	P04040	Catalase OS=Homo sapiens OX=9606 GN=CAT PE=1 SV=3	0	457.759	71	44	573	44	527	59.7	7.39	1532.87	cell differentiation;cell organization and biogenesis;metabolic process;regulation of biological process;response to stimulus;transport	cytosol;endoplasmic reticulum;extracellular;Golgi;membrane;mitochondrion;organelle lumen;vacuole	antioxidant activity;catalytic activity;metal ion binding;nucleotide binding;protein binding	Peroxisome; Longevity regulating pathway - multiple species; Carbon metabolism; FoxO signaling pathway; Amyotrophic lateral sclerosis (ALS); Glyoxylate and dicarboxylate metabolism; Tryptophan metabolism; Longevity regulating pathway	Neutrophil degranulation; Detoxification of Reactive Oxygen Species	20	0.971	0.831757	14.53	0.825	0.971	1.03	0.884	1.126	5.48614e+06	5.08372e+06	1		Middle
FALSE	Low	Master Protein	P04062	Lysosomal acid glucosylceramidase OS=Homo sapiens OX=9606 GN=GBA PE=1 SV=3	0.254	0.447	5	1	1	1	536	59.7	7.61	0	cell communication;cell death;cell organization and biogenesis;metabolic process;regulation of biological process;response to stimulus	membrane;organelle lumen;vacuole	catalytic activity;protein binding	Lysosome; Sphingolipid metabolism; Other glycan degradation; Metabolic pathways	Glycosphingolipid metabolism; Association of TriC/CCT with target proteins during biosynthesis	12	1.145	0.505896	71.13	0.596	1.145	2.713	2.892	0.831	20007.9	13627.6	1		Top
FALSE	High	Master Protein	P04075	Fructose-bisphosphate aldolase A OS=Homo sapiens OX=9606 GN=ALDOA PE=1 SV=2	0.005	3.415	7	2	3	2	364	39.4	8.09	5	cell organization and biogenesis;cellular homeostasis;metabolic process;regulation of biological process;transport	cytoplasm;cytoskeleton;cytosol;extracellular;membrane;nucleus;organelle lumen	catalytic activity;protein binding;RNA binding	HIF-1 signaling pathway; Carbon metabolism; Fructose and mannose metabolism; Pentose phosphate pathway; Glycolysis / Gluconeogenesis; Biosynthesis of amino acids; Metabolic pathways	Platelet degranulation ; Gluconeogenesis; Glycolysis; Neutrophil degranulation	21	1.75	0.0015259	18.73	1.734	2.497	1.971	1.75	1.437	96901.9	60879.9	1		Top
FALSE	High	Master Protein	P04075	Fructose-bisphosphate aldolase A OS=Homo sapiens OX=9606 GN=ALDOA PE=1 SV=2	0	344.616	93	38	410	34	364	39.4	8.09	1235.79	cell organization and biogenesis;cellular homeostasis;metabolic process;regulation of biological process;transport	cytoplasm;cytoskeleton;cytosol;extracellular;membrane;nucleus;organelle lumen	catalytic activity;protein binding;RNA binding	HIF-1 signaling pathway; Carbon metabolism; Fructose and mannose metabolism; Pentose phosphate pathway; Glycolysis / Gluconeogenesis; Biosynthesis of amino acids; Metabolic pathways	Platelet degranulation ; Gluconeogenesis; Glycolysis; Neutrophil degranulation	21	1.052	0.746691	0.88	1.059	0.973	1.052	1.058	0.993	6.51747e+06	6.40442e+06	1		Middle
FALSE	High	Master Protein	P04075	Fructose-bisphosphate aldolase A OS=Homo sapiens OX=9606 GN=ALDOA PE=1 SV=2	0	32.477	32	9	18	9	364	39.4	8.09	36.03	cell organization and biogenesis;cellular homeostasis;metabolic process;regulation of biological process;transport	cytoplasm;cytoskeleton;cytosol;extracellular;membrane;nucleus;organelle lumen	catalytic activity;protein binding;RNA binding	HIF-1 signaling pathway; Carbon metabolism; Fructose and mannose metabolism; Pentose phosphate pathway; Glycolysis / Gluconeogenesis; Biosynthesis of amino acids; Metabolic pathways	Platelet degranulation ; Gluconeogenesis; Glycolysis; Neutrophil degranulation	21	1.363	0.0109828	15.24	0.688	1.366	1.223	1.363	1.608	193513	122224	1		Bottom
FALSE	High	Master Protein	P04080	Cystatin-B OS=Homo sapiens OX=9606 GN=CSTB PE=1 SV=2	0	10.54	34	2	10	2	98	11.1	7.56	35.58	regulation of biological process;response to stimulus;transport	cytoplasm;cytosol;extracellular;nucleus;organelle lumen	enzyme regulator activity;protein binding;RNA binding		Neutrophil degranulation	3	1.008	0.906551	16.99	1.123	1.136	0.982	1.008	0.746	193135	197907	1		Bottom
FALSE	High	Master Protein	P04083	Annexin A1 OS=Homo sapiens OX=9606 GN=ANXA1 PE=1 SV=2	0	201.984	69	23	222	23	346	38.7	7.02	699.86	cell differentiation;cell organization and biogenesis;cellular component movement;defense response;metabolic process;regulation of biological process;response to stimulus;transport	cell surface;cytoplasm;cytoskeleton;cytosol;endosome;extracellular;membrane;nucleus;vacuole	catalytic activity;DNA binding;enzyme regulator activity;metal ion binding;protein binding;RNA binding;structural molecule activity		Gastrin-CREB signalling pathway via PKC and MAPK; G alpha (i) signalling events; Smooth Muscle Contraction; Interleukin-4 and 13 signaling; Formyl peptide receptors bind formyl peptides and many other ligands	20	1.048	0.767781	15.26	0.815	1.156	1.092	1.048	0.735	2.48647e+06	2.774e+06	1		Middle
FALSE	High	Master Protein	P04083	Annexin A1 OS=Homo sapiens OX=9606 GN=ANXA1 PE=1 SV=2	0	194.777	72	25	231	25	346	38.7	7.02	704.57	cell differentiation;cell organization and biogenesis;cellular component movement;defense response;metabolic process;regulation of biological process;response to stimulus;transport	cell surface;cytoplasm;cytoskeleton;cytosol;endosome;extracellular;membrane;nucleus;vacuole	catalytic activity;DNA binding;enzyme regulator activity;metal ion binding;protein binding;RNA binding;structural molecule activity		Gastrin-CREB signalling pathway via PKC and MAPK; G alpha (i) signalling events; Smooth Muscle Contraction; Interleukin-4 and 13 signaling; Formyl peptide receptors bind formyl peptides and many other ligands	20	0.95	0.683984	15.49	1.277	0.89	0.86	0.95	1.502	1.49163e+06	1.73755e+06	1		Bottom
FALSE	High	Master Protein	P04179	Superoxide dismutase [Mn], mitochondrial OS=Homo sapiens OX=9606 GN=SOD2 PE=1 SV=3	0	28.21	30	5	25	5	222	24.7	8.25	67.61						0	1.024	0.794756	12.62	1.024	0.937	1.125	0.856	1.03	357574	312381	1		Bottom
FALSE	High	Master Protein	P04181	Ornithine aminotransferase, mitochondrial OS=Homo sapiens OX=9606 GN=OAT PE=1 SV=1	0	11.992	8	3	4	3	439	48.5	7.03	3.87	cell organization and biogenesis;metabolic process	cytoplasm;mitochondrion;organelle lumen	catalytic activity;protein binding	Metabolic pathways; Arginine and proline metabolism	Amino acid synthesis and interconversion (transamination)	7	1.486	0.00920109	7.08	1.486	1.557	1.039	0.913	1.496	150143	131883	1		Middle
FALSE	High	None	P04222	HLA class I histocompatibility antigen, Cw-3 alpha chain OS=Homo sapiens OX=9606 GN=HLA-C PE=1 SV=2	0	14.746	10	3	15	0	366	40.8	6.39	38.88	defense response;regulation of biological process;response to stimulus	cell surface;endoplasmic reticulum;Golgi;membrane	protein binding		Interferon alpha/beta signaling; ER-Phagosome pathway; Immunoregulatory interactions between a Lymphoid and a non-Lymphoid cell; Endosomal/Vacuolar pathway; Interferon gamma signaling; Antigen Presentation: Folding, assembly and peptide loading of class I MHC; DAP12 interactions	16											0		Middle
FALSE	High	None	P04222	HLA class I histocompatibility antigen, Cw-3 alpha chain OS=Homo sapiens OX=9606 GN=HLA-C PE=1 SV=2	0	5.367	4	1	2	1	366	40.8	6.39	2.43	defense response;regulation of biological process;response to stimulus	cell surface;endoplasmic reticulum;Golgi;membrane	protein binding		Interferon alpha/beta signaling; ER-Phagosome pathway; Immunoregulatory interactions between a Lymphoid and a non-Lymphoid cell; Endosomal/Vacuolar pathway; Interferon gamma signaling; Antigen Presentation: Folding, assembly and peptide loading of class I MHC; DAP12 interactions	16	0.684	0.0433232	33.66	0.885	0.684	0.437	0.68	1.548	32225.8	42102.5	1		Bottom
FALSE	High	Master Protein	P04229	HLA class II histocompatibility antigen, DRB1-1 beta chain OS=Homo sapiens OX=9606 GN=HLA-DRB1 PE=1 SV=2	0	70.866	39	8	53	3	266	29.9	7.69	176.67	cell organization and biogenesis;defense response;regulation of biological process;response to stimulus	cell surface;endoplasmic reticulum;endosome;Golgi;membrane;vacuole	protein binding;receptor activity		PD-1 signaling; Translocation of ZAP-70 to Immunological synapse; MHC class II antigen presentation; Downstream TCR signaling; Generation of second messenger molecules; Interferon gamma signaling; Phosphorylation of CD3 and TCR zeta chains	15	1.06	0.570661	21.55	1.047	1.43	1.06	0.906	1.904	473646	418439	1		Bottom
FALSE	High	Master Protein Rejected	P04259	Keratin, type II cytoskeletal 6B OS=Homo sapiens OX=9606 GN=KRT6B PE=1 SV=5	0	51.321	31	14	64	0	564	60	8	147.8	cell death;cell organization and biogenesis;metabolic process	cytosol	catalytic activity;motor activity;protein binding;structural molecule activity		Formation of the cornified envelope	3											0		Top
FALSE	High	Master Protein	P04259	Keratin, type II cytoskeletal 6B OS=Homo sapiens OX=9606 GN=KRT6B PE=1 SV=5	0	30.858	9	6	29	1	564	60	8	74.47	cell death;cell organization and biogenesis;metabolic process	cytosol	catalytic activity;motor activity;protein binding;structural molecule activity		Formation of the cornified envelope	3	0.01	1e-17	0	0.01	0.01	0.01	0.01	0.01		163123	1		Middle
FALSE	High	Master Protein Rejected	P04259	Keratin, type II cytoskeletal 6B OS=Homo sapiens OX=9606 GN=KRT6B PE=1 SV=5	0	27.374	5	4	9	0	564	60	8	24.3	cell death;cell organization and biogenesis;metabolic process	cytosol	catalytic activity;motor activity;protein binding;structural molecule activity		Formation of the cornified envelope	3											0		Bottom
FALSE	High	Master Protein	P04264	Keratin, type II cytoskeletal 1 OS=Homo sapiens OX=9606 GN=KRT1 PE=1 SV=6	0	193.229	50	33	294	30	644	66	8.12	829.2	cell death;defense response;metabolic process;regulation of biological process;response to stimulus;transport	cytoskeleton;cytosol;extracellular;membrane;nucleus	catalytic activity;motor activity;protein binding;receptor activity;structural molecule activity		Formation of the cornified envelope; Neutrophil degranulation	7	0.997	0.878117	19.38	0.997	0.881	0.764	2.258	1.008	1.03597e+06	1.31599e+06	1		Top
FALSE	High	Master Protein	P04264	Keratin, type II cytoskeletal 1 OS=Homo sapiens OX=9606 GN=KRT1 PE=1 SV=6	0	196.588	47	27	221	24	644	66	8.12	733.31	cell death;defense response;metabolic process;regulation of biological process;response to stimulus;transport	cytoskeleton;cytosol;extracellular;membrane;nucleus	catalytic activity;motor activity;protein binding;receptor activity;structural molecule activity		Formation of the cornified envelope; Neutrophil degranulation	7	1.284	0.100801	33.39	1.575	0.534	1.515	1.284	0.995	3.01772e+06	2.32093e+06	1		Middle
FALSE	High	Master Protein	P04264	Keratin, type II cytoskeletal 1 OS=Homo sapiens OX=9606 GN=KRT1 PE=1 SV=6	0	90.538	23	15	70	13	644	66	8.12	208.5	cell death;defense response;metabolic process;regulation of biological process;response to stimulus;transport	cytoskeleton;cytosol;extracellular;membrane;nucleus	catalytic activity;motor activity;protein binding;receptor activity;structural molecule activity		Formation of the cornified envelope; Neutrophil degranulation	7	0.709	0.00250268	50.9	3.532	0.328	1.079	0.709	0.569	318190	476801	1		Bottom
FALSE	High	Master Protein	P04275	von Willebrand factor OS=Homo sapiens OX=9606 GN=VWF PE=1 SV=4	0	24.159	3	5	7	5	2813	309.1	5.48	20.35	cell organization and biogenesis;coagulation;metabolic process;response to stimulus;transport	endoplasmic reticulum;extracellular;organelle lumen	protein binding	Focal adhesion; Complement and coagulation cascades; ECM-receptor interaction; PI3K-Akt signaling pathway; Platelet activation	Integrin cell surface interactions; Signaling by BRAF and RAF fusions; MAP2K and MAPK activation; Intrinsic Pathway of Fibrin Clot Formation; GRB2:SOS provides linkage to MAPK signaling for Integrins ; Platelet Adhesion to exposed collagen; Signaling by RAS mutants; Signaling by high-kinase activity BRAF mutants; GP1b-IX-V activation signalling; Signaling by moderate kinase activity BRAF mutants;…	41	1.086	0.724889	42.57	1.086	1.102	1.397	0.636	0.562	134515	252417	1		Top
FALSE	High	None	P04350	Tubulin beta-4A chain OS=Homo sapiens OX=9606 GN=TUBB4A PE=1 SV=2	0	17.174	18	4	15	4	444	49.6	4.88	39.11	cell organization and biogenesis;regulation of biological process	cytoplasm;cytoskeleton;cytosol;nucleus	catalytic activity;metal ion binding;nucleotide binding;protein binding;structural molecule activity	Pathogenic Escherichia coli infection; Gap junction; Phagosome	COPI-independent Golgi-to-ER retrograde traffic; COPI-dependent Golgi-to-ER retrograde traffic; Carboxyterminal post-translational modifications of tubulin; Regulation of PLK1 Activity at G2/M Transition; Recruitment of NuMA to mitotic centrosomes; Hedgehog 'off' state; Loss of Nlp from mitotic centrosomes; Translocation of GLUT4 to the plasma membrane; Prefoldin mediated transfer of substrate to…	72	1.256	0.225603	29.37	1.241	2.019	0.772	1.505	1.256	104671	79649.4	1		Top
FALSE	High	Master Protein	P04350	Tubulin beta-4A chain OS=Homo sapiens OX=9606 GN=TUBB4A PE=1 SV=2	0	208.403	65	23	168	2	444	49.6	4.88	509.39	cell organization and biogenesis;regulation of biological process	cytoplasm;cytoskeleton;cytosol;nucleus	catalytic activity;metal ion binding;nucleotide binding;protein binding;structural molecule activity	Pathogenic Escherichia coli infection; Gap junction; Phagosome	COPI-independent Golgi-to-ER retrograde traffic; COPI-dependent Golgi-to-ER retrograde traffic; Carboxyterminal post-translational modifications of tubulin; Regulation of PLK1 Activity at G2/M Transition; Recruitment of NuMA to mitotic centrosomes; Hedgehog 'off' state; Loss of Nlp from mitotic centrosomes; Translocation of GLUT4 to the plasma membrane; Prefoldin mediated transfer of substrate to…	72											1		Middle
FALSE	High	Master Protein	P04350	Tubulin beta-4A chain OS=Homo sapiens OX=9606 GN=TUBB4A PE=1 SV=2	0	241.799	57	24	351	4	444	49.6	4.88	1001.92	cell organization and biogenesis;regulation of biological process	cytoplasm;cytoskeleton;cytosol;nucleus	catalytic activity;metal ion binding;nucleotide binding;protein binding;structural molecule activity	Pathogenic Escherichia coli infection; Gap junction; Phagosome	COPI-independent Golgi-to-ER retrograde traffic; COPI-dependent Golgi-to-ER retrograde traffic; Carboxyterminal post-translational modifications of tubulin; Regulation of PLK1 Activity at G2/M Transition; Recruitment of NuMA to mitotic centrosomes; Hedgehog 'off' state; Loss of Nlp from mitotic centrosomes; Translocation of GLUT4 to the plasma membrane; Prefoldin mediated transfer of substrate to…	72	0.849	0.158344	32.96	0.819	1.161	1.177	0.849	0.695	643252	696814	1		Bottom
FALSE	High	Master Protein	P04406	Glyceraldehyde-3-phosphate dehydrogenase OS=Homo sapiens OX=9606 GN=GAPDH PE=1 SV=3	0	67.235	42	10	70	10	335	36	8.46	201.12	cell death;cell organization and biogenesis;defense response;metabolic process;regulation of biological process;response to stimulus	cytoplasm;cytoskeleton;cytosol;membrane;nucleus	catalytic activity;enzyme regulator activity;nucleotide binding;protein binding	HIF-1 signaling pathway; Carbon metabolism; Alzheimer's disease; Glycolysis / Gluconeogenesis; Biosynthesis of amino acids; Metabolic pathways	Gluconeogenesis; Glycolysis	15	1.224	0.288511	55.14	0.95	1.68	0.702	2.232	1.224	630909	618745	1		Top
FALSE	High	Master Protein	P04406	Glyceraldehyde-3-phosphate dehydrogenase OS=Homo sapiens OX=9606 GN=GAPDH PE=1 SV=3	0	462.718	90	36	1152	36	335	36	8.46	3892.72	cell death;cell organization and biogenesis;defense response;metabolic process;regulation of biological process;response to stimulus	cytoplasm;cytoskeleton;cytosol;membrane;nucleus	catalytic activity;enzyme regulator activity;nucleotide binding;protein binding	HIF-1 signaling pathway; Carbon metabolism; Alzheimer's disease; Glycolysis / Gluconeogenesis; Biosynthesis of amino acids; Metabolic pathways	Gluconeogenesis; Glycolysis	15	0.885	0.410726	39.55	0.699	1.28	1.017	0.636	0.885	2.01682e+07	1.94445e+07	1		Middle
FALSE	High	Master Protein	P04406	Glyceraldehyde-3-phosphate dehydrogenase OS=Homo sapiens OX=9606 GN=GAPDH PE=1 SV=3	0	207.806	76	19	220	19	335	36	8.46	773.89	cell death;cell organization and biogenesis;defense response;metabolic process;regulation of biological process;response to stimulus	cytoplasm;cytoskeleton;cytosol;membrane;nucleus	catalytic activity;enzyme regulator activity;nucleotide binding;protein binding	HIF-1 signaling pathway; Carbon metabolism; Alzheimer's disease; Glycolysis / Gluconeogenesis; Biosynthesis of amino acids; Metabolic pathways	Gluconeogenesis; Glycolysis	15	0.833	0.113712	39.61	1.509	0.61	0.823	1.137	0.833	2.69798e+06	3.81533e+06	1		Bottom
FALSE	Low	Master Protein	P04437	T cell receptor alpha variable 29/delta variable 5 OS=Homo sapiens OX=9606 GN=TRAV29DV5 PE=1 SV=2	0.216	0.572	14	1	1	1	119	13.4	6.52	0						0											1		Top
FALSE	High	Master Protein	P04439	HLA class I histocompatibility antigen, A-3 alpha chain OS=Homo sapiens OX=9606 GN=HLA-A PE=1 SV=2	0	94.775	51	12	84	3	365	40.8	6	192.51	metabolic process;regulation of biological process;response to stimulus	cell surface;endoplasmic reticulum;Golgi;membrane	protein binding;RNA binding		Interferon alpha/beta signaling; E3 ubiquitin ligases ubiquitinate target proteins; Endosomal/Vacuolar pathway; Immunoregulatory interactions between a Lymphoid and a non-Lymphoid cell; Interferon gamma signaling; Antigen Presentation: Folding, assembly and peptide loading of class I MHC; ER-Phagosome pathway	18	0.977	0.866953	8.59	0.89	1.037	1.019	0.864	0.977	463825	501569	1		Middle
FALSE	High	None	P04439	HLA class I histocompatibility antigen, A-3 alpha chain OS=Homo sapiens OX=9606 GN=HLA-A PE=1 SV=2	0	21.939	11	2	12	0	365	40.8	6	18.81	metabolic process;regulation of biological process;response to stimulus	cell surface;endoplasmic reticulum;Golgi;membrane	protein binding;RNA binding		Interferon alpha/beta signaling; E3 ubiquitin ligases ubiquitinate target proteins; Endosomal/Vacuolar pathway; Immunoregulatory interactions between a Lymphoid and a non-Lymphoid cell; Interferon gamma signaling; Antigen Presentation: Folding, assembly and peptide loading of class I MHC; ER-Phagosome pathway	18											1		Bottom
FALSE	High	Master Protein	P04440	HLA class II histocompatibility antigen, DP beta 1 chain OS=Homo sapiens OX=9606 GN=HLA-DPB1 PE=1 SV=1	0	13.037	13	3	6	2	258	29.1	8.57	10.73	regulation of biological process;response to stimulus	cell surface;endoplasmic reticulum;endosome;Golgi;membrane;vacuole		Th1 and Th2 cell differentiation; Inflammatory bowel disease (IBD); Asthma; Hematopoietic cell lineage; Allograft rejection; Epstein-Barr virus infection; Leishmaniasis; Type I diabetes mellitus; Cell adhesion molecules (CAMs); Tuberculosis; HTLV-I infection; Toxoplasmosis; Phagosome; Autoimmune thyroid disease; Systemic lupus erythematosus; Herpes simplex infection; Viral myocarditis; Staphyloco…	PD-1 signaling; Translocation of ZAP-70 to Immunological synapse; MHC class II antigen presentation; Downstream TCR signaling; Generation of second messenger molecules; Interferon gamma signaling; Phosphorylation of CD3 and TCR zeta chains	37	1.558	0.000186236	17.04	1.558	1.737	1.17	1.501	2.239	214010	138978	1		Bottom
FALSE	High	Master Protein	P04632	Calpain small subunit 1 OS=Homo sapiens OX=9606 GN=CAPNS1 PE=1 SV=1	0	57.841	41	6	35	6	268	28.3	5.2	112.08	cell death;cell organization and biogenesis;metabolic process;regulation of biological process	cytoplasm;cytosol;membrane	catalytic activity;metal ion binding;protein binding		Degradation of the extracellular matrix; Formation of the cornified envelope; Deregulated CDK5 triggers multiple neurodegenerative pathways in Alzheimer's disease models	9	0.949	0.672804	13.89	0.949	1.047	1.14	0.901	0.857	207261	242154	1	Acetyl [N-Term]	Bottom
FALSE	Low	Master Protein	P04746	Pancreatic alpha-amylase OS=Homo sapiens OX=9606 GN=AMY2A PE=1 SV=2	0.1	0.985	1	1	2	1	511	57.7	7.05	0	metabolic process	extracellular	catalytic activity;metal ion binding	Pancreatic secretion; Starch and sucrose metabolism; Carbohydrate digestion and absorption; Metabolic pathways	Digestion of dietary carbohydrate	7											1		Top
FALSE	High	Master Protein	P04818	Thymidylate synthase OS=Homo sapiens OX=9606 GN=TYMS PE=1 SV=3	0	9.763	17	2	3	2	313	35.7	7.01	10.42	metabolic process;regulation of biological process;response to stimulus	cytoplasm;cytosol;membrane;mitochondrion;nucleus;organelle lumen	catalytic activity;nucleotide binding;protein binding;RNA binding;translation regulator activity	Antifolate resistance; One carbon pool by folate; Metabolic pathways; Pyrimidine metabolism	Activation of E2F1 target genes at G1/S; Interconversion of nucleotide di- and triphosphates	18	1.035	0.745237	8.69	1.035	3.177	1.037	0.974	0.887	190544	159994	1		Bottom
FALSE	High	Master Protein	P04839	Cytochrome b-245 heavy chain OS=Homo sapiens OX=9606 GN=CYBB PE=1 SV=2	0	6.393	3	1	5	1	570	65.3	8.63	14.56	cellular homeostasis;defense response;metabolic process;regulation of biological process;response to stimulus;transport	cytoplasm;endoplasmic reticulum;Golgi;membrane;mitochondrion	catalytic activity;metal ion binding;nucleotide binding;protein binding;transporter activity	NOD-like receptor signaling pathway; Osteoclast differentiation; HIF-1 signaling pathway; AGE-RAGE signaling pathway in diabetic complications; Phagosome; Leukocyte transendothelial migration	ROS, RNS production in phagocytes; Neutrophil degranulation; Cross-presentation of particulate exogenous antigens (phagosomes); VEGFA-VEGFR2 Pathway; Detoxification of Reactive Oxygen Species; RHO GTPases Activate NADPH Oxidases	26											1		Top
FALSE	High	Master Protein	P04843	Dolichyl-diphosphooligosaccharide--protein glycosyltransferase subunit 1 OS=Homo sapiens OX=9606 GN=RPN1 PE=1 SV=1	0	138.151	51	27	195	27	607	68.5	6.38	471.49	metabolic process	cytosol;endoplasmic reticulum;membrane	catalytic activity;protein binding;RNA binding	N-Glycan biosynthesis; Protein processing in endoplasmic reticulum; Metabolic pathways	Asparagine N-linked glycosylation; SRP-dependent cotranslational protein targeting to membrane	9	0.952	0.672541	2.35	0.94	0.968	1.017	0.952	0.756	1.09559e+06	1.03561e+06	1		Top
FALSE	High	Master Protein	P04843	Dolichyl-diphosphooligosaccharide--protein glycosyltransferase subunit 1 OS=Homo sapiens OX=9606 GN=RPN1 PE=1 SV=1	0	59.403	27	12	63	12	607	68.5	6.38	179.04	metabolic process	cytosol;endoplasmic reticulum;membrane	catalytic activity;protein binding;RNA binding	N-Glycan biosynthesis; Protein processing in endoplasmic reticulum; Metabolic pathways	Asparagine N-linked glycosylation; SRP-dependent cotranslational protein targeting to membrane	9	1.03	0.855964	20.34	1.03	0.824	1.171	0.898	2.025	543590	458234	1		Middle
FALSE	High	Master Protein	P04843	Dolichyl-diphosphooligosaccharide--protein glycosyltransferase subunit 1 OS=Homo sapiens OX=9606 GN=RPN1 PE=1 SV=1	0	12.266	5	2	10	2	607	68.5	6.38	27.08	metabolic process	cytosol;endoplasmic reticulum;membrane	catalytic activity;protein binding;RNA binding	N-Glycan biosynthesis; Protein processing in endoplasmic reticulum; Metabolic pathways	Asparagine N-linked glycosylation; SRP-dependent cotranslational protein targeting to membrane	9	1.253	0.0394206	53.92	0.709	1.253	0.794	1.709	1.54	262896	180962	1		Bottom
FALSE	High	Master Protein	P04844	Dolichyl-diphosphooligosaccharide--protein glycosyltransferase subunit 2 OS=Homo sapiens OX=9606 GN=RPN2 PE=1 SV=3	0	91.167	27	12	80	12	631	69.2	5.69	206.01	metabolic process;response to stimulus	endoplasmic reticulum;membrane	catalytic activity;protein binding	N-Glycan biosynthesis; Protein processing in endoplasmic reticulum; Metabolic pathways	Asparagine N-linked glycosylation; SRP-dependent cotranslational protein targeting to membrane	9	0.902	0.457692	10.05	0.902	1.123	0.965	0.734	0.845	523730	516550	1		Top
FALSE	High	Master Protein	P04844	Dolichyl-diphosphooligosaccharide--protein glycosyltransferase subunit 2 OS=Homo sapiens OX=9606 GN=RPN2 PE=1 SV=3	0	50.389	25	7	37	7	631	69.2	5.69	113.94	metabolic process;response to stimulus	endoplasmic reticulum;membrane	catalytic activity;protein binding	N-Glycan biosynthesis; Protein processing in endoplasmic reticulum; Metabolic pathways	Asparagine N-linked glycosylation; SRP-dependent cotranslational protein targeting to membrane	9	0.99	0.9374	14.66	0.99	1.056	1.099	0.591	0.851	350781	352751	1		Middle
FALSE	High	Master Protein	P04844	Dolichyl-diphosphooligosaccharide--protein glycosyltransferase subunit 2 OS=Homo sapiens OX=9606 GN=RPN2 PE=1 SV=3	0	9.341	9	2	5	2	631	69.2	5.69	16.29	metabolic process;response to stimulus	endoplasmic reticulum;membrane	catalytic activity;protein binding	N-Glycan biosynthesis; Protein processing in endoplasmic reticulum; Metabolic pathways	Asparagine N-linked glycosylation; SRP-dependent cotranslational protein targeting to membrane	9	0.494	2.31902e-07	77.07	0.494	1.084	0.293	1.03	0.475	107328	165826	1		Bottom
FALSE	High	Master Protein	P04899	Guanine nucleotide-binding protein G(i) subunit alpha-2 OS=Homo sapiens OX=9606 GN=GNAI2 PE=1 SV=3	0	5.774	5	1	3	1	355	40.4	5.54	9.66	cell division;cell proliferation;metabolic process;regulation of biological process;response to stimulus	cytoplasm;cytoskeleton;cytosol;membrane;nucleus	catalytic activity;metal ion binding;nucleotide binding;protein binding;signal transducer activity	Dopaminergic synapse; Chagas disease (American trypanosomiasis); Serotonergic synapse; Tight junction; Glutamatergic synapse; cGMP-PKG signaling pathway; Renin secretion; Rap1 signaling pathway; Progesterone-mediated oocyte maturation; Oxytocin signaling pathway; Circadian entrainment; Morphine addiction; Pathways in cancer; Gap junction; Adrenergic signaling in cardiomyocytes; Pertussis; Toxopla…	G alpha (z) signalling events; Cooperation of PDCL (PhLP1) and TRiC/CCT in G-protein beta folding; G alpha (s) signalling events; PLC beta mediated events; ADP signalling through P2Y purinoceptor 12; Adrenaline,noradrenaline inhibits insulin secretion; Adenylate cyclase inhibitory pathway; G-protein activation	70	1.288	0.174255	17.78	1.288	1.735	1.133	4.916	1.166	35590.8	13808.8	1		Top
FALSE	High	Master Protein	P04899	Guanine nucleotide-binding protein G(i) subunit alpha-2 OS=Homo sapiens OX=9606 GN=GNAI2 PE=1 SV=3	0	97.528	57	15	99	13	355	40.4	5.54	245.49	cell division;cell proliferation;metabolic process;regulation of biological process;response to stimulus	cytoplasm;cytoskeleton;cytosol;membrane;nucleus	catalytic activity;metal ion binding;nucleotide binding;protein binding;signal transducer activity	Dopaminergic synapse; Chagas disease (American trypanosomiasis); Serotonergic synapse; Tight junction; Glutamatergic synapse; cGMP-PKG signaling pathway; Renin secretion; Rap1 signaling pathway; Progesterone-mediated oocyte maturation; Oxytocin signaling pathway; Circadian entrainment; Morphine addiction; Pathways in cancer; Gap junction; Adrenergic signaling in cardiomyocytes; Pertussis; Toxopla…	G alpha (z) signalling events; Cooperation of PDCL (PhLP1) and TRiC/CCT in G-protein beta folding; G alpha (s) signalling events; PLC beta mediated events; ADP signalling through P2Y purinoceptor 12; Adrenaline,noradrenaline inhibits insulin secretion; Adenylate cyclase inhibitory pathway; G-protein activation	70	0.963	0.791309	8.66	0.91	1.091	0.963	0.97	0.834	925229	897124	1		Middle
FALSE	High	Master Protein	P04899	Guanine nucleotide-binding protein G(i) subunit alpha-2 OS=Homo sapiens OX=9606 GN=GNAI2 PE=1 SV=3	0	9.035	8	2	7	2	355	40.4	5.54	18.69	cell division;cell proliferation;metabolic process;regulation of biological process;response to stimulus	cytoplasm;cytoskeleton;cytosol;membrane;nucleus	catalytic activity;metal ion binding;nucleotide binding;protein binding;signal transducer activity	Dopaminergic synapse; Chagas disease (American trypanosomiasis); Serotonergic synapse; Tight junction; Glutamatergic synapse; cGMP-PKG signaling pathway; Renin secretion; Rap1 signaling pathway; Progesterone-mediated oocyte maturation; Oxytocin signaling pathway; Circadian entrainment; Morphine addiction; Pathways in cancer; Gap junction; Adrenergic signaling in cardiomyocytes; Pertussis; Toxopla…	G alpha (z) signalling events; Cooperation of PDCL (PhLP1) and TRiC/CCT in G-protein beta folding; G alpha (s) signalling events; PLC beta mediated events; ADP signalling through P2Y purinoceptor 12; Adrenaline,noradrenaline inhibits insulin secretion; Adenylate cyclase inhibitory pathway; G-protein activation	70	0.751	0.0122451	48.7	0.842	1.118	0.299	0.544	0.751	188729	232325	1		Bottom
FALSE	High	Master Protein Candidate	P04908	Histone H2A type 1-B/E OS=Homo sapiens OX=9606 GN=HIST1H2AB PE=1 SV=2	0.004	2.909	7	1	9	1	130	14.1	11.05	15.96	regulation of biological process	chromosome;nucleus	DNA binding;protein binding	Systemic lupus erythematosus; Alcoholism	SIRT1 negatively regulates rRNA expression; UCH proteinases; RMTs methylate histone arginines; Activation of anterior HOX genes in hindbrain development during early embryogenesis; NoRC negatively regulates rRNA expression; Meiotic synapsis; Transcriptional regulation by small RNAs; Meiotic recombination; PRC2 methylates histones and DNA; HDACs deacetylate histones; Formation of the beta-catenin:…	67	1.177	0.408394	3.98	1.154	1.177	1.208	0.772	1.59	878686	829914	1		Top
FALSE	High	Master Protein Candidate	P04908	Histone H2A type 1-B/E OS=Homo sapiens OX=9606 GN=HIST1H2AB PE=1 SV=2	0	6.482	22	2	5	2	130	14.1	11.05	8.14	regulation of biological process	chromosome;nucleus	DNA binding;protein binding	Systemic lupus erythematosus; Alcoholism	SIRT1 negatively regulates rRNA expression; UCH proteinases; RMTs methylate histone arginines; Activation of anterior HOX genes in hindbrain development during early embryogenesis; NoRC negatively regulates rRNA expression; Meiotic synapsis; Transcriptional regulation by small RNAs; Meiotic recombination; PRC2 methylates histones and DNA; HDACs deacetylate histones; Formation of the beta-catenin:…	67	1.134	0.415001	12.01	1.134	0.902	0.812	1.225	1.138	127229	127343	1		Middle
FALSE	High	Master Protein Candidate	P04908	Histone H2A type 1-B/E OS=Homo sapiens OX=9606 GN=HIST1H2AB PE=1 SV=2	0	51.166	35	6	98	2	130	14.1	11.05	229.02	regulation of biological process	chromosome;nucleus	DNA binding;protein binding	Systemic lupus erythematosus; Alcoholism	SIRT1 negatively regulates rRNA expression; UCH proteinases; RMTs methylate histone arginines; Activation of anterior HOX genes in hindbrain development during early embryogenesis; NoRC negatively regulates rRNA expression; Meiotic synapsis; Transcriptional regulation by small RNAs; Meiotic recombination; PRC2 methylates histones and DNA; HDACs deacetylate histones; Formation of the beta-catenin:…	67	0.957	0.732991	16.55	0.817	1.078	0.852	1.034	0.957	2.94681e+06	3.40981e+06	1		Bottom
FALSE	High	Master Protein	P05023	Sodium/potassium-transporting ATPase subunit alpha-1 OS=Homo sapiens OX=9606 GN=ATP1A1 PE=1 SV=1	0	41.834	15	10	29	10	1023	112.8	5.49	70.81	cell communication;cellular homeostasis;metabolic process;regulation of biological process;response to stimulus;transport	endoplasmic reticulum;endosome;Golgi;membrane	catalytic activity;metal ion binding;nucleotide binding;protein binding;transporter activity	Bile secretion; cGMP-PKG signaling pathway; Endocrine and other factor-regulated calcium reabsorption; Protein digestion and absorption; Proximal tubule bicarbonate reclamation; Thyroid hormone signaling pathway; Insulin secretion; Adrenergic signaling in cardiomyocytes; Thyroid hormone synthesis; Pancreatic secretion; Aldosterone-regulated sodium reabsorption; Carbohydrate digestion and absorpti…	Ion homeostasis; Ion transport by P-type ATPases	24	1.074	0.774836	26.09	1.393	0.733	1.074	1.177	0.885	242919	256614	1		Top
FALSE	High	Master Protein	P05023	Sodium/potassium-transporting ATPase subunit alpha-1 OS=Homo sapiens OX=9606 GN=ATP1A1 PE=1 SV=1	0	15.077	5	3	7	3	1023	112.8	5.49	21.12	cell communication;cellular homeostasis;metabolic process;regulation of biological process;response to stimulus;transport	endoplasmic reticulum;endosome;Golgi;membrane	catalytic activity;metal ion binding;nucleotide binding;protein binding;transporter activity	Bile secretion; cGMP-PKG signaling pathway; Endocrine and other factor-regulated calcium reabsorption; Protein digestion and absorption; Proximal tubule bicarbonate reclamation; Thyroid hormone signaling pathway; Insulin secretion; Adrenergic signaling in cardiomyocytes; Thyroid hormone synthesis; Pancreatic secretion; Aldosterone-regulated sodium reabsorption; Carbohydrate digestion and absorpti…	Ion homeostasis; Ion transport by P-type ATPases	24	1.168	0.312219	18.38	0.878	1.11	1.312	1.475	1.168	141860	140739	1		Middle
FALSE	High	Master Protein	P05091	Aldehyde dehydrogenase, mitochondrial OS=Homo sapiens OX=9606 GN=ALDH2 PE=1 SV=2	0	8.135	3	1	8	1	517	56.3	7.05	28.98	metabolic process	mitochondrion;organelle lumen	catalytic activity;nucleotide binding	Fatty acid degradation; Ascorbate and aldarate metabolism; Lysine degradation; Histidine metabolism; beta-Alanine metabolism; Pyruvate metabolism; Glycerolipid metabolism; Glycolysis / Gluconeogenesis; Pentose and glucuronate interconversions; Metabolic pathways; Tryptophan metabolism; Arginine and proline metabolism; Valine, leucine and isoleucine degradation	Ethanol oxidation; Metabolism of serotonin	24	0.873	0.361887	19.28	2.223	0.871	1.261	0.773	0.873	137669	109133	1		Middle
FALSE	High	Master Protein	P05106	Integrin beta-3 OS=Homo sapiens OX=9606 GN=ITGB3 PE=1 SV=2	0	44.226	22	11	42	11	788	87	5.24	94.57	cell differentiation;cell growth;cell organization and biogenesis;cellular component movement;coagulation;regulation of biological process;response to stimulus;transport	cell surface;membrane;nucleus	catalytic activity;protein binding;receptor activity;signal transducer activity	Arrhythmogenic right ventricular cardiomyopathy (ARVC); Osteoclast differentiation; Dilated cardiomyopathy; Hematopoietic cell lineage; MicroRNAs in cancer; Rap1 signaling pathway; Thyroid hormone signaling pathway; Phagosome; Focal adhesion; Proteoglycans in cancer; Regulation of actin cytoskeleton; ECM-receptor interaction; PI3K-Akt signaling pathway; Hypertrophic cardiomyopathy (HCM); Platelet…	Integrin cell surface interactions; Signaling by BRAF and RAF fusions; Signal transduction by L1; PECAM1 interactions; MAP2K and MAPK activation; VEGFA-VEGFR2 Pathway; Molecules associated with elastic fibres; GRB2:SOS provides linkage to MAPK signaling for Integrins ; Signaling by RAS mutants; Signaling by high-kinase activity BRAF mutants; Syndecan interactions; Signaling by moderate kinase act…	70	1.004	0.913043	4.35	1.004	0.975	1.049	0.548	1.017	235291	219786	1		Top
FALSE	High	Master Protein	P05106	Integrin beta-3 OS=Homo sapiens OX=9606 GN=ITGB3 PE=1 SV=2	0	7.901	3	1	3	1	788	87	5.24	10.2	cell differentiation;cell growth;cell organization and biogenesis;cellular component movement;coagulation;regulation of biological process;response to stimulus;transport	cell surface;membrane;nucleus	catalytic activity;protein binding;receptor activity;signal transducer activity	Arrhythmogenic right ventricular cardiomyopathy (ARVC); Osteoclast differentiation; Dilated cardiomyopathy; Hematopoietic cell lineage; MicroRNAs in cancer; Rap1 signaling pathway; Thyroid hormone signaling pathway; Phagosome; Focal adhesion; Proteoglycans in cancer; Regulation of actin cytoskeleton; ECM-receptor interaction; PI3K-Akt signaling pathway; Hypertrophic cardiomyopathy (HCM); Platelet…	Integrin cell surface interactions; Signaling by BRAF and RAF fusions; Signal transduction by L1; PECAM1 interactions; MAP2K and MAPK activation; VEGFA-VEGFR2 Pathway; Molecules associated with elastic fibres; GRB2:SOS provides linkage to MAPK signaling for Integrins ; Signaling by RAS mutants; Signaling by high-kinase activity BRAF mutants; Syndecan interactions; Signaling by moderate kinase act…	70	1.154	0.237689	15.23	0.694	1.533	1.067	1.273	1.154	183612	129594	1		Bottom
FALSE	High	Master Protein	P05107	Integrin beta-2 OS=Homo sapiens OX=9606 GN=ITGB2 PE=1 SV=2	0	16.796	7	4	12	4	769	84.7	6.95	34.77	cell communication;cell death;cell differentiation;cell organization and biogenesis;cellular component movement;defense response;metabolic process;regulation of biological process;response to stimulus;transport	cell surface;membrane	metal ion binding;protein binding;receptor activity;signal transducer activity	Amoebiasis; Hippo signaling pathway; Leishmaniasis; Rap1 signaling pathway; Cell adhesion molecules (CAMs); Natural killer cell mediated cytotoxicity; Tuberculosis; Pertussis; HTLV-I infection; Phagosome; Malaria; Complement and coagulation cascades; Regulation of actin cytoskeleton; Leukocyte transendothelial migration; Viral myocarditis; Staphylococcus aureus infection; Legionellosis; Rheumatoi…	Integrin cell surface interactions; Neutrophil degranulation; Immunoregulatory interactions between a Lymphoid and a non-Lymphoid cell; Toll Like Receptor 4 (TLR4) Cascade; Cell surface interactions at the vascular wall; Interleukin-4 and 13 signaling	37	1.158	0.462303	16.41	1.158	1.679	0.996	1.03	1.248	88481.5	89912.6	1		Top
FALSE	High	Master Protein	P05107	Integrin beta-2 OS=Homo sapiens OX=9606 GN=ITGB2 PE=1 SV=2	0	33.55	13	7	28	7	769	84.7	6.95	82.33	cell communication;cell death;cell differentiation;cell organization and biogenesis;cellular component movement;defense response;metabolic process;regulation of biological process;response to stimulus;transport	cell surface;membrane	metal ion binding;protein binding;receptor activity;signal transducer activity	Amoebiasis; Hippo signaling pathway; Leishmaniasis; Rap1 signaling pathway; Cell adhesion molecules (CAMs); Natural killer cell mediated cytotoxicity; Tuberculosis; Pertussis; HTLV-I infection; Phagosome; Malaria; Complement and coagulation cascades; Regulation of actin cytoskeleton; Leukocyte transendothelial migration; Viral myocarditis; Staphylococcus aureus infection; Legionellosis; Rheumatoi…	Integrin cell surface interactions; Neutrophil degranulation; Immunoregulatory interactions between a Lymphoid and a non-Lymphoid cell; Toll Like Receptor 4 (TLR4) Cascade; Cell surface interactions at the vascular wall; Interleukin-4 and 13 signaling	37	1.392	0.0298876	42.99	2.075	1.939	0.988	1.392	1.052	201683	146821	1		Middle
FALSE	High	Master Protein	P05109	Protein S100-A8 OS=Homo sapiens OX=9606 GN=S100A8 PE=1 SV=1	0	69.85	60	11	97	11	93	10.8	7.03	231.15	cell death;cellular component movement;defense response;metabolic process;regulation of biological process;response to stimulus;transport	cytoplasm;cytoskeleton;cytosol;extracellular;membrane;nucleus;organelle lumen	metal ion binding;protein binding		Neutrophil degranulation; Metal sequestration by antimicrobial proteins; Regulation of TLR by endogenous ligand	7	1.077	0.479127	33.43	0.832	1.383	1.077	1.204	0.834	1.50843e+06	1.62071e+06	1		Bottom
FALSE	High	Master Protein	P05120	Plasminogen activator inhibitor 2 OS=Homo sapiens OX=9606 GN=SERPINB2 PE=1 SV=2	0	3.876	4	1	8	1	415	46.6	5.63	7.44	regulation of biological process;response to stimulus	cytoplasm;extracellular;membrane	enzyme regulator activity	Complement and coagulation cascades	Dissolution of Fibrin Clot; Gene and protein expression by JAK-STAT signaling after Interleukin-12 stimulation; Interleukin-12 family signaling	11											1	Acetyl [N-Term]	Middle
FALSE	High	Master Protein	P05141	ADP/ATP translocase 2 OS=Homo sapiens OX=9606 GN=SLC25A5 PE=1 SV=7	0	39.275	38	13	81	5	298	32.8	9.69	151.85	regulation of biological process;transport	membrane;mitochondrion;nucleus	protein binding;RNA binding;transporter activity	cGMP-PKG signaling pathway; Huntington's disease; HTLV-I infection; Parkinson's disease; Calcium signaling pathway	Vpr-mediated induction of apoptosis by mitochondrial outer membrane permeabilization; Regulation of insulin secretion	15	1.065	0.811434	36.63	1.065	0.894	0.802	1.483	1.833	227755	148228	1		Top
FALSE	High	Master Protein	P05141	ADP/ATP translocase 2 OS=Homo sapiens OX=9606 GN=SLC25A5 PE=1 SV=7	0	45.189	35	13	77	3	298	32.8	9.69	165.88	regulation of biological process;transport	membrane;mitochondrion;nucleus	protein binding;RNA binding;transporter activity	cGMP-PKG signaling pathway; Huntington's disease; HTLV-I infection; Parkinson's disease; Calcium signaling pathway	Vpr-mediated induction of apoptosis by mitochondrial outer membrane permeabilization; Regulation of insulin secretion	15	0.93	0.551496	23.8	1.478	0.93	1.141	0.802	0.922	303767	298012	1		Bottom
FALSE	High	Master Protein	P05164	Myeloperoxidase OS=Homo sapiens OX=9606 GN=MPO PE=1 SV=1	0	504.173	70	57	1105	52	745	83.8	8.97	2934.29	cell organization and biogenesis;defense response;metabolic process;regulation of biological process;response to stimulus;transport	extracellular;mitochondrion;nucleus;organelle lumen;vacuole	antioxidant activity;catalytic activity;metal ion binding	Phagosome; Transcriptional misregulation in cancer	Neutrophil degranulation	9	0.954	0.678768	7.79	0.871	1.019	0.954	0.98	0.906	7.77845e+06	7.23202e+06	1		Top
FALSE	High	Master Protein	P05164	Myeloperoxidase OS=Homo sapiens OX=9606 GN=MPO PE=1 SV=1	0	758.278	68	68	1296	61	745	83.8	8.97	3571.46	cell organization and biogenesis;defense response;metabolic process;regulation of biological process;response to stimulus;transport	extracellular;mitochondrion;nucleus;organelle lumen;vacuole	antioxidant activity;catalytic activity;metal ion binding	Phagosome; Transcriptional misregulation in cancer	Neutrophil degranulation	9	0.982	0.895078	3.21	0.982	0.962	0.954	1.015	1.003	2.44543e+07	2.5066e+07	1		Middle
FALSE	High	Master Protein	P05164	Myeloperoxidase OS=Homo sapiens OX=9606 GN=MPO PE=1 SV=1	0	277.466	53	36	307	33	745	83.8	8.97	941.91	cell organization and biogenesis;defense response;metabolic process;regulation of biological process;response to stimulus;transport	extracellular;mitochondrion;nucleus;organelle lumen;vacuole	antioxidant activity;catalytic activity;metal ion binding	Phagosome; Transcriptional misregulation in cancer	Neutrophil degranulation	9	0.9	0.372004	0.96	0.899	1.109	0.894	1.101	0.9	2.09166e+06	2.08587e+06	1		Bottom
FALSE	High	Master Protein	P05198	Eukaryotic translation initiation factor 2 subunit 1 OS=Homo sapiens OX=9606 GN=EIF2S1 PE=1 SV=3	0	14.002	10	2	5	2	315	36.1	5.08	17.77	cell communication;metabolic process;regulation of biological process;response to stimulus;transport	cytoplasm;cytosol;membrane;nucleus;ribosome	protein binding;RNA binding	Protein processing in endoplasmic reticulum; Apoptosis; Non-alcoholic fatty liver disease (NAFLD); RNA transport; Measles; Herpes simplex infection; Hepatitis C; Influenza A	Formation of the ternary complex, and subsequently, the 43S complex; L13a-mediated translational silencing of Ceruloplasmin expression; ABC-family proteins mediated transport; Translation initiation complex formation; PERK regulates gene expression; GTP hydrolysis and joining of the 60S ribosomal subunit; Recycling of eIF2:GDP; Ribosomal scanning and start codon recognition	25	1.16	0.19884	12.11	0.903	1.232	0.848	1.255	1.16	178741	164022	1		Bottom
FALSE	High	Master Protein	P05204	Non-histone chromosomal protein HMG-17 OS=Homo sapiens OX=9606 GN=HMGN2 PE=1 SV=3	0	4.843	17	1	3	1	90	9.4	9.99	2.12		chromosome;cytoplasm;nucleus	DNA binding;protein binding;RNA binding			0	0.711	0.0456956	28.7	0.882	0.711	0.499	1.248	0.629	60295.3	75140.3	1		Bottom
FALSE	High	Master Protein	P05386	60S acidic ribosomal protein P1 OS=Homo sapiens OX=9606 GN=RPLP1 PE=1 SV=1	0	8.038	14	1	11	1	114	11.5	4.32	36.33	cell organization and biogenesis;metabolic process;regulation of biological process;transport	cytosol;ribosome	enzyme regulator activity;protein binding;structural molecule activity	Ribosome	Peptide chain elongation; Eukaryotic Translation Termination; Viral mRNA Translation; L13a-mediated translational silencing of Ceruloplasmin expression; Nonsense Mediated Decay (NMD) independent of the Exon Junction Complex (EJC); Selenocysteine synthesis; Nonsense Mediated Decay (NMD) enhanced by the Exon Junction Complex (EJC); GTP hydrolysis and joining of the 60S ribosomal subunit; Major path…	34	0.917	0.469531	31.62	0.917	1.166	1.02	0.71	0.683	1.40852e+06	1.46877e+06	1		Bottom
FALSE	High	Master Protein	P05388	60S acidic ribosomal protein P0 OS=Homo sapiens OX=9606 GN=RPLP0 PE=1 SV=1	0	50.806	34	11	68	11	317	34.3	5.97	183.24	cell organization and biogenesis;metabolic process;regulation of biological process;response to stimulus;transport	cytoplasm;cytosol;endoplasmic reticulum;membrane;nucleus;ribosome	protein binding;RNA binding;structural molecule activity	Ribosome	Peptide chain elongation; Gene and protein expression by JAK-STAT signaling after Interleukin-12 stimulation; Eukaryotic Translation Termination; Viral mRNA Translation; L13a-mediated translational silencing of Ceruloplasmin expression; Nonsense Mediated Decay (NMD) independent of the Exon Junction Complex (EJC); Selenocysteine synthesis; Nonsense Mediated Decay (NMD) enhanced by the Exon Junctio…	39	1.047	0.648738	7.46	0.874	1.047	1.099	0.954	1.086	873452	711357	1		Bottom
FALSE	Medium	None	P05408	Neuroendocrine protein 7B2 OS=Homo sapiens OX=9606 GN=SCG5 PE=1 SV=2	0.048	0.92	3	1	2	1	212	23.7	5.96	4.11	metabolic process;regulation of biological process;response to stimulus;transport	extracellular	enzyme regulator activity;nucleotide binding;protein binding			0	1.019	0.828139	28.2	3.614	0.825	0.854	1.309	1.019	307541	237816	1		Bottom
FALSE	Low	Master Protein	P05423	DNA-directed RNA polymerase III subunit RPC4 OS=Homo sapiens OX=9606 GN=POLR3D PE=1 SV=2	0.11	0.92	6	1	1	1	398	44.4	6.98	0	defense response;metabolic process;regulation of biological process;response to stimulus	cytosol;nucleus	catalytic activity;DNA binding	Epstein-Barr virus infection; Purine metabolism; Cytosolic DNA-sensing pathway; RNA polymerase; Metabolic pathways; Pyrimidine metabolism	RNA Polymerase III Abortive And Retractive Initiation; RNA Polymerase III Transcription Termination; RNA Polymerase III Transcription Initiation From Type 1 Promoter; RNA Polymerase III Transcription Initiation From Type 3 Promoter; Cytosolic sensors of pathogen-associated DNA ; RNA Polymerase III Chain Elongation; RNA Polymerase III Transcription Initiation From Type 2 Promoter	19	0.894	0.428287	29.87	1.281	0.894	0.9	0.744	0.679	32371.3	35967.2	1		Top
FALSE	High	Master Protein	P05455	Lupus La protein OS=Homo sapiens OX=9606 GN=SSB PE=1 SV=2	0	73.082	28	10	79	10	408	46.8	7.12	235.63	metabolic process;transport	cytoplasm;nucleus	protein binding;RNA binding	Systemic lupus erythematosus	RNA Polymerase III Abortive And Retractive Initiation; RNA Polymerase III Transcription Termination	5	1.024	0.885164	21.06	1.241	0.843	0.952	1.024	1.17	625244	579992	1		Middle
FALSE	High	Master Protein	P05455	Lupus La protein OS=Homo sapiens OX=9606 GN=SSB PE=1 SV=2	0	5.339	3	1	2	1	408	46.8	7.12	5.9	metabolic process;transport	cytoplasm;nucleus	protein binding;RNA binding	Systemic lupus erythematosus	RNA Polymerase III Abortive And Retractive Initiation; RNA Polymerase III Transcription Termination	5	0.463	4.78412e-09	36.39	0.469	0.463	0.372	0.368	0.642	94348.1	202658	1		Bottom
FALSE	High	Master Protein Rejected	P05534	HLA class I histocompatibility antigen, A-24 alpha chain OS=Homo sapiens OX=9606 GN=HLA-A PE=1 SV=2	0	75.232	43	10	65	0	365	40.7	6.34	129.88	regulation of biological process;response to stimulus	cell surface;endoplasmic reticulum;Golgi;membrane	protein binding;RNA binding		Interferon alpha/beta signaling; ER-Phagosome pathway; Immunoregulatory interactions between a Lymphoid and a non-Lymphoid cell; Endosomal/Vacuolar pathway; Interferon gamma signaling; Antigen Presentation: Folding, assembly and peptide loading of class I MHC	14											0		Middle
FALSE	High	None	P05534	HLA class I histocompatibility antigen, A-24 alpha chain OS=Homo sapiens OX=9606 GN=HLA-A PE=1 SV=2	0	21.939	11	2	12	0	365	40.7	6.34	18.81	regulation of biological process;response to stimulus	cell surface;endoplasmic reticulum;Golgi;membrane	protein binding;RNA binding		Interferon alpha/beta signaling; ER-Phagosome pathway; Immunoregulatory interactions between a Lymphoid and a non-Lymphoid cell; Endosomal/Vacuolar pathway; Interferon gamma signaling; Antigen Presentation: Folding, assembly and peptide loading of class I MHC	14											1		Bottom
FALSE	High	None	P05538	HLA class II histocompatibility antigen, DQ beta 2 chain OS=Homo sapiens OX=9606 GN=HLA-DQB2 PE=1 SV=2	0	5.411	9	1	5	1	268	30.4	6.8	17.51	regulation of biological process;response to stimulus	endoplasmic reticulum;endosome;Golgi;membrane;vacuole	receptor activity;signal transducer activity		PD-1 signaling; Translocation of ZAP-70 to Immunological synapse; MHC class II antigen presentation; Downstream TCR signaling; Generation of second messenger molecules; Interferon gamma signaling; Phosphorylation of CD3 and TCR zeta chains	13											1		Bottom
FALSE	High	Master Protein	P05556	Integrin beta-1 OS=Homo sapiens OX=9606 GN=ITGB1 PE=1 SV=2	0	27.434	10	6	29	6	798	88.4	5.39	66.36	cell differentiation;cell growth;cell organization and biogenesis;cellular component movement;defense response;metabolic process;regulation of biological process;response to stimulus;transport	cell surface;cytoplasm;endosome;membrane	enzyme regulator activity;metal ion binding;protein binding;receptor activity;signal transducer activity	Arrhythmogenic right ventricular cardiomyopathy (ARVC); Pathogenic Escherichia coli infection; Dilated cardiomyopathy; Leishmaniasis; Rap1 signaling pathway; Cell adhesion molecules (CAMs); Pathways in cancer; Pertussis; Toxoplasmosis; Phagosome; Focal adhesion; Proteoglycans in cancer; Regulation of actin cytoskeleton; Leukocyte transendothelial migration; Bacterial invasion of epithelial cells;…	Integrin cell surface interactions; Signal transduction by L1; Basigin interactions; MET activates PTK2 signaling; Molecules associated with elastic fibres; Platelet Adhesion to exposed collagen; Syndecan interactions; CHL1 interactions; ECM proteoglycans; Laminin interactions; Localization of the PINCH-ILK-PARVIN complex to focal adhesions; Immunoregulatory interactions between a Lymphoid and a …	74	0.945	0.639504	21.59	0.945	1.197	1.106	0.756	0.912	131327	119260	1		Top
FALSE	High	None	P05783	Keratin, type I cytoskeletal 18 OS=Homo sapiens OX=9606 GN=KRT18 PE=1 SV=2	0.005	3.069	2	1	10	0	430	48	5.45	21.6	cell death;cell organization and biogenesis;regulation of biological process;response to stimulus;transport	cytoplasm;cytosol;nucleus	protein binding;RNA binding;structural molecule activity	Pathogenic Escherichia coli infection	Formation of the cornified envelope	5											3		Top
FALSE	High	None	P05783	Keratin, type I cytoskeletal 18 OS=Homo sapiens OX=9606 GN=KRT18 PE=1 SV=2	0.001	3.068	2	1	10	0	430	48	5.45	18.76	cell death;cell organization and biogenesis;regulation of biological process;response to stimulus;transport	cytoplasm;cytosol;nucleus	protein binding;RNA binding;structural molecule activity	Pathogenic Escherichia coli infection	Formation of the cornified envelope	5											2		Middle
FALSE	High	None	P05783	Keratin, type I cytoskeletal 18 OS=Homo sapiens OX=9606 GN=KRT18 PE=1 SV=2	0.002	2.785	2	1	6	1	430	48	5.45	9.65	cell death;cell organization and biogenesis;regulation of biological process;response to stimulus;transport	cytoplasm;cytosol;nucleus	protein binding;RNA binding;structural molecule activity	Pathogenic Escherichia coli infection	Formation of the cornified envelope	5	0.86	0.279153	58.39	5.306	0.157	0.881	0.86	0.617	106560	164440	1		Bottom
FALSE	High	None	P05787	Keratin, type II cytoskeletal 8 OS=Homo sapiens OX=9606 GN=KRT8 PE=1 SV=7	0	7.304	4	2	16	0	483	53.7	5.59	25.89	cell death;cell differentiation;cell organization and biogenesis;regulation of biological process;response to stimulus	cytoplasm;cytoskeleton;cytosol;membrane;nucleus	catalytic activity;motor activity;protein binding;structural molecule activity		Formation of the cornified envelope	4											2		Top
FALSE	High	Master Protein Rejected	P05787	Keratin, type II cytoskeletal 8 OS=Homo sapiens OX=9606 GN=KRT8 PE=1 SV=7	0	8.641	6	3	9	0	483	53.7	5.59	18.21	cell death;cell differentiation;cell organization and biogenesis;regulation of biological process;response to stimulus	cytoplasm;cytoskeleton;cytosol;membrane;nucleus	catalytic activity;motor activity;protein binding;structural molecule activity		Formation of the cornified envelope	4											0		Middle
FALSE	High	Master Protein	P06132	Uroporphyrinogen decarboxylase OS=Homo sapiens OX=9606 GN=UROD PE=1 SV=2	0	49.029	42	8	48	8	367	40.8	6.14	121.41	metabolic process	cytoplasm;cytosol	catalytic activity;protein binding	Porphyrin and chlorophyll metabolism; Metabolic pathways	Heme biosynthesis	6	0.76	0.0677661	31.12	0.628	1.204	1.073	0.702	0.76	241228	228082	1		Middle
FALSE	High	None	P06239	Tyrosine-protein kinase Lck OS=Homo sapiens OX=9606 GN=LCK PE=1 SV=6	0.002	3.118	2	1	5	0	509	58	5.36	7.81	cell differentiation;cellular component movement;cellular homeostasis;defense response;metabolic process;regulation of biological process;response to stimulus;transport	cytoplasm;cytosol;membrane	catalytic activity;nucleotide binding;protein binding	Th1 and Th2 cell differentiation; Primary immunodeficiency; T cell receptor signaling pathway; Osteoclast differentiation; Natural killer cell mediated cytotoxicity; NF-kappa B signaling pathway; HTLV-I infection	PD-1 signaling; PECAM1 interactions; Downstream TCR signaling; PI5P, PP2A and IER3 Regulate PI3K/AKT Signaling; Phosphorylation of CD3 and TCR zeta chains; CTLA4 inhibitory signaling; Nef Mediated CD4 Down-regulation; Interleukin-7 signaling; Nef and signal transduction; DAP12 signaling; Generation of second messenger molecules; CD28 dependent Vav1 pathway; GPVI-mediated activation cascade; CD28 …	58											2		Bottom
FALSE	High	None	P06241	Tyrosine-protein kinase Fyn OS=Homo sapiens OX=9606 GN=FYN PE=1 SV=3	0.002	3.118	1	1	5	0	537	60.7	6.67	7.81	cell differentiation;cell organization and biogenesis;cell proliferation;cellular component movement;coagulation;defense response;development;metabolic process;regulation of biological process;response to stimulus;transport	cytoplasm;cytosol;endosome;membrane;mitochondrion;nucleus	catalytic activity;metal ion binding;nucleotide binding;protein binding;signal transducer activity	T cell receptor signaling pathway; Osteoclast differentiation; Prion diseases; Pathogenic Escherichia coli infection; Phospholipase D signaling pathway; Natural killer cell mediated cytotoxicity; Focal adhesion; Adherens junction; Sphingolipid signaling pathway; Measles; Fc epsilon RI signaling pathway; Viral myocarditis; Axon guidance; Cholinergic synapse; Platelet activation	SEMA3A-Plexin repulsion signaling by inhibiting Integrin adhesion; Sema3A PAK dependent Axon repulsion; PECAM1 interactions; CRMPs in Sema3A signaling; CTLA4 inhibitory signaling; Interleukin-7 signaling; NCAM signaling for neurite out-growth; Nef and signal transduction; EPH-ephrin mediated repulsion of cells; Nephrin family interactions; Ephrin signaling; EPHA-mediated growth cone collapse; DAP…	106											2		Bottom
FALSE	High	Master Protein	P06400	Retinoblastoma-associated protein OS=Homo sapiens OX=9606 GN=RB1 PE=1 SV=2	0	6.186	3	1	1	1	928	106.1	7.94	0	cell death;cell differentiation;cell division;cell organization and biogenesis;metabolic process;regulation of biological process;response to stimulus	chromosome;nucleus	DNA binding;protein binding	Viral carcinogenesis; Hepatitis B; Pancreatic cancer; Chronic myeloid leukemia; Epstein-Barr virus infection; Non-small cell lung cancer; Breast cancer; Pathways in cancer; Prostate cancer; Glioma; Melanoma; HTLV-I infection; Small cell lung cancer; Bladder cancer; Cell cycle; Endocrine resistance	Regulation of DNA replication; Cyclin D associated events in G1; Inhibition of replication initiation of damaged DNA by RB1/E2F1; Cyclin A:Cdk2-associated events at S phase entry; Orc1 removal from chromatin; RUNX2 regulates osteoblast differentiation; Phosphorylation of proteins involved in G1/S transition by active Cyclin E:Cdk2 complexes; Condensation of Prophase Chromosomes; Oncogene Induced …	65											1		Middle
FALSE	High	Master Protein	P06400	Retinoblastoma-associated protein OS=Homo sapiens OX=9606 GN=RB1 PE=1 SV=2	0.002	3.328	3	1	1	1	928	106.1	7.94	2.1	cell death;cell differentiation;cell division;cell organization and biogenesis;metabolic process;regulation of biological process;response to stimulus	chromosome;nucleus	DNA binding;protein binding	Viral carcinogenesis; Hepatitis B; Pancreatic cancer; Chronic myeloid leukemia; Epstein-Barr virus infection; Non-small cell lung cancer; Breast cancer; Pathways in cancer; Prostate cancer; Glioma; Melanoma; HTLV-I infection; Small cell lung cancer; Bladder cancer; Cell cycle; Endocrine resistance	Regulation of DNA replication; Cyclin D associated events in G1; Inhibition of replication initiation of damaged DNA by RB1/E2F1; Cyclin A:Cdk2-associated events at S phase entry; Orc1 removal from chromatin; RUNX2 regulates osteoblast differentiation; Phosphorylation of proteins involved in G1/S transition by active Cyclin E:Cdk2 complexes; Condensation of Prophase Chromosomes; Oncogene Induced …	65	100	1e-17	0	100	100	100	100	100	11424.8		1		Bottom
FALSE	High	Master Protein	P06493	Cyclin-dependent kinase 1 OS=Homo sapiens OX=9606 GN=CDK1 PE=1 SV=3	0	27.917	32	6	15	5	297	34.1	8.4	35.87	cell death;cell differentiation;cell division;cell organization and biogenesis;cell proliferation;cellular component movement;metabolic process;regulation of biological process;response to stimulus	cytoplasm;cytoskeleton;cytosol;membrane;mitochondrion;nucleus;organelle lumen	catalytic activity;nucleotide binding;protein binding;receptor activity	Viral carcinogenesis; Epstein-Barr virus infection; Progesterone-mediated oocyte maturation; Gap junction; p53 signaling pathway; Oocyte meiosis; Herpes simplex infection; Cell cycle	Regulation of PLK1 Activity at G2/M Transition; TP53 Regulates Transcription of Genes Involved in G2 Cell Cycle Arrest; Recruitment of NuMA to mitotic centrosomes; Ovarian tumor domain proteases; Loss of Nlp from mitotic centrosomes; Activation of E2F1 target genes at G1/S; MASTL Facilitates Mitotic Progression; Golgi Cisternae Pericentriolar Stack Reorganization; Activation of NIMA Kinases NEK9,…	95	1.003	0.951612	8.37	1.003	1.059	1.052	0.94	0.439	168959	154967	1		Bottom
FALSE	High	Master Protein	P06576	ATP synthase subunit beta, mitochondrial OS=Homo sapiens OX=9606 GN=ATP5F1B PE=1 SV=3	0	253.382	74	26	234	26	529	56.5	5.4	651.33	cell differentiation;cell organization and biogenesis;cellular homeostasis;metabolic process;regulation of biological process;transport	cell surface;membrane;mitochondrion;nucleus;organelle lumen	catalytic activity;nucleotide binding;protein binding;transporter activity	Huntington's disease; Parkinson's disease; Alzheimer's disease; Oxidative phosphorylation; Metabolic pathways	Transcriptional activation of mitochondrial biogenesis; Cristae formation; Mitochondrial protein import; Formation of ATP by chemiosmotic coupling; Metabolism of proteins	17	0.9	0.474708	16.75	1.189	1.087	0.9	0.894	0.808	1.7113e+06	1.82687e+06	1		Middle
FALSE	High	Master Protein	P06576	ATP synthase subunit beta, mitochondrial OS=Homo sapiens OX=9606 GN=ATP5F1B PE=1 SV=3	0	225.193	66	21	248	21	529	56.5	5.4	703.7	cell differentiation;cell organization and biogenesis;cellular homeostasis;metabolic process;regulation of biological process;transport	cell surface;membrane;mitochondrion;nucleus;organelle lumen	catalytic activity;nucleotide binding;protein binding;transporter activity	Huntington's disease; Parkinson's disease; Alzheimer's disease; Oxidative phosphorylation; Metabolic pathways	Transcriptional activation of mitochondrial biogenesis; Cristae formation; Mitochondrial protein import; Formation of ATP by chemiosmotic coupling; Metabolism of proteins	17	0.975	0.857731	7.66	0.938	0.975	0.886	1.028	1.038	1.41756e+06	1.81509e+06	1		Bottom
FALSE	High	Master Protein	P06702	Protein S100-A9 OS=Homo sapiens OX=9606 GN=S100A9 PE=1 SV=1	0	27.35	61	8	33	8	114	13.2	6.13	83.26	cell communication;cell death;cellular component movement;defense response;metabolic process;regulation of biological process;response to stimulus;transport	cytoplasm;cytoskeleton;cytosol;extracellular;membrane;nucleus;organelle lumen	antioxidant activity;catalytic activity;metal ion binding;protein binding;signal transducer activity		Neutrophil degranulation; Metal sequestration by antimicrobial proteins; Regulation of TLR by endogenous ligand	8	0.963	0.773298	47.48	0.729	1.529	0.963	1.022	0.723	712740	936432	1		Bottom
FALSE	High	Master Protein	P06703	Protein S100-A6 OS=Homo sapiens OX=9606 GN=S100A6 PE=1 SV=1	0	5.155	17	2	4	2	90	10.2	5.48	7.04	cell organization and biogenesis;regulation of biological process;response to stimulus;transport	cytoplasm;cytosol;extracellular;membrane;nucleus	metal ion binding;protein binding;transporter activity			2	0.756	0.014465	74.03	0.756	1.51	1.574	0.745	0.223	77798.6	339236	1		Bottom
FALSE	High	Master Protein Candidate	P06731	Carcinoembryonic antigen-related cell adhesion molecule 5 OS=Homo sapiens OX=9606 GN=CEACAM5 PE=1 SV=3	0.004	2.648	1	1	1	1	702	76.7	5.92	1.66	cellular component movement;metabolic process;regulation of biological process	extracellular;membrane	protein binding		Post-translational modification: synthesis of GPI-anchored proteins; Cell surface interactions at the vascular wall	5	0.871	0.342111	29.95	0.719	0.727	0.871	1.091	1.123	92026.5	98211	1		Top
FALSE	High	Master Protein	P06733	Alpha-enolase OS=Homo sapiens OX=9606 GN=ENO1 PE=1 SV=2	0	42.911	39	10	36	10	434	47.1	7.39	90.55	metabolic process;regulation of biological process;response to stimulus	cell surface;cytoplasm;cytosol;membrane;nucleus	catalytic activity;DNA binding;metal ion binding;protein binding;RNA binding	HIF-1 signaling pathway; Carbon metabolism; Glycolysis / Gluconeogenesis; RNA degradation; Biosynthesis of amino acids; Metabolic pathways	Gluconeogenesis; Glycolysis	12	1.333	0.117802	36.95	2.079	3.085	1.001	1.176	1.333	137115	113808	1		Top
FALSE	High	Master Protein	P06733	Alpha-enolase OS=Homo sapiens OX=9606 GN=ENO1 PE=1 SV=2	0	373.881	89	39	567	39	434	47.1	7.39	1859.25	metabolic process;regulation of biological process;response to stimulus	cell surface;cytoplasm;cytosol;membrane;nucleus	catalytic activity;DNA binding;metal ion binding;protein binding;RNA binding	HIF-1 signaling pathway; Carbon metabolism; Glycolysis / Gluconeogenesis; RNA degradation; Biosynthesis of amino acids; Metabolic pathways	Gluconeogenesis; Glycolysis	12	0.896	0.45693	1.93	1.175	1.008	0.895	0.884	0.896	8.03068e+06	8.57882e+06	1		Middle
FALSE	High	Master Protein	P06733	Alpha-enolase OS=Homo sapiens OX=9606 GN=ENO1 PE=1 SV=2	0	280.406	66	29	389	29	434	47.1	7.39	1333.68	metabolic process;regulation of biological process;response to stimulus	cell surface;cytoplasm;cytosol;membrane;nucleus	catalytic activity;DNA binding;metal ion binding;protein binding;RNA binding	HIF-1 signaling pathway; Carbon metabolism; Glycolysis / Gluconeogenesis; RNA degradation; Biosynthesis of amino acids; Metabolic pathways	Gluconeogenesis; Glycolysis	12	1.012	0.87882	4.14	0.983	0.984	1.012	1.049	1.076	4.88275e+06	4.24543e+06	1		Bottom
FALSE	High	Master Protein	P06737	Glycogen phosphorylase, liver form OS=Homo sapiens OX=9606 GN=PYGL PE=1 SV=4	0	6.47	3	2	2	2	847	97.1	7.17	4.03	cell death;metabolic process;transport	cytoplasm;cytosol;extracellular;organelle lumen	catalytic activity;nucleotide binding;protein binding	Insulin signaling pathway; Glucagon signaling pathway; Starch and sucrose metabolism; Metabolic pathways; Insulin resistance	Neutrophil degranulation; Glycogen breakdown (glycogenolysis)	14	1.294	0.165644	56.23	1.128	1.938	0.803	2.515	1.294	39309.8	47733	1		Top
FALSE	High	Master Protein	P06737	Glycogen phosphorylase, liver form OS=Homo sapiens OX=9606 GN=PYGL PE=1 SV=4	0	28.354	10	5	12	5	847	97.1	7.17	35.51	cell death;metabolic process;transport	cytoplasm;cytosol;extracellular;organelle lumen	catalytic activity;nucleotide binding;protein binding	Insulin signaling pathway; Glucagon signaling pathway; Starch and sucrose metabolism; Metabolic pathways; Insulin resistance	Neutrophil degranulation; Glycogen breakdown (glycogenolysis)	14	1.135	0.41214	7.94	0.944	1.219	1.135	1.074	1.149	173466	162581	1		Middle
FALSE	High	Master Protein	P06744	Glucose-6-phosphate isomerase OS=Homo sapiens OX=9606 GN=GPI PE=1 SV=4	0	60.494	32	13	57	13	558	63.1	8.32	150.85	metabolic process;regulation of biological process;response to stimulus;transport	cytoplasm;cytosol;extracellular;membrane;organelle lumen	catalytic activity;protein binding	Carbon metabolism; Starch and sucrose metabolism; Pentose phosphate pathway; Glycolysis / Gluconeogenesis; Amino sugar and nucleotide sugar metabolism; Metabolic pathways	Glycolysis; Neutrophil degranulation; Gluconeogenesis; TP53 Regulates Metabolic Genes	21	0.972	0.763347	51.27	0.903	1.898	1.486	0.972	0.504	171791	246834	1		Top
FALSE	High	Master Protein	P06744	Glucose-6-phosphate isomerase OS=Homo sapiens OX=9606 GN=GPI PE=1 SV=4	0	260.672	65	33	395	33	558	63.1	8.32	1012.42	metabolic process;regulation of biological process;response to stimulus;transport	cytoplasm;cytosol;extracellular;membrane;organelle lumen	catalytic activity;protein binding	Carbon metabolism; Starch and sucrose metabolism; Pentose phosphate pathway; Glycolysis / Gluconeogenesis; Amino sugar and nucleotide sugar metabolism; Metabolic pathways	Glycolysis; Neutrophil degranulation; Gluconeogenesis; TP53 Regulates Metabolic Genes	21	0.969	0.822399	2.62	0.956	0.986	0.934	0.969	1.001	3.96388e+06	4.11375e+06	1		Middle
FALSE	High	Master Protein	P06744	Glucose-6-phosphate isomerase OS=Homo sapiens OX=9606 GN=GPI PE=1 SV=4	0	44.587	24	7	43	7	558	63.1	8.32	137.59	metabolic process;regulation of biological process;response to stimulus;transport	cytoplasm;cytosol;extracellular;membrane;organelle lumen	catalytic activity;protein binding	Carbon metabolism; Starch and sucrose metabolism; Pentose phosphate pathway; Glycolysis / Gluconeogenesis; Amino sugar and nucleotide sugar metabolism; Metabolic pathways	Glycolysis; Neutrophil degranulation; Gluconeogenesis; TP53 Regulates Metabolic Genes	21	1.001	0.955803	32.19	0.605	1.242	0.81	1.218	1.001	241124	232796	1		Bottom
FALSE	High	Master Protein	P06748	Nucleophosmin OS=Homo sapiens OX=9606 GN=NPM1 PE=1 SV=2	0	13.834	7	1	12	1	294	32.6	4.78	36.43	cell growth;cell organization and biogenesis;cellular homeostasis;metabolic process;regulation of biological process;response to stimulus;transport	cytoplasm;cytoskeleton;cytosol;membrane;nucleus	DNA binding;enzyme regulator activity;protein binding;RNA binding		Nuclear import of Rev protein; TFAP2A acts as a transcriptional repressor during retinoic acid induced cell differentiation; TP53 regulates transcription of additional cell cycle genes whose exact role in the p53 pathway remain uncertain; Deposition of new CENPA-containing nucleosomes at the centromere	18	0.888	0.404029	27.53	0.888	1.105	0.801	0.414	1.09	122250	164430	1		Top
FALSE	High	Master Protein	P06748	Nucleophosmin OS=Homo sapiens OX=9606 GN=NPM1 PE=1 SV=2	0	17.819	11	2	11	2	294	32.6	4.78	37.59	cell growth;cell organization and biogenesis;cellular homeostasis;metabolic process;regulation of biological process;response to stimulus;transport	cytoplasm;cytoskeleton;cytosol;membrane;nucleus	DNA binding;enzyme regulator activity;protein binding;RNA binding		Nuclear import of Rev protein; TFAP2A acts as a transcriptional repressor during retinoic acid induced cell differentiation; TP53 regulates transcription of additional cell cycle genes whose exact role in the p53 pathway remain uncertain; Deposition of new CENPA-containing nucleosomes at the centromere	18	1.462	0.012434	24.38	2.336	2.587	1.462	1.298	1.222	226036	163558	1		Middle
FALSE	High	Master Protein	P06748	Nucleophosmin OS=Homo sapiens OX=9606 GN=NPM1 PE=1 SV=2	0	136.703	40	11	131	11	294	32.6	4.78	459.08	cell growth;cell organization and biogenesis;cellular homeostasis;metabolic process;regulation of biological process;response to stimulus;transport	cytoplasm;cytoskeleton;cytosol;membrane;nucleus	DNA binding;enzyme regulator activity;protein binding;RNA binding		Nuclear import of Rev protein; TFAP2A acts as a transcriptional repressor during retinoic acid induced cell differentiation; TP53 regulates transcription of additional cell cycle genes whose exact role in the p53 pathway remain uncertain; Deposition of new CENPA-containing nucleosomes at the centromere	18	0.922	0.498595	20.85	0.808	1.433	1.02	0.922	0.732	1.32317e+06	1.53237e+06	1		Bottom
FALSE	High	Master Protein Candidate	P06753	Tropomyosin alpha-3 chain OS=Homo sapiens OX=9606 GN=TPM3 PE=1 SV=2	0	6.919	7	1	1	1	285	32.9	4.72	3.46	cell organization and biogenesis;cellular component movement	cytoplasm;cytoskeleton;cytosol	protein binding;structural molecule activity	Dilated cardiomyopathy; Pathways in cancer; Adrenergic signaling in cardiomyocytes; Thyroid cancer; Cardiac muscle contraction; Hypertrophic cardiomyopathy (HCM)	Smooth Muscle Contraction; Striated Muscle Contraction	10	0.407	2.38436e-09	35.77	0.407	1.573	0.292	0.536	0.344	72534.4	184000	1		Middle
FALSE	High	Master Protein	P06753	Tropomyosin alpha-3 chain OS=Homo sapiens OX=9606 GN=TPM3 PE=1 SV=2	0	82.746	36	12	101	3	285	32.9	4.72	266.75	cell organization and biogenesis;cellular component movement	cytoplasm;cytoskeleton;cytosol	protein binding;structural molecule activity	Dilated cardiomyopathy; Pathways in cancer; Adrenergic signaling in cardiomyocytes; Thyroid cancer; Cardiac muscle contraction; Hypertrophic cardiomyopathy (HCM)	Smooth Muscle Contraction; Striated Muscle Contraction	10	1.144	0.212619	26.6	2.133	0.711	1.144	1.092	1.349	534188	499000	1		Bottom
FALSE	High	Master Protein	P06756	Integrin alpha-V OS=Homo sapiens OX=9606 GN=ITGAV PE=1 SV=2	0.008	2.108	1	1	4	1	1048	116	5.68	11.05	cell differentiation;cell growth;cell organization and biogenesis;cellular component movement;cellular homeostasis;metabolic process;regulation of biological process;response to stimulus;transport	cell surface;cytosol;membrane	metal ion binding;protein binding;receptor activity;signal transducer activity;transporter activity	Arrhythmogenic right ventricular cardiomyopathy (ARVC); Dilated cardiomyopathy; Cell adhesion molecules (CAMs); Pathways in cancer; Thyroid hormone signaling pathway; Phagosome; Focal adhesion; Proteoglycans in cancer; Regulation of actin cytoskeleton; Small cell lung cancer; ECM-receptor interaction; PI3K-Akt signaling pathway; Hypertrophic cardiomyopathy (HCM)	Integrin cell surface interactions; Signal transduction by L1; PECAM1 interactions; Cross-presentation of particulate exogenous antigens (phagosomes); VEGFA-VEGFR2 Pathway; Molecules associated with elastic fibres; Syndecan interactions; ECM proteoglycans; Laminin interactions; Neutrophil degranulation	48	0.958	0.764397	45.94	0.731	0.558	1.276	1.523	0.958	1.15127e+06	902083	1		Middle
FALSE	High	Master Protein	P06865	Beta-hexosaminidase subunit alpha OS=Homo sapiens OX=9606 GN=HEXA PE=1 SV=2	0	12.583	8	4	15	3	529	60.7	5.16	17.92	metabolic process	membrane;organelle lumen;vacuole	catalytic activity;protein binding	Lysosome; Glycosphingolipid biosynthesis - ganglio series; Glycosaminoglycan degradation; Amino sugar and nucleotide sugar metabolism; Other glycan degradation; Metabolic pathways; Glycosphingolipid biosynthesis - globo and isoglobo series	CS/DS degradation; Glycosphingolipid metabolism; Hyaluronan uptake and degradation; Keratan sulfate degradation	19	1.006	0.980257	3.27	1.002	1.028	1.231	0.968	1.006	317474	336916	1		Middle
FALSE	High	None	P06899	Histone H2B type 1-J OS=Homo sapiens OX=9606 GN=HIST1H2BJ PE=1 SV=3	0.006	5.119	21	3	15	3	126	13.9	10.32	18.61	cell organization and biogenesis;defense response;metabolic process;regulation of biological process;response to stimulus	chromosome;cytosol;membrane;nucleus	DNA binding;protein binding	Viral carcinogenesis; Systemic lupus erythematosus; Alcoholism	SIRT1 negatively regulates rRNA expression; Nonhomologous End-Joining (NHEJ); Activation of anterior HOX genes in hindbrain development during early embryogenesis; NoRC negatively regulates rRNA expression; Meiotic synapsis; Transcriptional regulation by small RNAs; Meiotic recombination; PRC2 methylates histones and DNA; Recruitment and ATM-mediated phosphorylation of repair and signaling protei…	77	1.031	0.964006	35.48	1.031	1.04	0.766	0.784	1.54	235865	219013	1		Top
FALSE	High	None	P06899	Histone H2B type 1-J OS=Homo sapiens OX=9606 GN=HIST1H2BJ PE=1 SV=3	0	9.574	19	2	15	2	126	13.9	10.32	40.04	cell organization and biogenesis;defense response;metabolic process;regulation of biological process;response to stimulus	chromosome;cytosol;membrane;nucleus	DNA binding;protein binding	Viral carcinogenesis; Systemic lupus erythematosus; Alcoholism	SIRT1 negatively regulates rRNA expression; Nonhomologous End-Joining (NHEJ); Activation of anterior HOX genes in hindbrain development during early embryogenesis; NoRC negatively regulates rRNA expression; Meiotic synapsis; Transcriptional regulation by small RNAs; Meiotic recombination; PRC2 methylates histones and DNA; Recruitment and ATM-mediated phosphorylation of repair and signaling protei…	77	1.075	0.643406	20.92	1.568	1.686	0.988	1.075	0.923	451319	350006	1		Middle
FALSE	High	Master Protein Candidate Rejected	P06899	Histone H2B type 1-J OS=Homo sapiens OX=9606 GN=HIST1H2BJ PE=1 SV=3	0	76.122	57	10	190	0	126	13.9	10.32	577.3	cell organization and biogenesis;defense response;metabolic process;regulation of biological process;response to stimulus	chromosome;cytosol;membrane;nucleus	DNA binding;protein binding	Viral carcinogenesis; Systemic lupus erythematosus; Alcoholism	SIRT1 negatively regulates rRNA expression; Nonhomologous End-Joining (NHEJ); Activation of anterior HOX genes in hindbrain development during early embryogenesis; NoRC negatively regulates rRNA expression; Meiotic synapsis; Transcriptional regulation by small RNAs; Meiotic recombination; PRC2 methylates histones and DNA; Recruitment and ATM-mediated phosphorylation of repair and signaling protei…	77											0		Bottom
FALSE	High	Master Protein	P07195	L-lactate dehydrogenase B chain OS=Homo sapiens OX=9606 GN=LDHB PE=1 SV=2	0	18.268	13	4	21	3	334	36.6	6.05	43.51	metabolic process	cytoplasm;cytosol;membrane;mitochondrion	catalytic activity;nucleotide binding;protein binding	Propanoate metabolism; Pyruvate metabolism; Glucagon signaling pathway; Glycolysis / Gluconeogenesis; Metabolic pathways; Cysteine and methionine metabolism	Pyruvate metabolism	11	1.063	0.818199	40.72	1.063	1.97	0.545	0.816	1.356	80376.8	76885.9	1		Top
FALSE	High	Master Protein	P07195	L-lactate dehydrogenase B chain OS=Homo sapiens OX=9606 GN=LDHB PE=1 SV=2	0	31.833	24	7	21	6	334	36.6	6.05	52.11	metabolic process	cytoplasm;cytosol;membrane;mitochondrion	catalytic activity;nucleotide binding;protein binding	Propanoate metabolism; Pyruvate metabolism; Glucagon signaling pathway; Glycolysis / Gluconeogenesis; Metabolic pathways; Cysteine and methionine metabolism	Pyruvate metabolism	11	1.09	0.578579	30.54	1.09	1.501	1.093	0.865	0.242	122823	199682	1		Middle
FALSE	High	Master Protein	P07195	L-lactate dehydrogenase B chain OS=Homo sapiens OX=9606 GN=LDHB PE=1 SV=2	0	169.643	67	27	239	25	334	36.6	6.05	599.51	metabolic process	cytoplasm;cytosol;membrane;mitochondrion	catalytic activity;nucleotide binding;protein binding	Propanoate metabolism; Pyruvate metabolism; Glucagon signaling pathway; Glycolysis / Gluconeogenesis; Metabolic pathways; Cysteine and methionine metabolism	Pyruvate metabolism	11	1.057	0.585963	1.26	1.098	1.113	1.057	1.053	1.048	2.93828e+06	2.81757e+06	1		Bottom
FALSE	High	None	P07196	Neurofilament light polypeptide OS=Homo sapiens OX=9606 GN=NEFL PE=1 SV=3	0.001	2.855	2	1	9	1	543	61.5	4.65	11.23	cell organization and biogenesis;cellular component movement;metabolic process;regulation of biological process;response to stimulus;transport	cytoplasm;cytosol	catalytic activity;motor activity;protein binding;structural molecule activity	Amyotrophic lateral sclerosis (ALS)	Ras activation uopn Ca2+ infux through NMDA receptor; Unblocking of NMDA receptor, glutamate binding and activation; RAF/MAP kinase cascade; CREB phosphorylation through the activation of CaMKII; Interleukin-20 family signaling	20	0.926	0.601435	7.32	0.498	1.429	0.929	0.883	0.926	555073	571231	1		Middle
FALSE	High	None	P07197	Neurofilament medium polypeptide OS=Homo sapiens OX=9606 GN=NEFM PE=1 SV=3	0	14.303	1	2	24	2	916	102.4	4.91	59.23	cell organization and biogenesis;metabolic process;regulation of biological process		protein binding;structural molecule activity	Amyotrophic lateral sclerosis (ALS)		3	1.059	0.713359	36.81	0.584	1.322	1.059	1.421	0.839	695643	884431	1		Middle
FALSE	High	Master Protein	P07203	Glutathione peroxidase 1 OS=Homo sapiens OX=9606 GN=GPX1 PE=1 SV=4	0	38.332	48	7	55	7	203	22.1	6.55	152.61	cell death;cell differentiation;cell proliferation;cellular component movement;cellular homeostasis;metabolic process;regulation of biological process;response to stimulus	cytoplasm;cytosol;mitochondrion;organelle lumen	antioxidant activity;catalytic activity;protein binding	Glutathione metabolism; Huntington's disease; Arachidonic acid metabolism; Thyroid hormone synthesis; Amyotrophic lateral sclerosis (ALS)	Synthesis of 12-eicosatetraenoic acid derivatives; Synthesis of 15-eicosatetraenoic acid derivatives; Detoxification of Reactive Oxygen Species; Synthesis of 5-eicosatetraenoic acids; Purine catabolism	27	1.041	0.683478	9.87	1.631	1.185	0.997	0.972	1.041	367280	253574	1		Bottom
FALSE	High	None	P07205	Phosphoglycerate kinase 2 OS=Homo sapiens OX=9606 GN=PGK2 PE=1 SV=3	0	43.857	14	4	52	4	417	44.8	8.54	180.21	cellular component movement;metabolic process	cytoplasm;nucleus	catalytic activity;nucleotide binding	Carbon metabolism; Glycolysis / Gluconeogenesis; Biosynthesis of amino acids; Metabolic pathways	Gluconeogenesis; Glycolysis	11	1.031	0.852041	9.08	1.031	1.178	0.968	1.037	0.887	1.85985e+06	1.9805e+06	1		Middle
FALSE	High	None	P07205	Phosphoglycerate kinase 2 OS=Homo sapiens OX=9606 GN=PGK2 PE=1 SV=3	0	17.178	12	3	7	3	417	44.8	8.54	17.06	cellular component movement;metabolic process	cytoplasm;nucleus	catalytic activity;nucleotide binding	Carbon metabolism; Glycolysis / Gluconeogenesis; Biosynthesis of amino acids; Metabolic pathways	Gluconeogenesis; Glycolysis	11	0.851	0.213886	38.96	1.035	0.851	0.564	0.63	1.154	105309	200338	1		Bottom
FALSE	High	Master Protein	P07237	Protein disulfide-isomerase OS=Homo sapiens OX=9606 GN=P4HB PE=1 SV=3	0	128.72	62	25	137	25	508	57.1	4.87	322.34	cell organization and biogenesis;cellular homeostasis;metabolic process;regulation of biological process;response to stimulus	endoplasmic reticulum;extracellular;membrane;organelle lumen	catalytic activity;metal ion binding;protein binding;RNA binding	Protein processing in endoplasmic reticulum	Post-translational protein phosphorylation; Regulation of Insulin-like Growth Factor (IGF) transport and uptake by Insulin-like Growth Factor Binding Proteins (IGFBPs); VLDL assembly; Chylomicron assembly; Collagen biosynthesis and modifying enzymes; Interleukin-12 family signaling; Detoxification of Reactive Oxygen Species; Hedgehog ligand biogenesis	23	1.286	0.175924	28.85	1.147	1.955	1.286	1.537	0.217	346194	529295	1		Top
FALSE	High	Master Protein	P07237	Protein disulfide-isomerase OS=Homo sapiens OX=9606 GN=P4HB PE=1 SV=3	0	574.306	86	56	879	56	508	57.1	4.87	2367.92	cell organization and biogenesis;cellular homeostasis;metabolic process;regulation of biological process;response to stimulus	endoplasmic reticulum;extracellular;membrane;organelle lumen	catalytic activity;metal ion binding;protein binding;RNA binding	Protein processing in endoplasmic reticulum	Post-translational protein phosphorylation; Regulation of Insulin-like Growth Factor (IGF) transport and uptake by Insulin-like Growth Factor Binding Proteins (IGFBPs); VLDL assembly; Chylomicron assembly; Collagen biosynthesis and modifying enzymes; Interleukin-12 family signaling; Detoxification of Reactive Oxygen Species; Hedgehog ligand biogenesis	23	1	0.98853	5.35	1	1.097	0.978	0.768	1.036	4.58303e+06	4.20226e+06	1		Middle
FALSE	High	Master Protein	P07237	Protein disulfide-isomerase OS=Homo sapiens OX=9606 GN=P4HB PE=1 SV=3	0	102.053	46	20	98	20	508	57.1	4.87	219.91	cell organization and biogenesis;cellular homeostasis;metabolic process;regulation of biological process;response to stimulus	endoplasmic reticulum;extracellular;membrane;organelle lumen	catalytic activity;metal ion binding;protein binding;RNA binding	Protein processing in endoplasmic reticulum	Post-translational protein phosphorylation; Regulation of Insulin-like Growth Factor (IGF) transport and uptake by Insulin-like Growth Factor Binding Proteins (IGFBPs); VLDL assembly; Chylomicron assembly; Collagen biosynthesis and modifying enzymes; Interleukin-12 family signaling; Detoxification of Reactive Oxygen Species; Hedgehog ligand biogenesis	23	0.947	0.663869	7.47	0.786	0.792	0.98	0.998	0.947	449683	467975	1		Bottom
FALSE	High	Master Protein	P07355	Annexin A2 OS=Homo sapiens OX=9606 GN=ANXA2 PE=1 SV=2	0	113.192	60	17	107	17	339	38.6	7.75	306.28	cell organization and biogenesis;metabolic process;regulation of biological process;response to stimulus;transport	cell surface;cytoplasm;cytosol;endoplasmic reticulum;endosome;extracellular;membrane;nucleus;organelle lumen	enzyme regulator activity;metal ion binding;protein binding;RNA binding		Dissolution of Fibrin Clot; Gene and protein expression by JAK-STAT signaling after Interleukin-12 stimulation; Smooth Muscle Contraction; Neutrophil degranulation; Interleukin-12 family signaling	12	0.928	0.608575	21.26	0.811	1.627	1.093	0.928	0.855	686074	687239	1		Middle
FALSE	High	Master Protein	P07355	Annexin A2 OS=Homo sapiens OX=9606 GN=ANXA2 PE=1 SV=2	0	26.188	20	5	19	5	339	38.6	7.75	61.2	cell organization and biogenesis;metabolic process;regulation of biological process;response to stimulus;transport	cell surface;cytoplasm;cytosol;endoplasmic reticulum;endosome;extracellular;membrane;nucleus;organelle lumen	enzyme regulator activity;metal ion binding;protein binding;RNA binding		Dissolution of Fibrin Clot; Gene and protein expression by JAK-STAT signaling after Interleukin-12 stimulation; Smooth Muscle Contraction; Neutrophil degranulation; Interleukin-12 family signaling	12	0.819	0.139563	45.15	0.717	1.341	0.628	0.819	1.243	115832	175226	1		Bottom
FALSE	Low	Master Protein	P07359	Platelet glycoprotein Ib alpha chain OS=Homo sapiens OX=9606 GN=GP1BA PE=1 SV=2	0.165	0.717	1	1	4	1	652	71.5	6.29	0	cell organization and biogenesis;coagulation;metabolic process;regulation of biological process;response to stimulus	cell surface;cytoplasm;membrane	enzyme regulator activity;protein binding;receptor activity;signal transducer activity	Hematopoietic cell lineage; ECM-receptor interaction; Platelet activation	Platelet Aggregation (Plug Formation); Intrinsic Pathway of Fibrin Clot Formation; RUNX1 regulates genes involved in megakaryocyte differentiation and platelet function; Platelet Adhesion to exposed collagen; GP1b-IX-V activation signalling	15	1.108	0.635415	25.72	1.527	1.346	1.108	0.959	0.916	161157	145397	1		Top
FALSE	High	Master Protein	P07384	Calpain-1 catalytic subunit OS=Homo sapiens OX=9606 GN=CAPN1 PE=1 SV=1	0	31.405	16	8	18	8	714	81.8	5.67	43.83	cell death;cell organization and biogenesis;metabolic process;regulation of biological process;transport	cytoplasm;cytosol;extracellular;membrane;mitochondrion;vacuole	catalytic activity;metal ion binding;protein binding	Protein processing in endoplasmic reticulum; Apoptosis; Alzheimer's disease	Degradation of the extracellular matrix; Formation of the cornified envelope; Neutrophil degranulation; Deregulated CDK5 triggers multiple neurodegenerative pathways in Alzheimer's disease models	17	1.176	0.411128	28.12	1.312	1.176	0.953	0.852	1.474	171953	111859	1		Top
FALSE	High	Master Protein	P07384	Calpain-1 catalytic subunit OS=Homo sapiens OX=9606 GN=CAPN1 PE=1 SV=1	0	16.183	8	4	14	4	714	81.8	5.67	35.11	cell death;cell organization and biogenesis;metabolic process;regulation of biological process;transport	cytoplasm;cytosol;extracellular;membrane;mitochondrion;vacuole	catalytic activity;metal ion binding;protein binding	Protein processing in endoplasmic reticulum; Apoptosis; Alzheimer's disease	Degradation of the extracellular matrix; Formation of the cornified envelope; Neutrophil degranulation; Deregulated CDK5 triggers multiple neurodegenerative pathways in Alzheimer's disease models	17	1.055	0.735057	13.34	1.15	0.901	1.086	1.055	0.724	269146	279518	1		Middle
FALSE	High	Master Protein	P07384	Calpain-1 catalytic subunit OS=Homo sapiens OX=9606 GN=CAPN1 PE=1 SV=1	0	10.629	4	2	10	2	714	81.8	5.67	32.32	cell death;cell organization and biogenesis;metabolic process;regulation of biological process;transport	cytoplasm;cytosol;extracellular;membrane;mitochondrion;vacuole	catalytic activity;metal ion binding;protein binding	Protein processing in endoplasmic reticulum; Apoptosis; Alzheimer's disease	Degradation of the extracellular matrix; Formation of the cornified envelope; Neutrophil degranulation; Deregulated CDK5 triggers multiple neurodegenerative pathways in Alzheimer's disease models	17	1.06	0.572125	32.21	0.739	1.094	0.83	1.06	1.494	172722	203854	1		Bottom
FALSE	High	Master Protein	P07437	Tubulin beta chain OS=Homo sapiens OX=9606 GN=TUBB PE=1 SV=2	0	17.759	20	5	16	5	444	49.6	4.89	41.76	cell division;cell organization and biogenesis;cellular component movement;defense response;regulation of biological process;response to stimulus;transport	cytoplasm;cytoskeleton;extracellular;membrane;nucleus;organelle lumen	catalytic activity;nucleotide binding;protein binding;structural molecule activity	Pathogenic Escherichia coli infection; Gap junction; Phagosome	Neutrophil degranulation; Regulation of PLK1 Activity at G2/M Transition; AURKA Activation by TPX2; Anchoring of the basal body to the plasma membrane; Recruitment of NuMA to mitotic centrosomes; Loss of Nlp from mitotic centrosomes; Recruitment of mitotic centrosome proteins and complexes	24	1.926	0.000186711	20.57	1.216	2.176	0.875	1.926	2.194	94484.2	62734.2	1		Top
FALSE	High	Master Protein	P07437	Tubulin beta chain OS=Homo sapiens OX=9606 GN=TUBB PE=1 SV=2	0	334.922	76	33	295	9	444	49.6	4.89	874.77	cell division;cell organization and biogenesis;cellular component movement;defense response;regulation of biological process;response to stimulus;transport	cytoplasm;cytoskeleton;extracellular;membrane;nucleus;organelle lumen	catalytic activity;nucleotide binding;protein binding;structural molecule activity	Pathogenic Escherichia coli infection; Gap junction; Phagosome	Neutrophil degranulation; Regulation of PLK1 Activity at G2/M Transition; AURKA Activation by TPX2; Anchoring of the basal body to the plasma membrane; Recruitment of NuMA to mitotic centrosomes; Loss of Nlp from mitotic centrosomes; Recruitment of mitotic centrosome proteins and complexes	24	1.028	0.86529	21.77	1.545	1.179	1.028	0.979	0.794	1.71674e+06	2.1017e+06	1		Middle
FALSE	High	Master Protein	P07437	Tubulin beta chain OS=Homo sapiens OX=9606 GN=TUBB PE=1 SV=2	0	372.446	75	33	510	7	444	49.6	4.89	1547.89	cell division;cell organization and biogenesis;cellular component movement;defense response;regulation of biological process;response to stimulus;transport	cytoplasm;cytoskeleton;extracellular;membrane;nucleus;organelle lumen	catalytic activity;nucleotide binding;protein binding;structural molecule activity	Pathogenic Escherichia coli infection; Gap junction; Phagosome	Neutrophil degranulation; Regulation of PLK1 Activity at G2/M Transition; AURKA Activation by TPX2; Anchoring of the basal body to the plasma membrane; Recruitment of NuMA to mitotic centrosomes; Loss of Nlp from mitotic centrosomes; Recruitment of mitotic centrosome proteins and complexes	24	0.978	0.881133	11.74	1.132	0.976	1.062	0.978	0.86	3.19363e+06	3.24074e+06	1		Bottom
FALSE	High	None	P07477	Trypsin-1 OS=Homo sapiens OX=9606 GN=PRSS1 PE=1 SV=1	0.004	2.705	3	1	7	1	247	26.5	6.51	5.16	cell organization and biogenesis;metabolic process	extracellular	catalytic activity;metal ion binding	Neuroactive ligand-receptor interaction; Protein digestion and absorption; Pancreatic secretion; Influenza A	Activation of Matrix Metalloproteinases; Cobalamin (Cbl, vitamin B12) transport and metabolism	11	1.06	0.833765	76.84	1.346	0.511	1.06	0.361	2.612	90393.5	85287.7	1		Top
FALSE	High	Master Protein	P07602	Prosaposin OS=Homo sapiens OX=9606 GN=PSAP PE=1 SV=2	0	3.844	3	1	1	1	524	58.1	5.17	2.73	cell differentiation;metabolic process;regulation of biological process;response to stimulus;transport	extracellular;membrane;mitochondrion;organelle lumen;vacuole	catalytic activity;enzyme regulator activity;protein binding	Lysosome	Platelet degranulation ; Peptide ligand-binding receptors; Neutrophil degranulation; Glycosphingolipid metabolism	17	1.127	0.439265	42.36	1.127	1.931	0.805	1.189	0.52	10772.3	9057.22	1		Middle
FALSE	High	Master Protein	P07602	Prosaposin OS=Homo sapiens OX=9606 GN=PSAP PE=1 SV=2	0	7.511	3	1	6	1	524	58.1	5.17	16.91	cell differentiation;metabolic process;regulation of biological process;response to stimulus;transport	extracellular;membrane;mitochondrion;organelle lumen;vacuole	catalytic activity;enzyme regulator activity;protein binding	Lysosome	Platelet degranulation ; Peptide ligand-binding receptors; Neutrophil degranulation; Glycosphingolipid metabolism	17	0.961	0.8846	27.12	0.961	0.584	1.125	1.176	0.419	24474.2	41896.2	1		Bottom
FALSE	High	Master Protein	P07686	Beta-hexosaminidase subunit beta OS=Homo sapiens OX=9606 GN=HEXB PE=1 SV=3	0	29.812	14	6	28	5	556	63.1	6.76	81.47	cell organization and biogenesis;cellular component movement;cellular homeostasis;metabolic process;regulation of biological process;reproduction;response to stimulus;transport	extracellular;membrane;organelle lumen;vacuole	catalytic activity;protein binding	Lysosome; Glycosphingolipid biosynthesis - ganglio series; Glycosaminoglycan degradation; Amino sugar and nucleotide sugar metabolism; Other glycan degradation; Metabolic pathways; Glycosphingolipid biosynthesis - globo and isoglobo series	Neutrophil degranulation; CS/DS degradation; Glycosphingolipid metabolism; Hyaluronan uptake and degradation; Keratan sulfate degradation	22	1.056	0.730886	3.79	1.069	1.083	1.056	0.797	0.927	438313	459099	1		Middle
FALSE	High	Master Protein	P07737	Profilin-1 OS=Homo sapiens OX=9606 GN=PFN1 PE=1 SV=2	0	20.491	33	4	17	4	140	15	8.27	44.59	cell organization and biogenesis;regulation of biological process;response to stimulus	cytoplasm;cytoskeleton;cytosol;membrane;nucleus	enzyme regulator activity;nucleotide binding;protein binding;RNA binding	Rap1 signaling pathway; Salmonella infection; Regulation of actin cytoskeleton; Shigellosis	Platelet degranulation ; Signaling by ROBO receptors; RHO GTPases Activate Formins; PCP/CE pathway	22	0.776	0.103483	80.03	0.776	2.156	0.445	1.687	0.692	136343	169365	1		Top
FALSE	High	Master Protein	P07737	Profilin-1 OS=Homo sapiens OX=9606 GN=PFN1 PE=1 SV=2	0	134.988	79	15	236	15	140	15	8.27	656.19	cell organization and biogenesis;regulation of biological process;response to stimulus	cytoplasm;cytoskeleton;cytosol;membrane;nucleus	enzyme regulator activity;nucleotide binding;protein binding;RNA binding	Rap1 signaling pathway; Salmonella infection; Regulation of actin cytoskeleton; Shigellosis	Platelet degranulation ; Signaling by ROBO receptors; RHO GTPases Activate Formins; PCP/CE pathway	22	0.87	0.232039	3.97	0.87	0.932	0.937	0.847	0.854	6.93001e+06	7.68496e+06	1		Bottom
FALSE	High	Master Protein	P07741	Adenine phosphoribosyltransferase OS=Homo sapiens OX=9606 GN=APRT PE=1 SV=2	0	60.635	57	8	69	8	180	19.6	6.02	167.98	metabolic process;response to stimulus;transport	cytoplasm;cytosol;extracellular;organelle lumen	catalytic activity;nucleotide binding	Purine metabolism; Metabolic pathways	Neutrophil degranulation; Purine salvage	9	0.918	0.473497	4.9	0.888	1.304	0.944	0.918	0.855	357437	369847	1		Bottom
FALSE	High	Master Protein	P07814	Bifunctional glutamate/proline--tRNA ligase OS=Homo sapiens OX=9606 GN=EPRS PE=1 SV=5	0	73.731	20	20	71	20	1512	170.5	7.33	172.33	cell organization and biogenesis;metabolic process;regulation of biological process;response to stimulus	cytoplasm;cytosol;membrane	catalytic activity;metal ion binding;nucleotide binding;protein binding;RNA binding	Porphyrin and chlorophyll metabolism; Aminoacyl-tRNA biosynthesis; Metabolic pathways	tRNA modification in the nucleus and cytosol; Cytosolic tRNA aminoacylation; SeMet incorporation into proteins	16	1.002	0.904651	13	1.319	0.759	1.002	0.914	1.057	210404	197580	1		Top
FALSE	High	Master Protein	P07814	Bifunctional glutamate/proline--tRNA ligase OS=Homo sapiens OX=9606 GN=EPRS PE=1 SV=5	0	19.933	6	5	21	5	1512	170.5	7.33	36.8	cell organization and biogenesis;metabolic process;regulation of biological process;response to stimulus	cytoplasm;cytosol;membrane	catalytic activity;metal ion binding;nucleotide binding;protein binding;RNA binding	Porphyrin and chlorophyll metabolism; Aminoacyl-tRNA biosynthesis; Metabolic pathways	tRNA modification in the nucleus and cytosol; Cytosolic tRNA aminoacylation; SeMet incorporation into proteins	16	0.91	0.522154	5.42	0.915	0.878	0.807	0.91	1.099	213242	208542	1		Middle
FALSE	High	None	P07864	L-lactate dehydrogenase C chain OS=Homo sapiens OX=9606 GN=LDHC PE=1 SV=4	0	5.922	4	1	10	0	332	36.3	7.46	28.76	cellular component movement;metabolic process	cytoplasm;cytosol;nucleus	catalytic activity	Propanoate metabolism; Pyruvate metabolism; Glucagon signaling pathway; Glycolysis / Gluconeogenesis; Metabolic pathways; Cysteine and methionine metabolism	Pyruvate metabolism	11											2		Top
FALSE	High	None	P07864	L-lactate dehydrogenase C chain OS=Homo sapiens OX=9606 GN=LDHC PE=1 SV=4	0	7.365	4	1	9	0	332	36.3	7.46	26.42	cellular component movement;metabolic process	cytoplasm;cytosol;nucleus	catalytic activity	Propanoate metabolism; Pyruvate metabolism; Glucagon signaling pathway; Glycolysis / Gluconeogenesis; Metabolic pathways; Cysteine and methionine metabolism	Pyruvate metabolism	11											2		Middle
FALSE	High	None	P07864	L-lactate dehydrogenase C chain OS=Homo sapiens OX=9606 GN=LDHC PE=1 SV=4	0	7.098	4	1	13	0	332	36.3	7.46	43.47	cellular component movement;metabolic process	cytoplasm;cytosol;nucleus	catalytic activity	Propanoate metabolism; Pyruvate metabolism; Glucagon signaling pathway; Glycolysis / Gluconeogenesis; Metabolic pathways; Cysteine and methionine metabolism	Pyruvate metabolism	11											2		Bottom
FALSE	High	Master Protein	P07900	Heat shock protein HSP 90-alpha OS=Homo sapiens OX=9606 GN=HSP90AA1 PE=1 SV=5	0	230.928	54	46	308	29	732	84.6	5.02	684.71	cell organization and biogenesis;metabolic process;regulation of biological process;response to stimulus;transport	cytoplasm;cytosol;extracellular;membrane;nucleus;organelle lumen	catalytic activity;enzyme regulator activity;nucleotide binding;protein binding;RNA binding	NOD-like receptor signaling pathway; Progesterone-mediated oocyte maturation; Pathways in cancer; Prostate cancer; Protein processing in endoplasmic reticulum; Estrogen signaling pathway; PI3K-Akt signaling pathway; Antigen processing and presentation	Sema3A PAK dependent Axon repulsion; Regulation of PLK1 Activity at G2/M Transition; Recruitment of NuMA to mitotic centrosomes; Loss of Nlp from mitotic centrosomes; Scavenging by Class F Receptors; Neutrophil degranulation; Uptake and function of diphtheria toxin; Regulation of actin dynamics for phagocytic cup formation; The role of GTSE1 in G2/M progression after G2 checkpoint; HSP90 chaperon…	86	0.999	0.888978	10.63	1.083	0.996	0.999	0.93	1.076	1.199e+06	1.28776e+06	1		Top
FALSE	High	Master Protein	P07900	Heat shock protein HSP 90-alpha OS=Homo sapiens OX=9606 GN=HSP90AA1 PE=1 SV=5	0	338.616	44	45	487	29	732	84.6	5.02	1157.23	cell organization and biogenesis;metabolic process;regulation of biological process;response to stimulus;transport	cytoplasm;cytosol;extracellular;membrane;nucleus;organelle lumen	catalytic activity;enzyme regulator activity;nucleotide binding;protein binding;RNA binding	NOD-like receptor signaling pathway; Progesterone-mediated oocyte maturation; Pathways in cancer; Prostate cancer; Protein processing in endoplasmic reticulum; Estrogen signaling pathway; PI3K-Akt signaling pathway; Antigen processing and presentation	Sema3A PAK dependent Axon repulsion; Regulation of PLK1 Activity at G2/M Transition; Recruitment of NuMA to mitotic centrosomes; Loss of Nlp from mitotic centrosomes; Scavenging by Class F Receptors; Neutrophil degranulation; Uptake and function of diphtheria toxin; Regulation of actin dynamics for phagocytic cup formation; The role of GTSE1 in G2/M progression after G2 checkpoint; HSP90 chaperon…	86	1.049	0.761485	15.8	0.866	1.109	1.049	1.267	0.937	2.78408e+06	2.85908e+06	1		Middle
FALSE	High	Master Protein	P07900	Heat shock protein HSP 90-alpha OS=Homo sapiens OX=9606 GN=HSP90AA1 PE=1 SV=5	0	133.219	28	19	132	6	732	84.6	5.02	386.99	cell organization and biogenesis;metabolic process;regulation of biological process;response to stimulus;transport	cytoplasm;cytosol;extracellular;membrane;nucleus;organelle lumen	catalytic activity;enzyme regulator activity;nucleotide binding;protein binding;RNA binding	NOD-like receptor signaling pathway; Progesterone-mediated oocyte maturation; Pathways in cancer; Prostate cancer; Protein processing in endoplasmic reticulum; Estrogen signaling pathway; PI3K-Akt signaling pathway; Antigen processing and presentation	Sema3A PAK dependent Axon repulsion; Regulation of PLK1 Activity at G2/M Transition; Recruitment of NuMA to mitotic centrosomes; Loss of Nlp from mitotic centrosomes; Scavenging by Class F Receptors; Neutrophil degranulation; Uptake and function of diphtheria toxin; Regulation of actin dynamics for phagocytic cup formation; The role of GTSE1 in G2/M progression after G2 checkpoint; HSP90 chaperon…	86	1.183	0.122683	30	0.675	1.011	1.183	1.461	1.422	394846	369789	1		Bottom
FALSE	High	Master Protein	P07910	Heterogeneous nuclear ribonucleoproteins C1/C2 OS=Homo sapiens OX=9606 GN=HNRNPC PE=1 SV=4	0	9.695	9	2	5	2	306	33.7	5.08	17.51	cell differentiation;cell organization and biogenesis;metabolic process;regulation of biological process	cytoskeleton;cytosol;extracellular;membrane;nucleus;spliceosomal complex	DNA binding;protein binding;RNA binding	Spliceosome	mRNA Splicing - Major Pathway; SUMOylation of RNA binding proteins	11	0.864	0.318782	49.6	0.864	1.751	0.475	0.8	1.298	83157.2	125420	1		Top
FALSE	High	Master Protein	P07910	Heterogeneous nuclear ribonucleoproteins C1/C2 OS=Homo sapiens OX=9606 GN=HNRNPC PE=1 SV=4	0	56.017	36	10	80	10	306	33.7	5.08	244.91	cell differentiation;cell organization and biogenesis;metabolic process;regulation of biological process	cytoskeleton;cytosol;extracellular;membrane;nucleus;spliceosomal complex	DNA binding;protein binding;RNA binding	Spliceosome	mRNA Splicing - Major Pathway; SUMOylation of RNA binding proteins	11	0.98	0.893083	2.28	0.995	0.901	0.976	0.98	1.084	1.65795e+06	1.63314e+06	1		Bottom
FALSE	High	None	P07947	Tyrosine-protein kinase Yes OS=Homo sapiens OX=9606 GN=YES1 PE=1 SV=3	0.002	3.118	1	1	5	0	543	60.8	6.74	7.81	cell differentiation;cellular component movement;defense response;metabolic process;regulation of biological process;response to stimulus;transport	cytoplasm;cytoskeleton;cytosol;Golgi;membrane	catalytic activity;nucleotide binding;protein binding	Tight junction; Adherens junction	PECAM1 interactions; CTLA4 inhibitory signaling; EPH-ephrin mediated repulsion of cells; EPHA-mediated growth cone collapse; RUNX2 regulates osteoblast differentiation; EPHB-mediated forward signaling; Regulation of signaling by CBL; CD28 co-stimulation; Regulation of KIT signaling; FCGR activation; Signaling by ERBB2	35											2		Bottom
FALSE	High	None	P07948	Tyrosine-protein kinase Lyn OS=Homo sapiens OX=9606 GN=LYN PE=1 SV=3	0.002	3.118	2	1	5	0	512	58.5	7.11	7.81	cell communication;cell differentiation;cell organization and biogenesis;cellular component movement;coagulation;defense response;metabolic process;regulation of biological process;response to stimulus;transport	cytoplasm;cytosol;Golgi;membrane;nucleus;vacuole	catalytic activity;nucleotide binding;protein binding;signal transducer activity	Viral carcinogenesis; Epstein-Barr virus infection; B cell receptor signaling pathway; NF-kappa B signaling pathway; Long-term depression; Fc epsilon RI signaling pathway; Fc gamma R-mediated phagocytosis; Epithelial cell signaling in Helicobacter pylori infection; Chemokine signaling pathway; Platelet activation	FCERI mediated Ca+2 mobilization; PECAM1 interactions; Dectin-2 family; Cyclin D associated events in G1; CTLA4 inhibitory signaling; FCERI mediated MAPK activation; FCERI mediated NF-kB activation; Platelet Adhesion to exposed collagen; CD209 (DC-SIGN) signaling; EPH-ephrin mediated repulsion of cells; CD22 mediated BCR regulation; EPHA-mediated growth cone collapse; EPHB-mediated forward signal…	62											2		Bottom
FALSE	High	Master Protein Candidate	P07951	Tropomyosin beta chain OS=Homo sapiens OX=9606 GN=TPM2 PE=1 SV=1	0	6.919	7	1	1	1	284	32.8	4.7	3.46	cell organization and biogenesis;cellular component movement;regulation of biological process	cytoplasm;cytoskeleton;cytosol	protein binding;structural molecule activity	Dilated cardiomyopathy; Adrenergic signaling in cardiomyocytes; Cardiac muscle contraction; Hypertrophic cardiomyopathy (HCM)	Smooth Muscle Contraction; Striated Muscle Contraction	8	0.407	2.38436e-09	35.77	0.407	1.573	0.292	0.536	0.344	72534.4	184000	1		Middle
FALSE	High	None	P07951	Tropomyosin beta chain OS=Homo sapiens OX=9606 GN=TPM2 PE=1 SV=1	0	46.663	17	8	57	0	284	32.8	4.7	168.36	cell organization and biogenesis;cellular component movement;regulation of biological process	cytoplasm;cytoskeleton;cytosol	protein binding;structural molecule activity	Dilated cardiomyopathy; Adrenergic signaling in cardiomyocytes; Cardiac muscle contraction; Hypertrophic cardiomyopathy (HCM)	Smooth Muscle Contraction; Striated Muscle Contraction	8											2		Bottom
FALSE	High	Master Protein	P07954	Fumarate hydratase, mitochondrial OS=Homo sapiens OX=9606 GN=FH PE=1 SV=3	0	40.833	20	7	29	7	510	54.6	8.76	85.97	metabolic process	cytoplasm;mitochondrion;organelle lumen	catalytic activity;protein binding	Citrate cycle (TCA cycle); Carbon metabolism; Pyruvate metabolism; Pathways in cancer; Renal cell carcinoma; Metabolic pathways	Citric acid cycle (TCA cycle)	13	1.111	0.496913	1.42	1.111	1.192	1.1	1.107	1.192	474565	360371	1		Middle
FALSE	High	Master Protein	P07954	Fumarate hydratase, mitochondrial OS=Homo sapiens OX=9606 GN=FH PE=1 SV=3	0	6.103	6	2	5	2	510	54.6	8.76	9.39	metabolic process	cytoplasm;mitochondrion;organelle lumen	catalytic activity;protein binding	Citrate cycle (TCA cycle); Carbon metabolism; Pyruvate metabolism; Pathways in cancer; Renal cell carcinoma; Metabolic pathways	Citric acid cycle (TCA cycle)	13	0.551	1.42568e-07	28.58	0.551	0.524	0.805	0.462	0.91	161162	226965	1		Bottom
FALSE	High	Master Protein	P07996	Thrombospondin-1 OS=Homo sapiens OX=9606 GN=THBS1 PE=1 SV=2	0	166.509	36	34	202	34	1170	129.3	4.94	528.12	cell organization and biogenesis;cellular component movement;defense response;metabolic process;regulation of biological process;response to stimulus;transport	cell surface;cytoplasm;endoplasmic reticulum;extracellular;organelle lumen	metal ion binding;protein binding	TGF-beta signaling pathway; MicroRNAs in cancer; Rap1 signaling pathway; Phagosome; Focal adhesion; Malaria; Proteoglycans in cancer; p53 signaling pathway; Bladder cancer; ECM-receptor interaction; PI3K-Akt signaling pathway	Platelet degranulation ; Integrin cell surface interactions; RUNX1 regulates genes involved in megakaryocyte differentiation and platelet function; Defective B3GALTL causes Peters-plus syndrome (PpS); O-glycosylation of TSR domain-containing proteins; Signaling by PDGF; Syndecan interactions	44	1.018	0.978716	21.21	1.018	1.164	1.137	0.673	0.816	1.26569e+06	1.20302e+06	1		Top
FALSE	High	Master Protein	P07996	Thrombospondin-1 OS=Homo sapiens OX=9606 GN=THBS1 PE=1 SV=2	0	53.316	10	9	27	9	1170	129.3	4.94	72.84	cell organization and biogenesis;cellular component movement;defense response;metabolic process;regulation of biological process;response to stimulus;transport	cell surface;cytoplasm;endoplasmic reticulum;extracellular;organelle lumen	metal ion binding;protein binding	TGF-beta signaling pathway; MicroRNAs in cancer; Rap1 signaling pathway; Phagosome; Focal adhesion; Malaria; Proteoglycans in cancer; p53 signaling pathway; Bladder cancer; ECM-receptor interaction; PI3K-Akt signaling pathway	Platelet degranulation ; Integrin cell surface interactions; RUNX1 regulates genes involved in megakaryocyte differentiation and platelet function; Defective B3GALTL causes Peters-plus syndrome (PpS); O-glycosylation of TSR domain-containing proteins; Signaling by PDGF; Syndecan interactions	44	1.022	0.897342	18.31	0.954	1.304	0.896	1.022	1.664	527461	609482	1		Middle
FALSE	High	Master Protein	P07996	Thrombospondin-1 OS=Homo sapiens OX=9606 GN=THBS1 PE=1 SV=2	0	43.791	9	9	48	9	1170	129.3	4.94	109.88	cell organization and biogenesis;cellular component movement;defense response;metabolic process;regulation of biological process;response to stimulus;transport	cell surface;cytoplasm;endoplasmic reticulum;extracellular;organelle lumen	metal ion binding;protein binding	TGF-beta signaling pathway; MicroRNAs in cancer; Rap1 signaling pathway; Phagosome; Focal adhesion; Malaria; Proteoglycans in cancer; p53 signaling pathway; Bladder cancer; ECM-receptor interaction; PI3K-Akt signaling pathway	Platelet degranulation ; Integrin cell surface interactions; RUNX1 regulates genes involved in megakaryocyte differentiation and platelet function; Defective B3GALTL causes Peters-plus syndrome (PpS); O-glycosylation of TSR domain-containing proteins; Signaling by PDGF; Syndecan interactions	44	0.994	0.996914	15.43	0.994	1.11	0.945	0.727	1.294	429967	535586	1		Bottom
FALSE	High	Master Protein	P08133	Annexin A6 OS=Homo sapiens OX=9606 GN=ANXA6 PE=1 SV=3	0	182.292	58	32	266	32	673	75.8	5.6	632.05	cell organization and biogenesis;cellular homeostasis;regulation of biological process;response to stimulus;transport	cytoplasm;membrane;mitochondrion	metal ion binding;nucleotide binding;protein binding;transporter activity		Smooth Muscle Contraction	4	0.962	0.719171	6.02	1.233	0.962	1.003	0.801	0.944	510349	618696	1		Top
FALSE	High	Master Protein	P08133	Annexin A6 OS=Homo sapiens OX=9606 GN=ANXA6 PE=1 SV=3	0	141.744	50	24	107	24	673	75.8	5.6	247.42	cell organization and biogenesis;cellular homeostasis;regulation of biological process;response to stimulus;transport	cytoplasm;membrane;mitochondrion	metal ion binding;nucleotide binding;protein binding;transporter activity		Smooth Muscle Contraction	4	1.005	0.984342	12.1	0.805	1.232	1.061	1.005	0.923	454692	432708	1		Middle
FALSE	High	Master Protein	P08133	Annexin A6 OS=Homo sapiens OX=9606 GN=ANXA6 PE=1 SV=3	0	19.731	10	4	5	4	673	75.8	5.6	15.57	cell organization and biogenesis;cellular homeostasis;regulation of biological process;response to stimulus;transport	cytoplasm;membrane;mitochondrion	metal ion binding;nucleotide binding;protein binding;transporter activity		Smooth Muscle Contraction	4	0.776	0.0819266	25.65	0.873	0.938	0.776	0.503	0.517	61436.7	176285	1		Bottom
FALSE	High	None	P08134	Rho-related GTP-binding protein RhoC OS=Homo sapiens OX=9606 GN=RHOC PE=1 SV=1	0	17.931	15	3	18	3	193	22	6.58	53.51	cell organization and biogenesis;cellular component movement;regulation of biological process;response to stimulus	cytosol;membrane;nucleus	catalytic activity;nucleotide binding;protein binding;signal transducer activity		G alpha (12/13) signalling events; RHO GTPases Activate ROCKs; Sema4D induced cell migration and growth-cone collapse; Rho GTPase cycle; RHO GTPases Activate Formins; RHO GTPases activate CIT; RHO GTPases activate PKNs; RHO GTPases Activate Rhotekin and Rhophilins	19											1		Bottom
FALSE	High	Master Protein	P08195	4F2 cell-surface antigen heavy chain OS=Homo sapiens OX=9606 GN=SLC3A2 PE=1 SV=3	0	89.925	31	16	126	16	630	68	5.01	305.28	cell growth;cellular component movement;metabolic process;response to stimulus;transport	cell surface;cytosol;membrane;nucleus	catalytic activity;protein binding;RNA binding;transporter activity	Protein digestion and absorption; mTOR signaling pathway	Tryptophan catabolism; Basigin interactions; Amino acid transport across the plasma membrane	13	1.016	0.970372	5.76	1.016	1.021	0.932	0.89	1.056	584864	653351	1		Top
FALSE	High	Master Protein	P08195	4F2 cell-surface antigen heavy chain OS=Homo sapiens OX=9606 GN=SLC3A2 PE=1 SV=3	0	6.707	6	2	5	2	630	68	5.01	5.74	cell growth;cellular component movement;metabolic process;response to stimulus;transport	cell surface;cytosol;membrane;nucleus	catalytic activity;protein binding;RNA binding;transporter activity	Protein digestion and absorption; mTOR signaling pathway	Tryptophan catabolism; Basigin interactions; Amino acid transport across the plasma membrane	13	1.404	0.0257913	31.23	1.509	1.404	1.108	0.356	2.716	194252	95357	1		Middle
FALSE	High	Master Protein	P08236	Beta-glucuronidase OS=Homo sapiens OX=9606 GN=GUSB PE=1 SV=2	0	12.655	6	3	5	3	651	74.7	7.02	12	metabolic process;transport	extracellular;membrane;organelle lumen;vacuole	catalytic activity;protein binding	Lysosome; Glycosaminoglycan degradation; Porphyrin and chlorophyll metabolism; Pentose and glucuronate interconversions; Metabolic pathways; Drug metabolism - other enzymes	MPS VII - Sly syndrome; Neutrophil degranulation; HS-GAG degradation; Hyaluronan uptake and degradation	21	0.893	0.422085	23.92	0.893	1.065	1.259	0.866	0.521	81759.5	34380.4	1		Top
FALSE	High	Master Protein	P08238	Heat shock protein HSP 90-beta OS=Homo sapiens OX=9606 GN=HSP90AB1 PE=1 SV=4	0	220.141	54	42	306	20	724	83.2	5.03	753.59	cell organization and biogenesis;metabolic process;regulation of biological process;response to stimulus;transport	cell surface;cytoplasm;cytosol;extracellular;membrane;mitochondrion;nucleus;organelle lumen	enzyme regulator activity;nucleotide binding;protein binding;RNA binding	NOD-like receptor signaling pathway; Progesterone-mediated oocyte maturation; Pathways in cancer; Prostate cancer; Protein processing in endoplasmic reticulum; Estrogen signaling pathway; PI3K-Akt signaling pathway; Antigen processing and presentation	Sema3A PAK dependent Axon repulsion; HSF1 activation; Attenuation phase; Neutrophil degranulation; Aryl hydrocarbon receptor signalling; Uptake and function of diphtheria toxin; Regulation of actin dynamics for phagocytic cup formation; The NLRP3 inflammasome; HSP90 chaperone cycle for steroid hormone receptors (SHR); The role of GTSE1 in G2/M progression after G2 checkpoint	42	1.045	0.899434	18.47	1.062	1.175	1.045	0.863	0.798	725226	1.04097e+06	1		Top
FALSE	High	Master Protein	P08238	Heat shock protein HSP 90-beta OS=Homo sapiens OX=9606 GN=HSP90AB1 PE=1 SV=4	0	336.219	47	42	441	22	724	83.2	5.03	1230.11	cell organization and biogenesis;metabolic process;regulation of biological process;response to stimulus;transport	cell surface;cytoplasm;cytosol;extracellular;membrane;mitochondrion;nucleus;organelle lumen	enzyme regulator activity;nucleotide binding;protein binding;RNA binding	NOD-like receptor signaling pathway; Progesterone-mediated oocyte maturation; Pathways in cancer; Prostate cancer; Protein processing in endoplasmic reticulum; Estrogen signaling pathway; PI3K-Akt signaling pathway; Antigen processing and presentation	Sema3A PAK dependent Axon repulsion; HSF1 activation; Attenuation phase; Neutrophil degranulation; Aryl hydrocarbon receptor signalling; Uptake and function of diphtheria toxin; Regulation of actin dynamics for phagocytic cup formation; The NLRP3 inflammasome; HSP90 chaperone cycle for steroid hormone receptors (SHR); The role of GTSE1 in G2/M progression after G2 checkpoint	42	0.973	0.847175	2.85	1.017	0.933	0.972	0.973	0.992	3.06792e+06	3.17974e+06	1		Middle
FALSE	High	Master Protein	P08238	Heat shock protein HSP 90-beta OS=Homo sapiens OX=9606 GN=HSP90AB1 PE=1 SV=4	0	252.762	42	30	249	16	724	83.2	5.03	695.07	cell organization and biogenesis;metabolic process;regulation of biological process;response to stimulus;transport	cell surface;cytoplasm;cytosol;extracellular;membrane;mitochondrion;nucleus;organelle lumen	enzyme regulator activity;nucleotide binding;protein binding;RNA binding	NOD-like receptor signaling pathway; Progesterone-mediated oocyte maturation; Pathways in cancer; Prostate cancer; Protein processing in endoplasmic reticulum; Estrogen signaling pathway; PI3K-Akt signaling pathway; Antigen processing and presentation	Sema3A PAK dependent Axon repulsion; HSF1 activation; Attenuation phase; Neutrophil degranulation; Aryl hydrocarbon receptor signalling; Uptake and function of diphtheria toxin; Regulation of actin dynamics for phagocytic cup formation; The NLRP3 inflammasome; HSP90 chaperone cycle for steroid hormone receptors (SHR); The role of GTSE1 in G2/M progression after G2 checkpoint	42	1.08	0.46032	22.4	0.815	1.244	0.89	1.192	1.08	953710	1.00293e+06	1		Bottom
FALSE	High	Master Protein	P08240	Signal recognition particle receptor subunit alpha OS=Homo sapiens OX=9606 GN=SRPRA PE=1 SV=2	0	5.491	4	1	11	1	638	69.8	8.95	4.94	cell organization and biogenesis;transport	endoplasmic reticulum;membrane	catalytic activity;nucleotide binding;RNA binding	Protein export	XBP1(S) activates chaperone genes; SRP-dependent cotranslational protein targeting to membrane	7	0.792	0.120263	40.42	0.623	0.712	1.113	0.792	1.794	9820.2	12566	1		Middle
FALSE	High	Master Protein	P08240	Signal recognition particle receptor subunit alpha OS=Homo sapiens OX=9606 GN=SRPRA PE=1 SV=2	0.002	2.855	4	1	3	1	638	69.8	8.95	2.22	cell organization and biogenesis;transport	endoplasmic reticulum;membrane	catalytic activity;nucleotide binding;RNA binding	Protein export	XBP1(S) activates chaperone genes; SRP-dependent cotranslational protein targeting to membrane	7	1.053	0.733451	21.32	0.987	1.204	0.311	1.053	3.299	21709.9	21225.6	1		Bottom
FALSE	High	Master Protein	P08246	Neutrophil elastase OS=Homo sapiens OX=9606 GN=ELANE PE=1 SV=1	0	66.582	43	8	96	8	267	28.5	9.35	192.38	cell organization and biogenesis;cellular component movement;cellular homeostasis;defense response;metabolic process;regulation of biological process;response to stimulus;transport	cell surface;cytoplasm;extracellular;organelle lumen	catalytic activity;protein binding	Transcriptional misregulation in cancer; Systemic lupus erythematosus	Collagen degradation; Activation of Matrix Metalloproteinases; Antimicrobial peptides; Regulation of Complement cascade; Neutrophil degranulation	12	1.011	0.942955	33.19	0.984	1.011	0.33	3.749	1.237	8.15061e+06	3.95383e+06	1		Top
FALSE	High	Master Protein	P08246	Neutrophil elastase OS=Homo sapiens OX=9606 GN=ELANE PE=1 SV=1	0	41.85	37	7	53	7	267	28.5	9.35	112.78	cell organization and biogenesis;cellular component movement;cellular homeostasis;defense response;metabolic process;regulation of biological process;response to stimulus;transport	cell surface;cytoplasm;extracellular;organelle lumen	catalytic activity;protein binding	Transcriptional misregulation in cancer; Systemic lupus erythematosus	Collagen degradation; Activation of Matrix Metalloproteinases; Antimicrobial peptides; Regulation of Complement cascade; Neutrophil degranulation	12	1.272	0.114253	8.03	0.7	1.341	1.272	1.336	0.534	862452	1.23081e+06	1		Middle
FALSE	High	Master Protein	P08246	Neutrophil elastase OS=Homo sapiens OX=9606 GN=ELANE PE=1 SV=1	0	133.285	64	14	167	14	267	28.5	9.35	473.64	cell organization and biogenesis;cellular component movement;cellular homeostasis;defense response;metabolic process;regulation of biological process;response to stimulus;transport	cell surface;cytoplasm;extracellular;organelle lumen	catalytic activity;protein binding	Transcriptional misregulation in cancer; Systemic lupus erythematosus	Collagen degradation; Activation of Matrix Metalloproteinases; Antimicrobial peptides; Regulation of Complement cascade; Neutrophil degranulation	12	0.769	0.0219888	17.73	0.769	0.746	1.469	0.687	1.112	8.2743e+06	8.18405e+06	1		Bottom
FALSE	High	Master Protein	P08397	Porphobilinogen deaminase OS=Homo sapiens OX=9606 GN=HMBS PE=1 SV=2	0	26.373	11	2	17	2	361	39.3	7.18	61.66	metabolic process	cytoplasm;cytosol	catalytic activity	Porphyrin and chlorophyll metabolism; Metabolic pathways	Heme biosynthesis	6	1.165	0.320316	18.61	0.947	1.332	1.165	1.096	1.311	148909	113486	1		Middle
FALSE	High	Master Protein	P08514	Integrin alpha-IIb OS=Homo sapiens OX=9606 GN=ITGA2B PE=1 SV=3	0	84.839	25	16	87	16	1039	113.3	5.38	227.14	cell organization and biogenesis;regulation of biological process;response to stimulus;transport	cell surface;membrane	metal ion binding;protein binding	Arrhythmogenic right ventricular cardiomyopathy (ARVC); Dilated cardiomyopathy; Hematopoietic cell lineage; Rap1 signaling pathway; Pathways in cancer; Focal adhesion; Regulation of actin cytoskeleton; Small cell lung cancer; ECM-receptor interaction; PI3K-Akt signaling pathway; Hypertrophic cardiomyopathy (HCM); Platelet activation	Integrin cell surface interactions; Signaling by BRAF and RAF fusions; Signal transduction by L1; RUNX1 regulates genes involved in megakaryocyte differentiation and platelet function; MAP2K and MAPK activation; GRB2:SOS provides linkage to MAPK signaling for Integrins ; Signaling by RAS mutants; Signaling by high-kinase activity BRAF mutants; Signaling by moderate kinase activity BRAF mutants; p…	54	1.199	0.34787	4.11	1.199	1.232	1.215	0.798	1.16	577459	491386	1		Top
FALSE	High	Master Protein	P08514	Integrin alpha-IIb OS=Homo sapiens OX=9606 GN=ITGA2B PE=1 SV=3	0	7.071	3	2	3	2	1039	113.3	5.38	7.24	cell organization and biogenesis;regulation of biological process;response to stimulus;transport	cell surface;membrane	metal ion binding;protein binding	Arrhythmogenic right ventricular cardiomyopathy (ARVC); Dilated cardiomyopathy; Hematopoietic cell lineage; Rap1 signaling pathway; Pathways in cancer; Focal adhesion; Regulation of actin cytoskeleton; Small cell lung cancer; ECM-receptor interaction; PI3K-Akt signaling pathway; Hypertrophic cardiomyopathy (HCM); Platelet activation	Integrin cell surface interactions; Signaling by BRAF and RAF fusions; Signal transduction by L1; RUNX1 regulates genes involved in megakaryocyte differentiation and platelet function; MAP2K and MAPK activation; GRB2:SOS provides linkage to MAPK signaling for Integrins ; Signaling by RAS mutants; Signaling by high-kinase activity BRAF mutants; Signaling by moderate kinase activity BRAF mutants; p…	54	1.012	0.947359	54.7	1.012	1.386	1.429	0.932	0.581	173702	152078	1		Middle
FALSE	High	Master Protein	P08514	Integrin alpha-IIb OS=Homo sapiens OX=9606 GN=ITGA2B PE=1 SV=3	0	7.143	2	2	4	2	1039	113.3	5.38	9.98	cell organization and biogenesis;regulation of biological process;response to stimulus;transport	cell surface;membrane	metal ion binding;protein binding	Arrhythmogenic right ventricular cardiomyopathy (ARVC); Dilated cardiomyopathy; Hematopoietic cell lineage; Rap1 signaling pathway; Pathways in cancer; Focal adhesion; Regulation of actin cytoskeleton; Small cell lung cancer; ECM-receptor interaction; PI3K-Akt signaling pathway; Hypertrophic cardiomyopathy (HCM); Platelet activation	Integrin cell surface interactions; Signaling by BRAF and RAF fusions; Signal transduction by L1; RUNX1 regulates genes involved in megakaryocyte differentiation and platelet function; MAP2K and MAPK activation; GRB2:SOS provides linkage to MAPK signaling for Integrins ; Signaling by RAS mutants; Signaling by high-kinase activity BRAF mutants; Signaling by moderate kinase activity BRAF mutants; p…	54	1.11	0.327299	14.44	1.11	1.218	1.03	0.445	1.276	194304	194530	1		Bottom
FALSE	High	Master Protein	P08559	Pyruvate dehydrogenase E1 component subunit alpha, somatic form, mitochondrial OS=Homo sapiens OX=9606 GN=PDHA1 PE=1 SV=3	0	4.201	11	2	3	2	390	43.3	8.06	2.35	metabolic process;regulation of biological process	mitochondrion;nucleus;organelle lumen	catalytic activity;protein binding	Citrate cycle (TCA cycle); HIF-1 signaling pathway; Central carbon metabolism in cancer; Carbon metabolism; Pyruvate metabolism; Glucagon signaling pathway; Glycolysis / Gluconeogenesis; Metabolic pathways	Regulation of pyruvate dehydrogenase (PDH) complex; Signaling by Retinoic Acid; Glyoxylate metabolism and glycine degradation	22	0.849	0.272442	41.97	0.809	0.34	1.184	0.849	1.192	58949.6	106366	1		Middle
FALSE	High	Master Protein	P08567	Pleckstrin OS=Homo sapiens OX=9606 GN=PLEK PE=1 SV=3	0	9.919	19	3	7	3	350	40.1	8.28	6.91	cell differentiation;cell organization and biogenesis;metabolic process;regulation of biological process;response to stimulus;transport	cytoplasm;cytosol;extracellular;membrane	protein binding		Platelet degranulation	7	1.03	0.854215	22.12	1.184	0.857	1.837	0.986	1.03	81129.1	71881.9	1		Middle
FALSE	High	Master Protein	P08567	Pleckstrin OS=Homo sapiens OX=9606 GN=PLEK PE=1 SV=3	0	70.572	35	8	47	8	350	40.1	8.28	177.42	cell differentiation;cell organization and biogenesis;metabolic process;regulation of biological process;response to stimulus;transport	cytoplasm;cytosol;extracellular;membrane	protein binding		Platelet degranulation	7	0.654	0.000184913	18.44	0.568	0.993	0.747	0.63	0.654	231984	295798	1		Bottom
FALSE	High	Master Protein	P08574	Cytochrome c1, heme protein, mitochondrial OS=Homo sapiens OX=9606 GN=CYC1 PE=1 SV=3	0	5.743	11	2	3	2	325	35.4	9	0	metabolic process;response to stimulus;transport	membrane;mitochondrion;nucleus	metal ion binding	Huntington's disease; Parkinson's disease; Alzheimer's disease; Oxidative phosphorylation; Non-alcoholic fatty liver disease (NAFLD); Metabolic pathways; Cardiac muscle contraction	Respiratory electron transport; Mitochondrial protein import; Metabolism of proteins	13	1.132	0.284583	35.86	1.132	0.858	1.896	0.904	1.501	159952	176992	1		Bottom
FALSE	High	Master Protein	P08575	Receptor-type tyrosine-protein phosphatase C OS=Homo sapiens OX=9606 GN=PTPRC PE=1 SV=3	0	61.417	15	15	80	15	1306	147.4	6.15	175.89						0	0.999	0.891242	12.54	0.999	0.921	1.221	0.977	1.195	274121	277415	1		Top
FALSE	High	Master Protein	P08621	U1 small nuclear ribonucleoprotein 70 kDa OS=Homo sapiens OX=9606 GN=SNRNP70 PE=1 SV=2	0	11.24	10	4	9	4	437	51.5	9.94	14.57	metabolic process;regulation of biological process;response to stimulus	cytoplasm;nucleus;spliceosomal complex	protein binding;RNA binding	Spliceosome	mRNA Splicing - Major Pathway	6	0.712	0.0235369	7.12	0.78	0.696	0.712	0.679	1.066	234025	270296	1		Middle
FALSE	High	None	P08631	Tyrosine-protein kinase HCK OS=Homo sapiens OX=9606 GN=HCK PE=1 SV=5	0.002	3.118	2	1	5	0	526	59.6	6.7	7.81	cell differentiation;cell organization and biogenesis;cellular component movement;defense response;metabolic process;regulation of biological process;response to stimulus;transport	cytoplasm;cytoskeleton;cytosol;Golgi;membrane;nucleus;vacuole	catalytic activity;nucleotide binding;protein binding	Fc gamma R-mediated phagocytosis; Chemokine signaling pathway	Regulation of signaling by CBL; FCGR activation; Nef and signal transduction	21											2		Bottom
FALSE	High	Master Protein	P08670	Vimentin OS=Homo sapiens OX=9606 GN=VIM PE=1 SV=4	0	239.643	79	33	252	33	466	53.6	5.12	716.78	cell differentiation;cell organization and biogenesis;cellular component movement;metabolic process;regulation of biological process;response to stimulus	cytoplasm;cytoskeleton;cytosol;membrane	protein binding;RNA binding;structural molecule activity	MicroRNAs in cancer; Epstein-Barr virus infection	Interleukin-4 and 13 signaling; Caspase-mediated cleavage of cytoskeletal proteins; Striated Muscle Contraction	20	1.048	0.769783	29.36	0.84	1.335	1.095	1.048	0.814	1.95934e+06	1.60013e+06	1		Middle
FALSE	High	Master Protein	P08670	Vimentin OS=Homo sapiens OX=9606 GN=VIM PE=1 SV=4	0	20.993	12	4	25	4	466	53.6	5.12	70.39	cell differentiation;cell organization and biogenesis;cellular component movement;metabolic process;regulation of biological process;response to stimulus	cytoplasm;cytoskeleton;cytosol;membrane	protein binding;RNA binding;structural molecule activity	MicroRNAs in cancer; Epstein-Barr virus infection	Interleukin-4 and 13 signaling; Caspase-mediated cleavage of cytoskeletal proteins; Striated Muscle Contraction	20	1.165	0.158099	10.05	1.216	1.244	1.165	0.843	1.022	368758	372569	1		Bottom
FALSE	High	Master Protein	P08708	40S ribosomal protein S17 OS=Homo sapiens OX=9606 GN=RPS17 PE=1 SV=2	0	17.824	24	4	25	4	135	15.5	9.85	65.27	cell organization and biogenesis;metabolic process;transport	cytosol;membrane;ribosome	RNA binding;structural molecule activity	Ribosome	Peptide chain elongation; Eukaryotic Translation Termination; Viral mRNA Translation; Formation of the ternary complex, and subsequently, the 43S complex; L13a-mediated translational silencing of Ceruloplasmin expression; Selenocysteine synthesis; Nonsense Mediated Decay (NMD) independent of the Exon Junction Complex (EJC); Nonsense Mediated Decay (NMD) enhanced by the Exon Junction Complex (EJC)…	38	1.382	0.00339617	25.28	1.796	1.146	1.382	1.664	1.279	213375	166276	1		Bottom
FALSE	High	None	P08727	Keratin, type I cytoskeletal 19 OS=Homo sapiens OX=9606 GN=KRT19 PE=1 SV=4	0	11.233	6	3	23	0	400	44.1	5.14	45.11	cell death;cell differentiation;cell organization and biogenesis;regulation of biological process;response to stimulus	cytoskeleton;cytosol;membrane	protein binding;structural molecule activity		Formation of the cornified envelope	3											2		Top
FALSE	High	None	P08727	Keratin, type I cytoskeletal 19 OS=Homo sapiens OX=9606 GN=KRT19 PE=1 SV=4	0	8.081	4	2	21	0	400	44.1	5.14	39.11	cell death;cell differentiation;cell organization and biogenesis;regulation of biological process;response to stimulus	cytoskeleton;cytosol;membrane	protein binding;structural molecule activity		Formation of the cornified envelope	3											2		Middle
FALSE	High	None	P08727	Keratin, type I cytoskeletal 19 OS=Homo sapiens OX=9606 GN=KRT19 PE=1 SV=4	0	4.464	4	2	8	2	400	44.1	5.14	9.65	cell death;cell differentiation;cell organization and biogenesis;regulation of biological process;response to stimulus	cytoskeleton;cytosol;membrane	protein binding;structural molecule activity		Formation of the cornified envelope	3	0.845	0.222434	39.73	1.727	0.218	1.017	0.845	0.667	128820	151692	1		Bottom
FALSE	High	None	P08729	Keratin, type II cytoskeletal 7 OS=Homo sapiens OX=9606 GN=KRT7 PE=1 SV=5	0.004	2.682	2	1	7	0	469	51.4	5.48	12.48	cell death	cytoplasm;cytosol;nucleus	protein binding;structural molecule activity		Formation of the cornified envelope	3											3		Top
FALSE	High	None	P08729	Keratin, type II cytoskeletal 7 OS=Homo sapiens OX=9606 GN=KRT7 PE=1 SV=5	0	4.617	4	2	4	0	469	51.4	5.48	6.06	cell death	cytoplasm;cytosol;nucleus	protein binding;structural molecule activity		Formation of the cornified envelope	3											0		Middle
FALSE	High	Master Protein	P08754	Guanine nucleotide-binding protein G(i) subunit alpha OS=Homo sapiens OX=9606 GN=GNAI3 PE=1 SV=3	0	12.585	10	3	10	1	354	40.5	5.69	25.91	cell division;cell organization and biogenesis;metabolic process;regulation of biological process;response to stimulus;transport	cytoplasm;cytoskeleton;Golgi;membrane;nucleus	catalytic activity;metal ion binding;nucleotide binding;protein binding;signal transducer activity	Dopaminergic synapse; Chagas disease (American trypanosomiasis); Serotonergic synapse; Tight junction; Glutamatergic synapse; cGMP-PKG signaling pathway; Renin secretion; Rap1 signaling pathway; Progesterone-mediated oocyte maturation; Oxytocin signaling pathway; Circadian entrainment; Morphine addiction; Pathways in cancer; Gap junction; Adrenergic signaling in cardiomyocytes; Pertussis; Toxopla…	G alpha (z) signalling events; Cooperation of PDCL (PhLP1) and TRiC/CCT in G-protein beta folding; G alpha (s) signalling events; PLC beta mediated events; ADP signalling through P2Y purinoceptor 12; Adenylate cyclase inhibitory pathway; G-protein activation	65											1		Middle
FALSE	High	None	P08754	Guanine nucleotide-binding protein G(i) subunit alpha OS=Homo sapiens OX=9606 GN=GNAI3 PE=1 SV=3	0.001	3.603	3	1	4	1	354	40.5	5.69	8.63	cell division;cell organization and biogenesis;metabolic process;regulation of biological process;response to stimulus;transport	cytoplasm;cytoskeleton;Golgi;membrane;nucleus	catalytic activity;metal ion binding;nucleotide binding;protein binding;signal transducer activity	Dopaminergic synapse; Chagas disease (American trypanosomiasis); Serotonergic synapse; Tight junction; Glutamatergic synapse; cGMP-PKG signaling pathway; Renin secretion; Rap1 signaling pathway; Progesterone-mediated oocyte maturation; Oxytocin signaling pathway; Circadian entrainment; Morphine addiction; Pathways in cancer; Gap junction; Adrenergic signaling in cardiomyocytes; Pertussis; Toxopla…	G alpha (z) signalling events; Cooperation of PDCL (PhLP1) and TRiC/CCT in G-protein beta folding; G alpha (s) signalling events; PLC beta mediated events; ADP signalling through P2Y purinoceptor 12; Adenylate cyclase inhibitory pathway; G-protein activation	65	0.854	0.174356	4.52	0.851	0.881	0.511	0.854	1.246	306109	268375	1		Bottom
FALSE	High	Master Protein	P08758	Annexin A5 OS=Homo sapiens OX=9606 GN=ANXA5 PE=1 SV=2	0	21.867	19	4	11	4	320	35.9	5.05	33.57	coagulation;regulation of biological process;response to stimulus;transport	cytoplasm;cytosol;extracellular;membrane	enzyme regulator activity;metal ion binding;protein binding		Platelet degranulation	7	0.865	0.330109	49.35	0.865	1.297	1.461	0.749	0.338	124581	175304	1		Middle
FALSE	High	Master Protein	P08758	Annexin A5 OS=Homo sapiens OX=9606 GN=ANXA5 PE=1 SV=2	0	91.198	53	14	115	14	320	35.9	5.05	299.35	coagulation;regulation of biological process;response to stimulus;transport	cytoplasm;cytosol;extracellular;membrane	enzyme regulator activity;metal ion binding;protein binding		Platelet degranulation	7	0.949	0.675884	2.81	0.967	0.949	0.927	0.944	1.023	1.15582e+06	1.10723e+06	1		Bottom
FALSE	High	Master Protein	P08779	Keratin, type I cytoskeletal 16 OS=Homo sapiens OX=9606 GN=KRT16 PE=1 SV=4	0	90.977	47	19	62	10	473	51.2	5.05	153.92	cell death;cell differentiation;cell organization and biogenesis;cell proliferation;cellular component movement;defense response;regulation of biological process;response to stimulus	cytoskeleton;cytosol;nucleus	protein binding;structural molecule activity		Formation of the cornified envelope	3	0.366	1.3575e-09	22.13	1.018	0.366	0.322	0.431	0.15	119446	381234	1		Top
FALSE	High	None	P08779	Keratin, type I cytoskeletal 16 OS=Homo sapiens OX=9606 GN=KRT16 PE=1 SV=4	0	23.15	8	5	32	1	473	51.2	5.05	60.14	cell death;cell differentiation;cell organization and biogenesis;cell proliferation;cellular component movement;defense response;regulation of biological process;response to stimulus	cytoskeleton;cytosol;nucleus	protein binding;structural molecule activity		Formation of the cornified envelope	3	0.888	0.423595	22.87	4.004	0.289	1.05	0.888	0.868	235491	224275	1		Middle
FALSE	High	None	P08779	Keratin, type I cytoskeletal 16 OS=Homo sapiens OX=9606 GN=KRT16 PE=1 SV=4	0	4.464	3	2	8	2	473	51.2	5.05	9.65	cell death;cell differentiation;cell organization and biogenesis;cell proliferation;cellular component movement;defense response;regulation of biological process;response to stimulus	cytoskeleton;cytosol;nucleus	protein binding;structural molecule activity		Formation of the cornified envelope	3	0.845	0.222434	39.73	1.727	0.218	1.017	0.845	0.667	128820	151692	1		Bottom
FALSE	High	Master Protein	P08865	40S ribosomal protein SA OS=Homo sapiens OX=9606 GN=RPSA PE=1 SV=4	0	8.409	14	2	3	2	295	32.8	4.87	6.45	cell organization and biogenesis;metabolic process;transport	cytoplasm;cytosol;membrane;nucleus;ribosome	protein binding;receptor activity;RNA binding;structural molecule activity	Ribosome	Peptide chain elongation; Eukaryotic Translation Termination; Viral mRNA Translation; Formation of the ternary complex, and subsequently, the 43S complex; L13a-mediated translational silencing of Ceruloplasmin expression; Selenocysteine synthesis; Nonsense Mediated Decay (NMD) independent of the Exon Junction Complex (EJC); Nonsense Mediated Decay (NMD) enhanced by the Exon Junction Complex (EJC)…	38	1.111	0.495643	21.22	0.916	2.233	1.214	1.111	0.952	117715	94254	1		Middle
FALSE	High	Master Protein	P08865	40S ribosomal protein SA OS=Homo sapiens OX=9606 GN=RPSA PE=1 SV=4	0	95.358	54	11	120	11	295	32.8	4.87	356.78	cell organization and biogenesis;metabolic process;transport	cytoplasm;cytosol;membrane;nucleus;ribosome	protein binding;receptor activity;RNA binding;structural molecule activity	Ribosome	Peptide chain elongation; Eukaryotic Translation Termination; Viral mRNA Translation; Formation of the ternary complex, and subsequently, the 43S complex; L13a-mediated translational silencing of Ceruloplasmin expression; Selenocysteine synthesis; Nonsense Mediated Decay (NMD) independent of the Exon Junction Complex (EJC); Nonsense Mediated Decay (NMD) enhanced by the Exon Junction Complex (EJC)…	38	1.11	0.328715	13.07	1.218	0.96	1.012	1.11	1.19	3.2797e+06	2.98247e+06	1		Bottom
FALSE	High	Master Protein	P08962	CD63 antigen OS=Homo sapiens OX=9606 GN=CD63 PE=1 SV=2	0	6.818	7	2	8	2	238	25.6	7.81	12.76	cell differentiation;cellular component movement;regulation of biological process;response to stimulus;transport	cell surface;endosome;extracellular;membrane;organelle lumen;vacuole	protein binding	Lysosome; Proteoglycans in cancer	Platelet degranulation ; Neutrophil degranulation	9	1.124	0.448167	21.65	1.124	1.288	0.717	0.448	1.179	252137	267378	1		Middle
FALSE	High	None	P09104	Gamma-enolase OS=Homo sapiens OX=9606 GN=ENO2 PE=1 SV=3	0	7.128	5	1	7	1	434	47.2	5.03	21.83	metabolic process	cytoplasm;cytosol;membrane	catalytic activity;metal ion binding;protein binding	HIF-1 signaling pathway; Carbon metabolism; Glycolysis / Gluconeogenesis; RNA degradation; Biosynthesis of amino acids; Metabolic pathways	Gluconeogenesis; Glycolysis	12											1		Top
FALSE	High	None	P09104	Gamma-enolase OS=Homo sapiens OX=9606 GN=ENO2 PE=1 SV=3	0	34.088	13	3	96	3	434	47.2	5.03	387.93	metabolic process	cytoplasm;cytosol;membrane	catalytic activity;metal ion binding;protein binding	HIF-1 signaling pathway; Carbon metabolism; Glycolysis / Gluconeogenesis; RNA degradation; Biosynthesis of amino acids; Metabolic pathways	Gluconeogenesis; Glycolysis	12	0.875	0.368691	23.72	1.106	1.041	0.833	0.632	0.875	1.26596e+06	1.3882e+06	1		Middle
FALSE	High	None	P09104	Gamma-enolase OS=Homo sapiens OX=9606 GN=ENO2 PE=1 SV=3	0	26.273	9	2	62	2	434	47.2	5.03	237.95	metabolic process	cytoplasm;cytosol;membrane	catalytic activity;metal ion binding;protein binding	HIF-1 signaling pathway; Carbon metabolism; Glycolysis / Gluconeogenesis; RNA degradation; Biosynthesis of amino acids; Metabolic pathways	Gluconeogenesis; Glycolysis	12	0.948	0.666884	12.33	0.788	0.948	0.91	1.034	1.141	1.05104e+06	987654	1		Bottom
FALSE	High	None	P09211	Glutathione S-transferase P OS=Homo sapiens OX=9606 GN=GSTP1 PE=1 SV=2	0	98.876	56	8	103	8	210	23.3	5.64	409.73	cell communication;cell proliferation;metabolic process;regulation of biological process;response to stimulus;transport	cytoplasm;cytosol;extracellular;membrane;mitochondrion;nucleus;organelle lumen	antioxidant activity;catalytic activity;enzyme regulator activity;protein binding	Glutathione metabolism; Metabolism of xenobiotics by cytochrome P450; Pathways in cancer; Prostate cancer; Drug metabolism - cytochrome P450; Chemical carcinogenesis; Platinum drug resistance	Glutathione conjugation; Neutrophil degranulation; Detoxification of Reactive Oxygen Species	22	0.972	0.838262	5.38	0.792	0.972	0.938	1.055	0.985	3.22775e+06	3.63977e+06	1		Bottom
FALSE	High	Master Protein	P09382	Galectin-1 OS=Homo sapiens OX=9606 GN=LGALS1 PE=1 SV=2	0	14.782	29	3	14	3	135	14.7	5.5	48.21	cell death;cell differentiation;cellular homeostasis;metabolic process;regulation of biological process;response to stimulus	cell surface;cytoplasm;cytosol;extracellular;nucleus;organelle lumen	protein binding;RNA binding;signal transducer activity		Post-translational protein phosphorylation; Regulation of Insulin-like Growth Factor (IGF) transport and uptake by Insulin-like Growth Factor Binding Proteins (IGFBPs)	4	0.776	0.0818845	40.5	2.855	0.765	0.776	1.068	0.358	115778	128958	1		Bottom
FALSE	High	Master Protein	P09417	Dihydropteridine reductase OS=Homo sapiens OX=9606 GN=QDPR PE=1 SV=2	0	5.783	5	1	1	1	244	25.8	7.37	3.73	metabolic process;response to stimulus	cytoplasm;cytosol;mitochondrion	catalytic activity;nucleotide binding;protein binding	Folate biosynthesis; Metabolic pathways	Phenylalanine and tyrosine catabolism	6											1		Bottom
TRUE	High	Master Protein	P09429	High mobility group protein B1 OS=Homo sapiens OX=9606 GN=HMGB1 PE=1 SV=3	0	12.865	18	3	5	3	215	24.9	5.74	13.7	cell differentiation;cell organization and biogenesis;cell proliferation;cellular component movement;cellular homeostasis;defense response;metabolic process;regulation of biological process;response to stimulus;transport	cell surface;chromosome;cytoplasm;endosome;extracellular;membrane;nucleus;organelle lumen	catalytic activity;DNA binding;enzyme regulator activity;protein binding;RNA binding	Base excision repair	TRAF6 mediated NF-kB activation; Advanced glycosylation endproduct receptor signaling; TAK1 activates NFkB by phosphorylation and activation of IKKs complex; RIP-mediated NFkB activation via ZBP1; Activated TLR4 signalling; Interleukin-1 family signaling; Neutrophil degranulation; Regulation of TLR by endogenous ligand; DEx/H-box helicases activate type I IFN and inflammatory cytokines production…	40	0.346	1.99862e-12	94.25	1.013	0.95	0.346	0.221	0.104	52813.3	184503	1		Middle
FALSE	High	Master Protein	P09429	High mobility group protein B1 OS=Homo sapiens OX=9606 GN=HMGB1 PE=1 SV=3	0	162.143	56	19	223	14	215	24.9	5.74	570.27	cell differentiation;cell organization and biogenesis;cell proliferation;cellular component movement;cellular homeostasis;defense response;metabolic process;regulation of biological process;response to stimulus;transport	cell surface;chromosome;cytoplasm;endosome;extracellular;membrane;nucleus;organelle lumen	catalytic activity;DNA binding;enzyme regulator activity;protein binding;RNA binding	Base excision repair	TRAF6 mediated NF-kB activation; Advanced glycosylation endproduct receptor signaling; TAK1 activates NFkB by phosphorylation and activation of IKKs complex; RIP-mediated NFkB activation via ZBP1; Activated TLR4 signalling; Interleukin-1 family signaling; Neutrophil degranulation; Regulation of TLR by endogenous ligand; DEx/H-box helicases activate type I IFN and inflammatory cytokines production…	40	1.189	0.111948	12.74	1.34	0.913	1.087	1.239	1.189	3.84332e+06	3.28982e+06	1		Bottom
FALSE	Medium	Master Protein	P09467	Fructose-1,6-bisphosphatase 1 OS=Homo sapiens OX=9606 GN=FBP1 PE=1 SV=5	0.014	2.209	5	1	2	1	338	36.8	6.99	0	cell organization and biogenesis;metabolic process;regulation of biological process;response to stimulus	cytoplasm;cytosol;nucleus	catalytic activity;metal ion binding;nucleotide binding;protein binding	Insulin signaling pathway; Carbon metabolism; Glucagon signaling pathway; Fructose and mannose metabolism; Pentose phosphate pathway; AMPK signaling pathway; Glycolysis / Gluconeogenesis; Metabolic pathways	Gluconeogenesis	14	1.534	0.0166941	30.78	1.694	1.534	1.853	0.577	0.982	15219.2	17111.4	1		Top
FALSE	High	Master Protein	P09467	Fructose-1,6-bisphosphatase 1 OS=Homo sapiens OX=9606 GN=FBP1 PE=1 SV=5	0	4.998	5	1	1	1	338	36.8	6.99	2.99	cell organization and biogenesis;metabolic process;regulation of biological process;response to stimulus	cytoplasm;cytosol;nucleus	catalytic activity;metal ion binding;nucleotide binding;protein binding	Insulin signaling pathway; Carbon metabolism; Glucagon signaling pathway; Fructose and mannose metabolism; Pentose phosphate pathway; AMPK signaling pathway; Glycolysis / Gluconeogenesis; Metabolic pathways	Gluconeogenesis	14	0.774	0.0880229	40.94	0.852	0.601	0.211	1.07	0.774	36613.3	60169.3	1		Middle
FALSE	High	None	P09471	Guanine nucleotide-binding protein G(o) subunit alpha OS=Homo sapiens OX=9606 GN=GNAO1 PE=1 SV=4	0	4.461	3	1	6	0	354	40	5.53	15.22	cell organization and biogenesis;metabolic process;regulation of biological process;response to stimulus	membrane	catalytic activity;metal ion binding;nucleotide binding;protein binding;signal transducer activity	Dopaminergic synapse; Chagas disease (American trypanosomiasis); Serotonergic synapse; Glutamatergic synapse; Rap1 signaling pathway; Oxytocin signaling pathway; Circadian entrainment; Morphine addiction; Toxoplasmosis; Melanogenesis; Long-term depression; Retrograde endocannabinoid signaling; GABAergic synapse; Alcoholism; Estrogen signaling pathway; Cholinergic synapse	Signaling by GPCR; Cooperation of PDCL (PhLP1) and TRiC/CCT in G-protein beta folding; PLC beta mediated events; G-protein activation; Ca2+ pathway	33											3		Middle
FALSE	High	None	P09471	Guanine nucleotide-binding protein G(o) subunit alpha OS=Homo sapiens OX=9606 GN=GNAO1 PE=1 SV=4	0.001	3.603	3	1	4	1	354	40	5.53	8.63	cell organization and biogenesis;metabolic process;regulation of biological process;response to stimulus	membrane	catalytic activity;metal ion binding;nucleotide binding;protein binding;signal transducer activity	Dopaminergic synapse; Chagas disease (American trypanosomiasis); Serotonergic synapse; Glutamatergic synapse; Rap1 signaling pathway; Oxytocin signaling pathway; Circadian entrainment; Morphine addiction; Toxoplasmosis; Melanogenesis; Long-term depression; Retrograde endocannabinoid signaling; GABAergic synapse; Alcoholism; Estrogen signaling pathway; Cholinergic synapse	Signaling by GPCR; Cooperation of PDCL (PhLP1) and TRiC/CCT in G-protein beta folding; PLC beta mediated events; G-protein activation; Ca2+ pathway	33	0.854	0.174356	4.52	0.851	0.881	0.511	0.854	1.246	306109	268375	1		Bottom
FALSE	High	Master Protein Candidate	P09493	Tropomyosin alpha-1 chain OS=Homo sapiens OX=9606 GN=TPM1 PE=1 SV=2	0	6.919	7	1	1	1	284	32.7	4.74	3.46	cell organization and biogenesis;cellular component movement;regulation of biological process;response to stimulus	cytoplasm;cytoskeleton;cytosol	protein binding;structural molecule activity	Dilated cardiomyopathy; MicroRNAs in cancer; Adrenergic signaling in cardiomyocytes; Cardiac muscle contraction; Hypertrophic cardiomyopathy (HCM)	Smooth Muscle Contraction; Striated Muscle Contraction	9	0.407	2.38436e-09	35.77	0.407	1.573	0.292	0.536	0.344	72534.4	184000	1		Middle
FALSE	High	None	P09493	Tropomyosin alpha-1 chain OS=Homo sapiens OX=9606 GN=TPM1 PE=1 SV=2	0	46.663	17	8	57	0	284	32.7	4.74	168.36	cell organization and biogenesis;cellular component movement;regulation of biological process;response to stimulus	cytoplasm;cytoskeleton;cytosol	protein binding;structural molecule activity	Dilated cardiomyopathy; MicroRNAs in cancer; Adrenergic signaling in cardiomyocytes; Cardiac muscle contraction; Hypertrophic cardiomyopathy (HCM)	Smooth Muscle Contraction; Striated Muscle Contraction	9											2		Bottom
FALSE	High	Master Protein	P09525	Annexin A4 OS=Homo sapiens OX=9606 GN=ANXA4 PE=1 SV=4	0	8.967	5	1	1	1	319	35.9	6.13	5.61	cell differentiation;regulation of biological process;response to stimulus	cell surface;cytoplasm;membrane;nucleus	enzyme regulator activity;metal ion binding;protein binding			1	0.01	1e-17	0	0.01	0.01	0.01	0.01	0.01		140791	1		Middle
FALSE	High	Master Protein	P09525	Annexin A4 OS=Homo sapiens OX=9606 GN=ANXA4 PE=1 SV=4	0	29.32	24	6	23	6	319	35.9	6.13	69.65	cell differentiation;regulation of biological process;response to stimulus	cell surface;cytoplasm;membrane;nucleus	enzyme regulator activity;metal ion binding;protein binding			1	0.887	0.308323	15.22	0.989	0.806	0.792	0.887	2.165	216918	251734	1		Bottom
FALSE	High	Master Protein	P09543	2',3'-cyclic-nucleotide 3'-phosphodiesterase OS=Homo sapiens OX=9606 GN=CNP PE=1 SV=2	0	18.123	12	2	10	2	421	47.5	9.07	43.65	cell communication;cell differentiation;cell organization and biogenesis;metabolic process;response to stimulus	cytoplasm;membrane	catalytic activity;nucleotide binding;RNA binding			2	0.848	0.269788	22.56	1.017	0.736	0.848	0.814	1.561	161591	178994	1		Middle
FALSE	High	Master Protein	P09622	Dihydrolipoyl dehydrogenase, mitochondrial OS=Homo sapiens OX=9606 GN=DLD PE=1 SV=2	0.006	5.092	3	1	1	1	509	54.1	7.85	2.7	cellular homeostasis;metabolic process;regulation of biological process	mitochondrion;organelle lumen	catalytic activity;nucleotide binding;protein binding	Propanoate metabolism; Citrate cycle (TCA cycle); Carbon metabolism; Glycine, serine and threonine metabolism; Pyruvate metabolism; Glycolysis / Gluconeogenesis; Metabolic pathways; Glyoxylate and dicarboxylate metabolism; Valine, leucine and isoleucine degradation	Glycine degradation; Regulation of pyruvate dehydrogenase (PDH) complex; Lysine catabolism; Signaling by Retinoic Acid; Branched-chain amino acid catabolism; Citric acid cycle (TCA cycle)	29	0.959	0.701423	82	0.302	1.832	0.617	2.816	0.959	34022.2	53387.2	1		Top
FALSE	High	Master Protein	P09622	Dihydrolipoyl dehydrogenase, mitochondrial OS=Homo sapiens OX=9606 GN=DLD PE=1 SV=2	0	21.9	13	5	25	5	509	54.1	7.85	64.23	cellular homeostasis;metabolic process;regulation of biological process	mitochondrion;organelle lumen	catalytic activity;nucleotide binding;protein binding	Propanoate metabolism; Citrate cycle (TCA cycle); Carbon metabolism; Glycine, serine and threonine metabolism; Pyruvate metabolism; Glycolysis / Gluconeogenesis; Metabolic pathways; Glyoxylate and dicarboxylate metabolism; Valine, leucine and isoleucine degradation	Glycine degradation; Regulation of pyruvate dehydrogenase (PDH) complex; Lysine catabolism; Signaling by Retinoic Acid; Branched-chain amino acid catabolism; Citric acid cycle (TCA cycle)	29	1.071	0.661691	25.2	1.54	0.635	1.178	0.889	1.071	1.18772e+06	1.20472e+06	1		Middle
FALSE	High	Master Protein	P09622	Dihydrolipoyl dehydrogenase, mitochondrial OS=Homo sapiens OX=9606 GN=DLD PE=1 SV=2	0.002	3.37	3	1	2	1	509	54.1	7.85	2.29	cellular homeostasis;metabolic process;regulation of biological process	mitochondrion;organelle lumen	catalytic activity;nucleotide binding;protein binding	Propanoate metabolism; Citrate cycle (TCA cycle); Carbon metabolism; Glycine, serine and threonine metabolism; Pyruvate metabolism; Glycolysis / Gluconeogenesis; Metabolic pathways; Glyoxylate and dicarboxylate metabolism; Valine, leucine and isoleucine degradation	Glycine degradation; Regulation of pyruvate dehydrogenase (PDH) complex; Lysine catabolism; Signaling by Retinoic Acid; Branched-chain amino acid catabolism; Citric acid cycle (TCA cycle)	29	0.825	0.159337	64.76	0.825	0.799	4.037	0.209	1.465	157971	128266	1		Bottom
FALSE	High	Master Protein	P09651	Heterogeneous nuclear ribonucleoprotein A1 OS=Homo sapiens OX=9606 GN=HNRNPA1 PE=1 SV=5	0	67.4	34	11	70	10	372	38.7	9.13	143.31	cell communication;metabolic process;regulation of biological process;response to stimulus;transport	cytoplasm;membrane;nucleus;spliceosomal complex	DNA binding;protein binding;RNA binding	Spliceosome	mRNA Splicing - Major Pathway; FGFR2 alternative splicing	11	1.017	0.923053	13.64	0.744	1.085	1.11	0.801	1.017	1.47397e+06	1.1976e+06	1		Middle
FALSE	High	Master Protein	P09651	Heterogeneous nuclear ribonucleoprotein A1 OS=Homo sapiens OX=9606 GN=HNRNPA1 PE=1 SV=5	0	114.349	42	16	141	16	372	38.7	9.13	296.75	cell communication;metabolic process;regulation of biological process;response to stimulus;transport	cytoplasm;membrane;nucleus;spliceosomal complex	DNA binding;protein binding;RNA binding	Spliceosome	mRNA Splicing - Major Pathway; FGFR2 alternative splicing	11	1.085	0.438015	1.07	0.922	1.085	1.093	1.082	1.094	2.27958e+06	2.50443e+06	1		Bottom
FALSE	High	Master Protein	P09661	U2 small nuclear ribonucleoprotein A' OS=Homo sapiens OX=9606 GN=SNRPA1 PE=1 SV=2	0	16.861	19	3	15	3	255	28.4	8.62	55.17	metabolic process;regulation of biological process;response to stimulus	nucleus;spliceosomal complex	protein binding;RNA binding	Spliceosome	Gene and protein expression by JAK-STAT signaling after Interleukin-12 stimulation; Interleukin-12 family signaling; mRNA Splicing - Major Pathway	11	0.861	0.222703	29.27	0.678	0.827	0.861	1.271	1.072	182101	171292	1		Bottom
FALSE	High	None	P09769	Tyrosine-protein kinase Fgr OS=Homo sapiens OX=9606 GN=FGR PE=1 SV=2	0.002	3.118	2	1	5	0	529	59.4	5.59	7.81	cell differentiation;cellular component movement;defense response;metabolic process;regulation of biological process;response to stimulus;transport	cytoplasm;cytoskeleton;cytosol;extracellular;membrane;mitochondrion;organelle lumen	catalytic activity;nucleotide binding;protein binding	Epstein-Barr virus infection; Chemokine signaling pathway	FCGR activation; Neutrophil degranulation; Platelet sensitization by LDL	12											2		Bottom
FALSE	High	Master Protein	P09874	Poly [ADP-ribose] polymerase 1 OS=Homo sapiens OX=9606 GN=PARP1 PE=1 SV=4	0	35.302	15	12	29	12	1014	113	8.88	29.62	cell death;cell differentiation;cell organization and biogenesis;metabolic process;regulation of biological process;response to stimulus	membrane;mitochondrion;nucleus	catalytic activity;DNA binding;metal ion binding;nucleotide binding;protein binding;RNA binding	Base excision repair; NF-kappa B signaling pathway; Apoptosis	POLB-Dependent Long Patch Base Excision Repair; Dual Incision in GG-NER; Formation of Incision Complex in GG-NER; Downregulation of SMAD2/3:SMAD4 transcriptional activity; DNA Damage Recognition in GG-NER; HDR through MMEJ (alt-NHEJ); SUMOylation of DNA damage response and repair proteins	35	1.01	0.958051	4.62	0.914	1.071	1.017	1.01	0.979	414427	427692	1		Middle
FALSE	High	Master Protein	P09874	Poly [ADP-ribose] polymerase 1 OS=Homo sapiens OX=9606 GN=PARP1 PE=1 SV=4	0.002	3.136	1	1	1	1	1014	113	8.88	1.8	cell death;cell differentiation;cell organization and biogenesis;metabolic process;regulation of biological process;response to stimulus	membrane;mitochondrion;nucleus	catalytic activity;DNA binding;metal ion binding;nucleotide binding;protein binding;RNA binding	Base excision repair; NF-kappa B signaling pathway; Apoptosis	POLB-Dependent Long Patch Base Excision Repair; Dual Incision in GG-NER; Formation of Incision Complex in GG-NER; Downregulation of SMAD2/3:SMAD4 transcriptional activity; DNA Damage Recognition in GG-NER; HDR through MMEJ (alt-NHEJ); SUMOylation of DNA damage response and repair proteins	35	0.987	0.94287	53.65	0.776	1.722	1.546	0.388	0.987	109605	108328	1		Bottom
FALSE	High	Master Protein	P09960	Leukotriene A-4 hydrolase OS=Homo sapiens OX=9606 GN=LTA4H PE=1 SV=2	0.006	4.997	3	1	1	1	611	69.2	6.18	3.82	metabolic process;transport	cytoplasm;cytosol;extracellular;nucleus	catalytic activity;metal ion binding;protein binding;RNA binding	Arachidonic acid metabolism; Metabolic pathways	Synthesis of Leukotrienes (LT) and Eoxins (EX); Neutrophil degranulation	11	0.597	0.00150752	26.12	0.353	0.548	0.597	1.138	0.725	35961	63683.1	1		Top
FALSE	High	Master Protein	P09960	Leukotriene A-4 hydrolase OS=Homo sapiens OX=9606 GN=LTA4H PE=1 SV=2	0	16.939	7	3	20	3	611	69.2	6.18	59.11	metabolic process;transport	cytoplasm;cytosol;extracellular;nucleus	catalytic activity;metal ion binding;protein binding;RNA binding	Arachidonic acid metabolism; Metabolic pathways	Synthesis of Leukotrienes (LT) and Eoxins (EX); Neutrophil degranulation	11	1.111	0.495164	34.9	0.96	1.111	1.373	0.825	1.538	222039	211077	1		Middle
FALSE	High	Master Protein	P09972	Fructose-bisphosphate aldolase C OS=Homo sapiens OX=9606 GN=ALDOC PE=1 SV=2	0	6.942	6	1	1	1	364	39.4	6.87	4.33	cell differentiation;metabolic process;transport	cytoskeleton;cytosol;extracellular;mitochondrion;organelle lumen	catalytic activity;protein binding	Carbon metabolism; Fructose and mannose metabolism; Pentose phosphate pathway; Glycolysis / Gluconeogenesis; Biosynthesis of amino acids; Metabolic pathways	Gluconeogenesis; Glycolysis; Neutrophil degranulation	15	1.643	0.00517088	8.09	1.732	2.674	1.104	1.585	1.643	101814	56199.8	1		Top
FALSE	High	Master Protein	P09972	Fructose-bisphosphate aldolase C OS=Homo sapiens OX=9606 GN=ALDOC PE=1 SV=2	0	77.842	37	10	75	6	364	39.4	6.87	316.11	cell differentiation;metabolic process;transport	cytoskeleton;cytosol;extracellular;mitochondrion;organelle lumen	catalytic activity;protein binding	Carbon metabolism; Fructose and mannose metabolism; Pentose phosphate pathway; Glycolysis / Gluconeogenesis; Biosynthesis of amino acids; Metabolic pathways	Gluconeogenesis; Glycolysis; Neutrophil degranulation	15	0.983	0.899212	7.37	1.035	0.983	0.889	1.044	0.983	1.88878e+06	1.94986e+06	1		Middle
FALSE	High	Master Protein	P09972	Fructose-bisphosphate aldolase C OS=Homo sapiens OX=9606 GN=ALDOC PE=1 SV=2	0	10.968	6	1	5	1	364	39.4	6.87	24.01	cell differentiation;metabolic process;transport	cytoskeleton;cytosol;extracellular;mitochondrion;organelle lumen	catalytic activity;protein binding	Carbon metabolism; Fructose and mannose metabolism; Pentose phosphate pathway; Glycolysis / Gluconeogenesis; Biosynthesis of amino acids; Metabolic pathways	Gluconeogenesis; Glycolysis; Neutrophil degranulation	15	0.795	0.0453225	78.76	0.795	1.519	2.563	0.343	0.519	384860	377220	1		Bottom
FALSE	High	Master Protein Candidate	P0C0S5	Histone H2A.Z OS=Homo sapiens OX=9606 GN=H2AFZ PE=1 SV=2	0.004	2.909	7	1	9	1	128	13.5	10.58	15.96	regulation of biological process;response to stimulus	chromosome;nucleus	DNA binding;protein binding	Systemic lupus erythematosus; Alcoholism	SIRT1 negatively regulates rRNA expression; RMTs methylate histone arginines; Activation of anterior HOX genes in hindbrain development during early embryogenesis; NoRC negatively regulates rRNA expression; Meiotic synapsis; Transcriptional regulation by small RNAs; Meiotic recombination; PRC2 methylates histones and DNA; Formation of the beta-catenin:TCF transactivating complex; DNA methylation;…	61	1.177	0.408394	3.98	1.154	1.177	1.208	0.772	1.59	878686	829914	1		Top
FALSE	High	None	P0C0S5	Histone H2A.Z OS=Homo sapiens OX=9606 GN=H2AFZ PE=1 SV=2	0.001	2.97	7	1	4	1	128	13.5	10.58	5.58	regulation of biological process;response to stimulus	chromosome;nucleus	DNA binding;protein binding	Systemic lupus erythematosus; Alcoholism	SIRT1 negatively regulates rRNA expression; RMTs methylate histone arginines; Activation of anterior HOX genes in hindbrain development during early embryogenesis; NoRC negatively regulates rRNA expression; Meiotic synapsis; Transcriptional regulation by small RNAs; Meiotic recombination; PRC2 methylates histones and DNA; Formation of the beta-catenin:TCF transactivating complex; DNA methylation;…	61	1.04	0.808854	28.48	1.04	1.158	0.84	1.402	0.795	192131	171628	1		Middle
FALSE	High	Master Protein Candidate	P0C0S5	Histone H2A.Z OS=Homo sapiens OX=9606 GN=H2AFZ PE=1 SV=2	0	32.612	31	4	71	2	128	13.5	10.58	161.16	regulation of biological process;response to stimulus	chromosome;nucleus	DNA binding;protein binding	Systemic lupus erythematosus; Alcoholism	SIRT1 negatively regulates rRNA expression; RMTs methylate histone arginines; Activation of anterior HOX genes in hindbrain development during early embryogenesis; NoRC negatively regulates rRNA expression; Meiotic synapsis; Transcriptional regulation by small RNAs; Meiotic recombination; PRC2 methylates histones and DNA; Formation of the beta-catenin:TCF transactivating complex; DNA methylation;…	61	1.01	0.893214	20.37	1.822	0.871	0.942	1.274	1.01	1.64809e+06	1.57699e+06	1		Bottom
FALSE	High	Master Protein Candidate	P0C0S8	Histone H2A type 1 OS=Homo sapiens OX=9606 GN=HIST1H2AG PE=1 SV=2	0.004	2.909	7	1	9	1	130	14.1	10.9	15.96	regulation of biological process	chromosome;nucleus	DNA binding;protein binding	Systemic lupus erythematosus; Alcoholism	HDACs deacetylate histones; HATs acetylate histones; UCH proteinases; Ub-specific processing proteases; RMTs methylate histone arginines; Metalloprotease DUBs	14	1.177	0.408394	3.98	1.154	1.177	1.208	0.772	1.59	878686	829914	1		Top
FALSE	High	Master Protein Candidate	P0C0S8	Histone H2A type 1 OS=Homo sapiens OX=9606 GN=HIST1H2AG PE=1 SV=2	0	6.482	22	2	5	2	130	14.1	10.9	8.14	regulation of biological process	chromosome;nucleus	DNA binding;protein binding	Systemic lupus erythematosus; Alcoholism	HDACs deacetylate histones; HATs acetylate histones; UCH proteinases; Ub-specific processing proteases; RMTs methylate histone arginines; Metalloprotease DUBs	14	1.134	0.415001	12.01	1.134	0.902	0.812	1.225	1.138	127229	127343	1		Middle
FALSE	High	Master Protein Candidate	P0C0S8	Histone H2A type 1 OS=Homo sapiens OX=9606 GN=HIST1H2AG PE=1 SV=2	0	54.586	35	6	116	2	130	14.1	10.9	291.56	regulation of biological process	chromosome;nucleus	DNA binding;protein binding	Systemic lupus erythematosus; Alcoholism	HDACs deacetylate histones; HATs acetylate histones; UCH proteinases; Ub-specific processing proteases; RMTs methylate histone arginines; Metalloprotease DUBs	14	0.93	0.551694	7.04	1.1	0.952	0.888	0.93	0.813	9.88964e+06	1.15124e+07	1		Bottom
FALSE	High	None	P0C7P4	Putative cytochrome b-c1 complex subunit Rieske-like protein 1 OS=Homo sapiens OX=9606 GN=UQCRFS1P1 PE=5 SV=1	0.007	1.895	7	1	1	1	283	30.8	8.87	2.4	metabolic process;transport	membrane	catalytic activity;metal ion binding;transporter activity			0	1.873	0.000807064	9.95	2.364	1.873	0.408	1.828	1.998	39005.1	20525.7	1		Bottom
FALSE	High	None	P0CG38	POTE ankyrin domain family member I OS=Homo sapiens OX=9606 GN=POTEI PE=3 SV=1	0.006	5.03	2	2	5	2	1075	121.2	6.21	10.59			protein binding			0	0.822	0.196672	18.78	0.822	1.909	0.73	0.77	1.044	243494	258848	1		Top
FALSE	High	None	P0CG38	POTE ankyrin domain family member I OS=Homo sapiens OX=9606 GN=POTEI PE=3 SV=1	0	53.436	7	9	97	1	1075	121.2	6.21	161.52			protein binding			0	0.811	0.161648	23.32	1.664	0.963	0.77	0.216	0.811	803746	1.01654e+06	1		Middle
FALSE	High	None	P0CG38	POTE ankyrin domain family member I OS=Homo sapiens OX=9606 GN=POTEI PE=3 SV=1	0	49.452	7	9	97	1	1075	121.2	6.21	166.33			protein binding			0	1.057	0.589363	17.76	0.93	1.097	0.772	1.057	1.224	1.13836e+06	1.09924e+06	1		Bottom
FALSE	High	None	P0CG39	POTE ankyrin domain family member J OS=Homo sapiens OX=9606 GN=POTEJ PE=3 SV=1	0.005	3.723	1	1	4	1	1038	117.3	5.97	10.59			protein binding			0	0.967	0.739248	14.58	0.921	1.547	0.703	0.967	1.072	191725	198317	1		Top
FALSE	High	None	P0CG39	POTE ankyrin domain family member J OS=Homo sapiens OX=9606 GN=POTEJ PE=3 SV=1	0	48.892	7	8	83	1	1038	117.3	5.97	154.43			protein binding			0	0.811	0.161648	23.32	1.664	0.963	0.77	0.216	0.811	803746	1.01654e+06	1		Middle
FALSE	High	None	P0CG39	POTE ankyrin domain family member J OS=Homo sapiens OX=9606 GN=POTEJ PE=3 SV=1	0	45.801	7	8	83	1	1038	117.3	5.97	155.18			protein binding			0	1.057	0.589363	17.76	0.93	1.097	0.772	1.057	1.224	1.13836e+06	1.09924e+06	1		Bottom
FALSE	High	Master Protein Candidate	P0CG47	Polyubiquitin-B OS=Homo sapiens OX=9606 GN=UBB PE=1 SV=1	0	38.44	88	9	153	9	229	25.7	7.43	282.13	cell communication;cell organization and biogenesis;cellular component movement;cellular homeostasis;defense response;metabolic process;regulation of biological process;response to stimulus;transport	cytoplasm;cytosol;membrane;mitochondrion;nucleus	protein binding	Parkinson's disease	NOTCH1 Intracellular Domain Regulates Transcription; Activated NOTCH1 Transmits Signal to the Nucleus; Regulation of RAS by GAPs; UCH proteinases; ISG15 antiviral mechanism; Regulation of PLK1 Activity at G2/M Transition; Constitutive Signaling by NOTCH1 HD+PEST Domain Mutants; Activated TLR4 signalling; Hh mutants that don't undergo autocatalytic processing are degraded by ERAD; SCF-beta-TrCP me…	339	0.985	0.824049	5.06	0.985	1.067	1.102	0.953	0.984	4.06979e+06	4.14201e+06	1		Top
FALSE	High	Master Protein Candidate	P0CG47	Polyubiquitin-B OS=Homo sapiens OX=9606 GN=UBB PE=1 SV=1	0	50.488	88	9	107	9	229	25.7	7.43	216.47	cell communication;cell organization and biogenesis;cellular component movement;cellular homeostasis;defense response;metabolic process;regulation of biological process;response to stimulus;transport	cytoplasm;cytosol;membrane;mitochondrion;nucleus	protein binding	Parkinson's disease	NOTCH1 Intracellular Domain Regulates Transcription; Activated NOTCH1 Transmits Signal to the Nucleus; Regulation of RAS by GAPs; UCH proteinases; ISG15 antiviral mechanism; Regulation of PLK1 Activity at G2/M Transition; Constitutive Signaling by NOTCH1 HD+PEST Domain Mutants; Activated TLR4 signalling; Hh mutants that don't undergo autocatalytic processing are degraded by ERAD; SCF-beta-TrCP me…	339	1.044	0.784896	17.16	0.879	1.044	1.165	1.073	0.788	1.64243e+06	1.69461e+06	1		Middle
FALSE	High	Master Protein Candidate	P0CG47	Polyubiquitin-B OS=Homo sapiens OX=9606 GN=UBB PE=1 SV=1	0	65.26	88	11	152	11	229	25.7	7.43	353.02	cell communication;cell organization and biogenesis;cellular component movement;cellular homeostasis;defense response;metabolic process;regulation of biological process;response to stimulus;transport	cytoplasm;cytosol;membrane;mitochondrion;nucleus	protein binding	Parkinson's disease	NOTCH1 Intracellular Domain Regulates Transcription; Activated NOTCH1 Transmits Signal to the Nucleus; Regulation of RAS by GAPs; UCH proteinases; ISG15 antiviral mechanism; Regulation of PLK1 Activity at G2/M Transition; Constitutive Signaling by NOTCH1 HD+PEST Domain Mutants; Activated TLR4 signalling; Hh mutants that don't undergo autocatalytic processing are degraded by ERAD; SCF-beta-TrCP me…	339	1.026	0.784087	11.85	1.026	1.108	1.171	0.964	0.835	3.39532e+06	3.25456e+06	1		Bottom
FALSE	High	Master Protein Candidate	P0CG48	Polyubiquitin-C OS=Homo sapiens OX=9606 GN=UBC PE=1 SV=3	0	38.44	88	9	153	9	685	77	7.66	282.13	cell communication;cell organization and biogenesis;cellular homeostasis;defense response;metabolic process;regulation of biological process;response to stimulus;transport	cytoplasm;cytosol;membrane;nucleus	catalytic activity;protein binding;RNA binding	PPAR signaling pathway	NOTCH1 Intracellular Domain Regulates Transcription; Activated NOTCH1 Transmits Signal to the Nucleus; Regulation of RAS by GAPs; UCH proteinases; ISG15 antiviral mechanism; Regulation of PLK1 Activity at G2/M Transition; Constitutive Signaling by NOTCH1 HD+PEST Domain Mutants; Activated TLR4 signalling; Hh mutants that don't undergo autocatalytic processing are degraded by ERAD; SCF-beta-TrCP me…	338	0.985	0.824049	5.06	0.985	1.067	1.102	0.953	0.984	4.06979e+06	4.14201e+06	1		Top
FALSE	High	Master Protein Candidate	P0CG48	Polyubiquitin-C OS=Homo sapiens OX=9606 GN=UBC PE=1 SV=3	0	50.488	88	9	107	9	685	77	7.66	216.47	cell communication;cell organization and biogenesis;cellular homeostasis;defense response;metabolic process;regulation of biological process;response to stimulus;transport	cytoplasm;cytosol;membrane;nucleus	catalytic activity;protein binding;RNA binding	PPAR signaling pathway	NOTCH1 Intracellular Domain Regulates Transcription; Activated NOTCH1 Transmits Signal to the Nucleus; Regulation of RAS by GAPs; UCH proteinases; ISG15 antiviral mechanism; Regulation of PLK1 Activity at G2/M Transition; Constitutive Signaling by NOTCH1 HD+PEST Domain Mutants; Activated TLR4 signalling; Hh mutants that don't undergo autocatalytic processing are degraded by ERAD; SCF-beta-TrCP me…	338	1.044	0.784896	17.16	0.879	1.044	1.165	1.073	0.788	1.64243e+06	1.69461e+06	1		Middle
FALSE	High	Master Protein Candidate	P0CG48	Polyubiquitin-C OS=Homo sapiens OX=9606 GN=UBC PE=1 SV=3	0	65.26	88	11	152	11	685	77	7.66	353.02	cell communication;cell organization and biogenesis;cellular homeostasis;defense response;metabolic process;regulation of biological process;response to stimulus;transport	cytoplasm;cytosol;membrane;nucleus	catalytic activity;protein binding;RNA binding	PPAR signaling pathway	NOTCH1 Intracellular Domain Regulates Transcription; Activated NOTCH1 Transmits Signal to the Nucleus; Regulation of RAS by GAPs; UCH proteinases; ISG15 antiviral mechanism; Regulation of PLK1 Activity at G2/M Transition; Constitutive Signaling by NOTCH1 HD+PEST Domain Mutants; Activated TLR4 signalling; Hh mutants that don't undergo autocatalytic processing are degraded by ERAD; SCF-beta-TrCP me…	338	1.026	0.784087	11.85	1.026	1.108	1.171	0.964	0.835	3.39532e+06	3.25456e+06	1		Bottom
FALSE	Low	Master Protein	P0DKX0	Zinc finger protein 728 OS=Homo sapiens OX=9606 GN=ZNF728 PE=4 SV=1	0.217	0.56	1	1	1	1	622	71.8	9.14	0	regulation of biological process		metal ion binding			0											1		Top
FALSE	High	None	P0DME0	Protein SETSIP OS=Homo sapiens OX=9606 GN=SETSIP PE=1 SV=1	0	19.206	14	5	33	5	302	34.9	4.31	68.94	cell differentiation;cell organization and biogenesis;metabolic process;regulation of biological process	cytoplasm;nucleus				0	0.906	0.503958	34.08	0.737	0.906	1.393	1.452	0.803	1.0446e+06	1.09734e+06	1		Middle
FALSE	High	Master Protein Candidate	P0DME0	Protein SETSIP OS=Homo sapiens OX=9606 GN=SETSIP PE=1 SV=1	0	6.953	7	2	4	2	302	34.9	4.31	11.02	cell differentiation;cell organization and biogenesis;metabolic process;regulation of biological process	cytoplasm;nucleus				0	0.883	0.317987	63.51	2.718	0.883	0.815	0.583	1.546	144087	214214	1		Bottom
FALSE	High	Master Protein	P0DMV9	Heat shock 70 kDa protein 1B OS=Homo sapiens OX=9606 GN=HSPA1B PE=1 SV=1	0	145.697	48	27	230	20	641	70	5.66	573.8	cell organization and biogenesis;metabolic process;regulation of biological process;response to stimulus;transport	cytoplasm;cytoskeleton;cytosol;endoplasmic reticulum;extracellular;mitochondrion;nucleus	catalytic activity;nucleotide binding;protein binding;receptor activity;RNA binding	Endocytosis; Longevity regulating pathway - multiple species; Prion diseases; Epstein-Barr virus infection; Spliceosome; MAPK signaling pathway; Protein processing in endoplasmic reticulum; Toxoplasmosis; Measles; Influenza A; Estrogen signaling pathway; Legionellosis; Antigen processing and presentation	AUF1 (hnRNP D0) binds and destabilizes mRNA; Attenuation phase; Neutrophil degranulation; Regulation of HSF1-mediated heat shock response; Viral RNP Complexes in the Host Cell Nucleus; HSP90 chaperone cycle for steroid hormone receptors (SHR)	38	0.829	0.214474	8.83	0.881	1.135	0.829	0.823	0.746	794455	781267	1		Top
FALSE	High	Master Protein	P0DMV9	Heat shock 70 kDa protein 1B OS=Homo sapiens OX=9606 GN=HSPA1B PE=1 SV=1	0	34.643	16	7	43	4	641	70	5.66	118.73	cell organization and biogenesis;metabolic process;regulation of biological process;response to stimulus;transport	cytoplasm;cytoskeleton;cytosol;endoplasmic reticulum;extracellular;mitochondrion;nucleus	catalytic activity;nucleotide binding;protein binding;receptor activity;RNA binding	Endocytosis; Longevity regulating pathway - multiple species; Prion diseases; Epstein-Barr virus infection; Spliceosome; MAPK signaling pathway; Protein processing in endoplasmic reticulum; Toxoplasmosis; Measles; Influenza A; Estrogen signaling pathway; Legionellosis; Antigen processing and presentation	AUF1 (hnRNP D0) binds and destabilizes mRNA; Attenuation phase; Neutrophil degranulation; Regulation of HSF1-mediated heat shock response; Viral RNP Complexes in the Host Cell Nucleus; HSP90 chaperone cycle for steroid hormone receptors (SHR)	38	1.263	0.12595	29.47	1.514	1.263	1.049	1.004	1.531	281388	242970	1		Middle
FALSE	High	Master Protein	P0DMV9	Heat shock 70 kDa protein 1B OS=Homo sapiens OX=9606 GN=HSPA1B PE=1 SV=1	0	11.157	5	3	12	1	641	70	5.66	25.77	cell organization and biogenesis;metabolic process;regulation of biological process;response to stimulus;transport	cytoplasm;cytoskeleton;cytosol;endoplasmic reticulum;extracellular;mitochondrion;nucleus	catalytic activity;nucleotide binding;protein binding;receptor activity;RNA binding	Endocytosis; Longevity regulating pathway - multiple species; Prion diseases; Epstein-Barr virus infection; Spliceosome; MAPK signaling pathway; Protein processing in endoplasmic reticulum; Toxoplasmosis; Measles; Influenza A; Estrogen signaling pathway; Legionellosis; Antigen processing and presentation	AUF1 (hnRNP D0) binds and destabilizes mRNA; Attenuation phase; Neutrophil degranulation; Regulation of HSF1-mediated heat shock response; Viral RNP Complexes in the Host Cell Nucleus; HSP90 chaperone cycle for steroid hormone receptors (SHR)	38	1.736	0.000472282	53.22	3.515	2.39	1.333	1.113	1.736	118882	75435.6	1		Bottom
FALSE	Medium	None	P0DN26	Peptidyl-prolyl cis-trans isomerase A-like 4F OS=Homo sapiens OX=9606 GN=PPIAL4F PE=3 SV=1	0.026	1.366	4	1	2	0	164	18.2	9.35	1.7	metabolic process	cytoplasm	catalytic activity			0											2		Bottom
FALSE	Medium	None	P0DN37	Peptidyl-prolyl cis-trans isomerase A-like 4G OS=Homo sapiens OX=9606 GN=PPIAL4G PE=3 SV=1	0.026	1.366	4	1	2	0	164	18.2	9.06	1.7	metabolic process	cytoplasm	catalytic activity			0											2		Bottom
FALSE	Low	Master Protein Candidate	P0DP91	Chimeric ERCC6-PGBD3 protein OS=Homo sapiens OX=9606 GN=CSB-PGBD3 PE=1 SV=1	0.243	0.465	2	1	1	1	1061	119.4	6.58	0	metabolic process;regulation of biological process;response to stimulus	cytosol;Golgi;nucleus	catalytic activity;DNA binding;enzyme regulator activity;nucleotide binding;protein binding			0	0.959	0.705648	21.93	1.338	0.875	0.836	3.863	0.959	5090.85	3805.21	1		Top
FALSE	High	None	P0DPH8	Tubulin alpha-3D chain OS=Homo sapiens OX=9606 GN=TUBA3D PE=1 SV=1	0	16.697	13	3	6	3	450	49.9	5.1	18.66						0	1.05	0.875495	70.87	1.05	2.272	0.735	2.413	0.548	42012.1	73698.8	1		Top
FALSE	High	None	P0DPH8	Tubulin alpha-3D chain OS=Homo sapiens OX=9606 GN=TUBA3D PE=1 SV=1	0	96.202	43	14	70	1	450	49.9	5.1	197.81						0											1		Middle
FALSE	High	None	P0DPH8	Tubulin alpha-3D chain OS=Homo sapiens OX=9606 GN=TUBA3D PE=1 SV=1	0	167.563	43	15	184	1	450	49.9	5.1	612.74						0											1		Bottom
FALSE	High	Master Protein Candidate	P0DPI2	Glutamine amidotransferase-like class 1 domain-containing protein 3A, mitochondrial OS=Homo sapiens OX=9606 GN=GATD3A PE=1 SV=1	0	12.089	20	2	4	2	268	28.2	8.27	13.44						0	0.971	0.832507	24.58	1.123	0.766	0.833	0.971	1.284	174522	206991	1		Bottom
FALSE	Medium	None	P0DPK2	Histone H3.Y OS=Homo sapiens OX=9606 PE=1 SV=1	0.045	1.454	4	1	4	1	136	15.4	11.52	0						0	1.209	0.322908	22.19	0.841	1.209	0.604	1.343	1.39	432456	445298	1		Top
FALSE	High	None	P0DPK2	Histone H3.Y OS=Homo sapiens OX=9606 PE=1 SV=1	0.007	1.742	4	1	33	0	136	15.4	11.52	18.15						0											3		Bottom
FALSE	Medium	None	P0DPK5	Putative histone H3.X OS=Homo sapiens OX=9606 PE=5 SV=1	0.045	1.454	4	1	4	1	147	16.5	11.39	0						0	1.209	0.322908	22.19	0.841	1.209	0.604	1.343	1.39	432456	445298	1		Top
FALSE	High	None	P0DPK5	Putative histone H3.X OS=Homo sapiens OX=9606 PE=5 SV=1	0.007	1.742	4	1	33	0	147	16.5	11.39	18.15						0											3		Bottom
FALSE	High	Master Protein	P10124	Serglycin OS=Homo sapiens OX=9606 GN=SRGN PE=1 SV=3	0	9.451	13	1	6	1	158	17.6	4.96	22.7	cell death;cell organization and biogenesis;metabolic process;regulation of biological process;response to stimulus;transport	extracellular;Golgi;membrane;organelle lumen;vacuole	protein binding		Platelet degranulation	4	0.891	0.416813	7.22	1.143	0.891	0.934	0.85	0.538	116882	182655	1		Top
FALSE	High	Master Protein	P10153	Non-secretory ribonuclease OS=Homo sapiens OX=9606 GN=RNASE2 PE=1 SV=2	0	44.419	23	6	47	6	161	18.3	8.73	87.8	defense response;metabolic process;response to stimulus;transport	extracellular;organelle lumen;vacuole	catalytic activity		Neutrophil degranulation	3	0.945	0.696547	3.55	0.945	0.997	0.968	0.94	0.841	684576	570471	1		Middle
FALSE	High	Master Protein	P10153	Non-secretory ribonuclease OS=Homo sapiens OX=9606 GN=RNASE2 PE=1 SV=2	0	28.456	11	4	23	4	161	18.3	8.73	50.95	defense response;metabolic process;response to stimulus;transport	extracellular;organelle lumen;vacuole	catalytic activity		Neutrophil degranulation	3	1.248	0.0428653	67.59	1.93	0.559	1.248	0.896	1.817	304561	332049	1		Bottom
FALSE	High	Master Protein	P10155	60 kDa SS-A/Ro ribonucleoprotein OS=Homo sapiens OX=9606 GN=RO60 PE=1 SV=2	0	5.918	2	1	3	1	538	60.6	8.03	6.87	cell organization and biogenesis;metabolic process;regulation of biological process;response to stimulus	cytoplasm;cytosol;nucleus	metal ion binding;RNA binding	Systemic lupus erythematosus		1	1.042	0.796794	30.66	2.361	0.952	0.761	1.257	1.042	132210	104503	1		Middle
FALSE	Medium	Master Protein	P10253	Lysosomal alpha-glucosidase OS=Homo sapiens OX=9606 GN=GAA PE=1 SV=4	0.02	1.927	3	1	1	1	952	105.3	6	0	cell organization and biogenesis;cellular homeostasis;metabolic process;regulation of biological process;response to stimulus;transport	membrane;organelle lumen;vacuole	catalytic activity	Lysosome; Galactose metabolism; Starch and sucrose metabolism; Metabolic pathways	Neutrophil degranulation; Glycogen storage disease type II (GAA); Lysosomal glycogen catabolism; Glycogen breakdown (glycogenolysis)	17	0.856	0.294064	90.61	0.267	2.202	0.46	0.943	0.856	5040.73	5822.78	1		Top
FALSE	High	Master Protein Rejected	P10314	HLA class I histocompatibility antigen, A-32 alpha chain OS=Homo sapiens OX=9606 GN=HLA-A PE=1 SV=2	0	96.428	46	11	75	0	365	41	6.47	199.41	regulation of biological process;response to stimulus	cell surface;endoplasmic reticulum;Golgi;membrane	protein binding;RNA binding		Interferon alpha/beta signaling; ER-Phagosome pathway; Immunoregulatory interactions between a Lymphoid and a non-Lymphoid cell; Endosomal/Vacuolar pathway; Interferon gamma signaling; Antigen Presentation: Folding, assembly and peptide loading of class I MHC	14											0		Middle
FALSE	High	Master Protein Candidate	P10314	HLA class I histocompatibility antigen, A-32 alpha chain OS=Homo sapiens OX=9606 GN=HLA-A PE=1 SV=2	0	30.084	19	4	17	2	365	41	6.47	30.44	regulation of biological process;response to stimulus	cell surface;endoplasmic reticulum;Golgi;membrane	protein binding;RNA binding		Interferon alpha/beta signaling; ER-Phagosome pathway; Immunoregulatory interactions between a Lymphoid and a non-Lymphoid cell; Endosomal/Vacuolar pathway; Interferon gamma signaling; Antigen Presentation: Folding, assembly and peptide loading of class I MHC	14	1.009	0.918258	6.34	1.026	0.639	1.009	1.241	0.966	80494.6	78457.7	1		Bottom
FALSE	High	None	P10316	HLA class I histocompatibility antigen, A-69 alpha chain OS=Homo sapiens OX=9606 GN=HLA-A PE=1 SV=2	0	92.149	39	10	69	2	365	41	6.9	166.78	regulation of biological process;response to stimulus	cell surface;endoplasmic reticulum;Golgi;membrane	protein binding;RNA binding		Interferon alpha/beta signaling; ER-Phagosome pathway; Immunoregulatory interactions between a Lymphoid and a non-Lymphoid cell; Endosomal/Vacuolar pathway; Interferon gamma signaling; Antigen Presentation: Folding, assembly and peptide loading of class I MHC	14	0.78	0.0978894	13.15	0.847	0.78	0.322	1.145	0.717	244382	298620	1		Middle
FALSE	High	None	P10316	HLA class I histocompatibility antigen, A-69 alpha chain OS=Homo sapiens OX=9606 GN=HLA-A PE=1 SV=2	0	28.637	16	3	16	1	365	41	6.9	28.37	regulation of biological process;response to stimulus	cell surface;endoplasmic reticulum;Golgi;membrane	protein binding;RNA binding		Interferon alpha/beta signaling; ER-Phagosome pathway; Immunoregulatory interactions between a Lymphoid and a non-Lymphoid cell; Endosomal/Vacuolar pathway; Interferon gamma signaling; Antigen Presentation: Folding, assembly and peptide loading of class I MHC	14											1		Bottom
FALSE	High	Master Protein Rejected	P10319	HLA class I histocompatibility antigen, B-58 alpha chain OS=Homo sapiens OX=9606 GN=HLA-B PE=1 SV=1	0	64.541	42	8	57	0	362	40.3	6.3	145.46	regulation of biological process;response to stimulus	cell surface;endoplasmic reticulum;Golgi;membrane	protein binding		Interferon alpha/beta signaling; ER-Phagosome pathway; Immunoregulatory interactions between a Lymphoid and a non-Lymphoid cell; Endosomal/Vacuolar pathway; Interferon gamma signaling; Antigen Presentation: Folding, assembly and peptide loading of class I MHC	15											0		Middle
FALSE	High	Master Protein Rejected	P10319	HLA class I histocompatibility antigen, B-58 alpha chain OS=Homo sapiens OX=9606 GN=HLA-B PE=1 SV=1	0	21.667	9	2	7	0	362	40.3	6.3	4.71	regulation of biological process;response to stimulus	cell surface;endoplasmic reticulum;Golgi;membrane	protein binding		Interferon alpha/beta signaling; ER-Phagosome pathway; Immunoregulatory interactions between a Lymphoid and a non-Lymphoid cell; Endosomal/Vacuolar pathway; Interferon gamma signaling; Antigen Presentation: Folding, assembly and peptide loading of class I MHC	15											0		Bottom
FALSE	High	Master Protein Rejected	P10321	HLA class I histocompatibility antigen, Cw-7 alpha chain OS=Homo sapiens OX=9606 GN=HLA-C PE=1 SV=3	0	35.308	25	6	23	0	366	40.6	6.04	56.68	regulation of biological process;response to stimulus;transport	cell surface;endoplasmic reticulum;Golgi;membrane	protein binding	Viral carcinogenesis; Endocytosis; Allograft rejection; Epstein-Barr virus infection; Type I diabetes mellitus; Cell adhesion molecules (CAMs); Natural killer cell mediated cytotoxicity; HTLV-I infection; Phagosome; Autoimmune thyroid disease; Herpes simplex infection; Viral myocarditis; Graft-versus-host disease; Antigen processing and presentation	Interferon alpha/beta signaling; ER-Phagosome pathway; Neutrophil degranulation; Immunoregulatory interactions between a Lymphoid and a non-Lymphoid cell; Endosomal/Vacuolar pathway; Interferon gamma signaling; Antigen Presentation: Folding, assembly and peptide loading of class I MHC	30											0		Middle
FALSE	High	None	P10321	HLA class I histocompatibility antigen, Cw-7 alpha chain OS=Homo sapiens OX=9606 GN=HLA-C PE=1 SV=3	0	5.639	7	1	7	0	366	40.6	6.04	16.53	regulation of biological process;response to stimulus;transport	cell surface;endoplasmic reticulum;Golgi;membrane	protein binding	Viral carcinogenesis; Endocytosis; Allograft rejection; Epstein-Barr virus infection; Type I diabetes mellitus; Cell adhesion molecules (CAMs); Natural killer cell mediated cytotoxicity; HTLV-I infection; Phagosome; Autoimmune thyroid disease; Herpes simplex infection; Viral myocarditis; Graft-versus-host disease; Antigen processing and presentation	Interferon alpha/beta signaling; ER-Phagosome pathway; Neutrophil degranulation; Immunoregulatory interactions between a Lymphoid and a non-Lymphoid cell; Endosomal/Vacuolar pathway; Interferon gamma signaling; Antigen Presentation: Folding, assembly and peptide loading of class I MHC	30											2		Bottom
FALSE	High	Master Protein Candidate	P10412	Histone H1.4 OS=Homo sapiens OX=9606 GN=HIST1H1E PE=1 SV=2	0	67.024	30	12	83	9	219	21.9	11.03	229.88	cell organization and biogenesis;metabolic process;regulation of biological process	chromosome;nucleus	DNA binding;metal ion binding;nucleotide binding;protein binding;RNA binding		Formation of Senescence-Associated Heterochromatin Foci (SAHF); Activation of DNA fragmentation factor	11	1.013	0.869334	11.55	1.013	1.092	1.027	0.929	0.876	1.85708e+06	1.88612e+06	1		Bottom
FALSE	Low	Master Protein	P10515	Dihydrolipoyllysine-residue acetyltransferase component of pyruvate dehydrogenase complex, mitochondrial OS=Homo sapiens OX=9606 GN=DLAT PE=1 SV=3	0.198	0.629	3	1	1	1	647	69	7.84	0	metabolic process;regulation of biological process	mitochondrion;organelle lumen	catalytic activity;protein binding	Citrate cycle (TCA cycle); Carbon metabolism; Pyruvate metabolism; Glycolysis / Gluconeogenesis; Metabolic pathways	Regulation of pyruvate dehydrogenase (PDH) complex; Signaling by Retinoic Acid; Glyoxylate metabolism and glycine degradation	17											1		Top
FALSE	High	Master Protein	P10599	Thioredoxin OS=Homo sapiens OX=9606 GN=TXN PE=1 SV=3	0	21.21	57	4	18	4	105	11.7	4.92	53.39	cell communication;cell proliferation;cellular component movement;cellular homeostasis;metabolic process;regulation of biological process;response to stimulus;transport	cytoplasm;cytosol;extracellular;mitochondrion;nucleus	antioxidant activity;catalytic activity;protein binding;RNA binding	NOD-like receptor signaling pathway	Interconversion of nucleotide di- and triphosphates; Protein repair; TP53 Regulates Metabolic Genes; The NLRP3 inflammasome; Oxidative Stress Induced Senescence; Detoxification of Reactive Oxygen Species	25	1.109	0.331113	10.78	1.322	0.662	1.028	1.125	1.109	312164	337831	1		Bottom
FALSE	High	Master Protein	P10606	Cytochrome c oxidase subunit 5B, mitochondrial OS=Homo sapiens OX=9606 GN=COX5B PE=1 SV=2	0.002	3.44	24	2	6	2	129	13.7	8.81	6.31	metabolic process;transport	membrane;mitochondrion	catalytic activity;metal ion binding;protein binding;transporter activity	Huntington's disease; Parkinson's disease; Alzheimer's disease; Oxidative phosphorylation; Non-alcoholic fatty liver disease (NAFLD); Metabolic pathways; Cardiac muscle contraction	TP53 Regulates Metabolic Genes; Respiratory electron transport	17	0.866	0.24315	8.28	0.862	0.977	0.866	1.088	0.82	168093	188868	1		Bottom
FALSE	High	Master Protein	P10619	Lysosomal protective protein OS=Homo sapiens OX=9606 GN=CTSA PE=1 SV=2	0	11.174	8	4	21	4	480	54.4	6.61	45.42	metabolic process;regulation of biological process;transport	endoplasmic reticulum;extracellular;membrane;organelle lumen;vacuole	catalytic activity;enzyme regulator activity	Lysosome; Renin-angiotensin system	Sialic acid metabolism; Neutrophil degranulation; Glycosphingolipid metabolism; MHC class II antigen presentation	17	0.892	0.332705	13.07	1.009	0.82	0.892	0.964	0.812	260936	300594	1		Bottom
FALSE	High	Master Protein	P10620	Microsomal glutathione S-transferase 1 OS=Homo sapiens OX=9606 GN=MGST1 PE=1 SV=1	0	5.879	12	1	2	1	155	17.6	9.39	6.38	cell differentiation;cell organization and biogenesis;metabolic process;response to stimulus;transport	endoplasmic reticulum;membrane;mitochondrion;nucleus	antioxidant activity;catalytic activity;protein binding	Glutathione metabolism; Metabolism of xenobiotics by cytochrome P450; Drug metabolism - cytochrome P450; Chemical carcinogenesis; Platinum drug resistance	Glutathione conjugation; Neutrophil degranulation; Aflatoxin activation and detoxification	16											1		Top
FALSE	High	Master Protein	P10620	Microsomal glutathione S-transferase 1 OS=Homo sapiens OX=9606 GN=MGST1 PE=1 SV=1	0	8.989	12	1	7	1	155	17.6	9.39	31.1	cell differentiation;cell organization and biogenesis;metabolic process;response to stimulus;transport	endoplasmic reticulum;membrane;mitochondrion;nucleus	antioxidant activity;catalytic activity;protein binding	Glutathione metabolism; Metabolism of xenobiotics by cytochrome P450; Drug metabolism - cytochrome P450; Chemical carcinogenesis; Platinum drug resistance	Glutathione conjugation; Neutrophil degranulation; Aflatoxin activation and detoxification	16											1		Bottom
FALSE	High	Master Protein	P10644	cAMP-dependent protein kinase type I-alpha regulatory subunit OS=Homo sapiens OX=9606 GN=PRKAR1A PE=1 SV=1	0	4.428	8	2	3	2	381	43	5.35	1.91	cell organization and biogenesis;cell proliferation;coagulation;metabolic process;regulation of biological process;response to stimulus	cytoplasm;cytosol;membrane	catalytic activity;enzyme regulator activity;nucleotide binding;protein binding	Insulin signaling pathway	Signaling by GPCR; PKA activation in glucagon signalling; PKA activation; DARPP-32 events; Glucagon-like Peptide-1 (GLP1) regulates insulin secretion; Hedgehog 'off' state; Vasopressin regulates renal water homeostasis via Aquaporins; Factors involved in megakaryocyte development and platelet production	33	0.959	0.772342	46.48	1.232	4.106	0.959	0.675	0.73	54445.9	42776.8	1		Middle
FALSE	High	Master Protein	P10720	Platelet factor 4 variant OS=Homo sapiens OX=9606 GN=PF4V1 PE=1 SV=1	0.002	3.086	9	1	4	1	104	11.5	9.1	5.93	cellular component movement;defense response;regulation of biological process;response to stimulus	extracellular	protein binding	Cytokine-cytokine receptor interaction; Chemokine signaling pathway	Common Pathway of Fibrin Clot Formation; Cell surface interactions at the vascular wall	6	1.407	0.00198259	56.77	0.649	1.946	1.145	2.344	1.407	299599	203357	1		Bottom
FALSE	High	Master Protein	P10768	S-formylglutathione hydrolase OS=Homo sapiens OX=9606 GN=ESD PE=1 SV=2	0	4.362	16	2	4	2	282	31.4	7.02	11.06	metabolic process	cytoplasm;organelle lumen	catalytic activity;protein binding	Carbon metabolism	Glutathione conjugation	6	0.854	0.2912	13.85	0.814	1.472	0.942	0.854	0.408	75054.2	63345.9	1		Middle
FALSE	High	Master Protein	P10768	S-formylglutathione hydrolase OS=Homo sapiens OX=9606 GN=ESD PE=1 SV=2	0	63.881	55	9	70	9	282	31.4	7.02	215.81	metabolic process	cytoplasm;organelle lumen	catalytic activity;protein binding	Carbon metabolism	Glutathione conjugation	6	1.127	0.264701	7.01	1.166	0.942	0.959	1.127	1.18	322241	332826	1		Bottom
FALSE	High	Master Protein	P10809	60 kDa heat shock protein, mitochondrial OS=Homo sapiens OX=9606 GN=HSPD1 PE=1 SV=2	0	202.084	59	27	161	27	573	61	5.87	460.95	cell organization and biogenesis;cell proliferation;metabolic process;regulation of biological process;response to stimulus;transport	cell surface;cytoplasm;cytosol;endosome;membrane;mitochondrion;organelle lumen	catalytic activity;DNA binding;nucleotide binding;protein binding;RNA binding	Type I diabetes mellitus; Tuberculosis; RNA degradation; Legionellosis	TFAP2A acts as a transcriptional repressor during retinoic acid induced cell differentiation; Mitochondrial protein import; Metabolism of proteins	13	1.01	0.959676	12.29	1.269	1.094	0.971	1.01	0.92	661470	988812	1		Middle
FALSE	High	Master Protein	P10809	60 kDa heat shock protein, mitochondrial OS=Homo sapiens OX=9606 GN=HSPD1 PE=1 SV=2	0	186.431	47	25	201	25	573	61	5.87	568.14	cell organization and biogenesis;cell proliferation;metabolic process;regulation of biological process;response to stimulus;transport	cell surface;cytoplasm;cytosol;endosome;membrane;mitochondrion;organelle lumen	catalytic activity;DNA binding;nucleotide binding;protein binding;RNA binding	Type I diabetes mellitus; Tuberculosis; RNA degradation; Legionellosis	TFAP2A acts as a transcriptional repressor during retinoic acid induced cell differentiation; Mitochondrial protein import; Metabolism of proteins	13	1.052	0.617818	7.14	1.193	1.001	0.994	1.052	1.089	1.03909e+06	851836	1		Bottom
FALSE	High	Master Protein	P11021	Endoplasmic reticulum chaperone BiP OS=Homo sapiens OX=9606 GN=HSPA5 PE=1 SV=2	0	344.436	59	47	582	44	654	72.3	5.16	1689.3	cell communication;cell death;cell differentiation;cell organization and biogenesis;metabolic process;regulation of biological process;response to stimulus;transport	cell surface;cytoplasm;endoplasmic reticulum;membrane;mitochondrion;nucleus;organelle lumen	catalytic activity;metal ion binding;nucleotide binding;protein binding	Prion diseases; Protein export; Protein processing in endoplasmic reticulum; Thyroid hormone synthesis; Antigen processing and presentation	Platelet degranulation ; PERK regulates gene expression; ATF6 (ATF6-alpha) activates chaperone genes; Antigen Presentation: Folding, assembly and peptide loading of class I MHC; Regulation of HSF1-mediated heat shock response; IRE1alpha activates chaperones	27	0.969	0.749467	10.6	1.16	0.974	0.904	0.896	0.969	2.09369e+06	2.32278e+06	1		Top
FALSE	High	Master Protein	P11021	Endoplasmic reticulum chaperone BiP OS=Homo sapiens OX=9606 GN=HSPA5 PE=1 SV=2	0	335.029	51	37	398	35	654	72.3	5.16	1194.34	cell communication;cell death;cell differentiation;cell organization and biogenesis;metabolic process;regulation of biological process;response to stimulus;transport	cell surface;cytoplasm;endoplasmic reticulum;membrane;mitochondrion;nucleus;organelle lumen	catalytic activity;metal ion binding;nucleotide binding;protein binding	Prion diseases; Protein export; Protein processing in endoplasmic reticulum; Thyroid hormone synthesis; Antigen processing and presentation	Platelet degranulation ; PERK regulates gene expression; ATF6 (ATF6-alpha) activates chaperone genes; Antigen Presentation: Folding, assembly and peptide loading of class I MHC; Regulation of HSF1-mediated heat shock response; IRE1alpha activates chaperones	27	0.93	0.621224	4.44	0.903	1.089	0.93	1.168	0.93	4.24056e+06	4.71802e+06	1		Middle
[truncated: 2,657 more rows]
